# Supplementary material for: Chloroplast genome analyses and genomic resource development for epilithic sister genera Oresitrophe and Mukdenia (Saxifragaceae), using genome skimming data
Source: BMC Genomics. 2018 Apr 4;19:235. doi: 10.1186/s12864-018-4633-x (PMC5885378; doi:10.1186/s12864-018-4633-x)
Supplement: Supplementary file 3 — Table S1. The detail information of polymorphic gSSRs identified within Oresitrophe and between Oresitrophe and Mukdenia. (XLSX 103 kb) [file 12864_2018_4633_MOESM3_ESM.xlsx]

## Sheet: Mukdenia and Oresitrophe
SSRID	Type	Mukdenia rossii	Oresitrophe rupifraga-BJCP	Oresitrophe rupifraga-HNYD	Std_dev	MissingRate	Transferability (Similarity)	Upstream_100bp	Downstream_100bp
CPSSR_1	AAC	6|FCHL7HWBBXX_L6_wHAXPI060034-107_1_(paired)_contig_162676:59-276|+	3|OR-14_1_(paired)_contig_205288:591-599|-	N/A	1.5	0.33	0.96	AAGTTTTCTGAAGTTCACATCCCAATTAAAACAGTGAAGTAAGGGATGATGCTTAGAACTAAAACAATGCCTTCTTTTGGCTGTCCATCTTTAACACTCA	CAAGTTCTTAACTGGTCATCCCATAGTAATACAAGTTCCTTTTGTCTTTCGGAATGTATGGAAAATCGATTCTAGCTATTATTGTGGGTTGATGAAGAGC
CPSSR_2	AAG	6|FCHL7HWBBXX_L6_wHAXPI060034-107_1_(paired)_contig_24871:202-419|+	5|OR-14_1_(paired)_contig_8049:1791-1805|+	N/A	0.5	0.33	0.98	GGGTTCAGTCTTGGTGGAGAATCCTCCTCTGAAAAGTGATGTGTATGTAAAAAGTGTGCAAATTAACACAACATTGGGAGCAAAGAAAAAGAAGAAGAGA	CACAATGCTTTGGAAGATAGTGATATACATAACAAACTTGAGGATGGTTCTTCGGTGGTGGAGAATCCTCCTCTTCTGGAAAGAAATTCTTCTCTGCAGC
CPSSR_3	AAT	6|FCHL7HWBBXX_L6_wHAXPI060034-107_1_(paired)_contig_91231:738-955|+	N/A	5|LP174479-2-1_(paired)_contig_1913:2137-2151|+	0.5	0.33	0.98	GATAGAGGAGGCCATGATTGAAAAGTGCAAGCATGACAAATATAACCAGATATTTAAGGCAAAGAAGGTAAAATGAATGAAAAAATATCCATTACTACAA	CAATTAGAAATCCTAGGATTCGAACAATGATATTCACTCTGATAACCAAAAACAGGTCAACATTGTGAGGCAAACAAGACAACTACTAACAATAAATATT
CPSSR_4	AC	8|FCHL7HWBBXX_L6_wHAXPI060034-107_1_(paired)_contig_64528:154-369|+	10|OR-14_1_(paired)_contig_60639:117-136|-	N/A	1	0.33	0.99	GAGTTGCAGCTCATCTCGCAAGAAAGTCAAGCACAATCACGGCTTTGGTAGGACATCTATTGCAGCATGGTCTGATAAATATGTAAGTGTGGTATTGCAT	TAGTGTATTTGATGATGTTCACTATCTTCTTAAAGGAAACATATGATCTCTACTGCATTTCTTCTTCTTCTGGTGAGATGAGATGATTGCCTAAGGGAGT
CPSSR_5	AG	10|FCHL7HWBBXX_L6_wHAXPI060034-107_1_(paired)_contig_174294:14-233|+	N/A	9|LP174479-2-1_(paired)_contig_197655:108-125|+	0.5	0.33	0.98	GGATTTTCCTTGATCTGTATCCTTGATCTGCTCTAGCTAATATCATGCAATCACTGTAAATCTTTAGGAAAGTTTTTATTACAATTGATTATGTAAACAT	CATTGTAAATCATGTATATAAATATTCTCAAGGTCAAATGAATTGAATCATTCTAGACAACATCTTCTCTTACATATCCTTTATGGTATCAGAGCTCCAA
CPSSR_6	AG	10|FCHL7HWBBXX_L6_wHAXPI060034-107_1_(paired)_contig_285890:281-500|+	11|OR-14_1_(paired)_contig_239890:1087-1108|-	N/A	0.5	0.33	0.96	ATTTTTGTGGGGGTGGGTAAACAATTTGAAAAGTGTGAACTCAGATTTAATGAATCACACGCCCCGTCACCCAAGGTGTAAAATGCAGTGCGTTAAAGAA	ACTGCTGAGCGGGGTAAATCCAGCTTAGGTAAATCAATTTGAGAATGGTAATAACAGATTTACAAATACTTGAAGTGCAATACACCGTGCTTTAAGTGAT
CPSSR_7	AG	10|FCHL7HWBBXX_L6_wHAXPI060034-107_1_(paired)_contig_311093:115-334|+	8|OR-14_1_(paired)_contig_145677:1019-1034|-	8|LP174479-2-1_(paired)_contig_185062:229-244|+	0.94	0	0.99	CCATGAAACATGCCGGAATTTTCTGTTTGTCCCGGTGAATTTGAACAACATTGGACTAAAATATAAAGATTATGTCATGGTTGATGACTCATGAATCCTA	TACATGCCTCATCAAGCATTGATAATAGTTTGACCTTCCTTCTCTGATGCTCAATTCTATCAGCAGCTGACAAAGGTGGGAGATCCTTTGATGAAGATGA
CPSSR_8	AG	6|FCHL7HWBBXX_L6_wHAXPI060034-107_1_(paired)_contig_111896:372-583|+	N/A	7|LP174479-2-1_(paired)_contig_326187:141-154|-	0.5	0.33	0.98	TGTTCTTATGGTTGTAACTGCTAGGATAAATATCGCCTAGATTATTTTTAGTTTTGTACATAATGGGCAAGGATAATGGTTATCTATCCTTGGCATATCT	CAATTGCATTGTGTATATAAACAGATTAAAGTACTCAATGAAAAGCATCTTTTCCAACTCAATCTTTCCTCAACTTCTTTAGTAAACACATACATAAATG
CPSSR_9	AG	6|FCHL7HWBBXX_L6_wHAXPI060034-107_1_(paired)_contig_132497:193-404|+	N/A	13|LP174479-2-1_(paired)_contig_62314:500-525|-	3.5	0.33	0.91	TATGCTGCTTCATGACAGTTTCTTCTGGGCTCTTTATAGAAGTATCCGGTGTACATTCCTGCGTCGTACAATGACATGCCATACATTTAAGAGAGAGGAT	GGAGAGTAAATTTTCAACCCATACCAGAAATTTTACACTCAGAAAATCGCCCATTTTCTGATCGATAGAGCCCACAACGCGTAGGCATTTGCTAGCCGAT
CPSSR_10	AG	6|FCHL7HWBBXX_L6_wHAXPI060034-107_1_(paired)_contig_181691:37-248|+	5|OR-14_1_(paired)_contig_88210:1102-1111|-	5|LP174479-2-1_(paired)_contig_240453:250-259|-	0.47	0	0.98	TTCCTATTATGTAGCATCATCTTCAACTATATTATGAGCCTCTTGGAAATGAGTTAGCATGGCTAAAGCCTCCAATCCATGATCCTAATTCCTATCCCCC	CAGATGGTATTCACAGCACCATATTTGAATCAACTTGCATTCCTCATCTTACTCATTACATAAAAGAAGCATCCATTGAAACTGAATGTGGATGTTCGGT
CPSSR_11	AG	6|FCHL7HWBBXX_L6_wHAXPI060034-107_1_(paired)_contig_208030:266-477|+	N/A	5|LP174479-2-1_(paired)_contig_78492:815-824|-	0.5	0.33	0.98	CACTATATATATTCTAGTATGTTTATGATCTTATACCATTATAAATCACCACAAAACTCTTCCAATTACAAGGATTTGAGAGAGAAAGAAAGGATCTTAA	ATGGCTAAAAGTGGATGTGTGGCGCTTCTTGTAATTGGTGTTGTTGCGTCGGTTATGCTACAATGTGCAGTGGCACAAACAATGAATGTTGTTGGAGACA
CPSSR_12	AG	6|FCHL7HWBBXX_L6_wHAXPI060034-107_1_(paired)_contig_253166:99-310|+	5|OR-14_1_(paired)_contig_32351:497-506|+	5|LP174479-2-1_(paired)_contig_212595:131-140|+	0.47	0	0.98	TGGATTTGTCTTCAAATAAGTCGGAGCATACCCGGAAGCTCATCGGACCATACCCGAACCTTCATCGTCAACGAACTCCATCAATAGAGATCAGCGACGA	ATTGATGACGATTGTAGATCAGACCAGTGACGACTGGAGAAGGAAGACGACGGCCGGAGATGGCGACTGTCTAAGCTTGAGTCTGGACTCCGCCTTGGTT
CPSSR_13	AG	6|FCHL7HWBBXX_L6_wHAXPI060034-107_1_(paired)_contig_84561:6-217|+	N/A	4|LP174479-2-1_(paired)_contig_93333:344-351|-	1	0.33	0.98	TGGTGCAATTTGTTTATAATTCCCAGTTTCCGATCCGGCTATTCTCTTCATGTTTTTTAGTACTAGATTGTGGCGCCAAAGCATGAACTGAGGGGGACAA	CATTGTGTCGATTTCTTTTCGCCTTTCTTGTTGATTTTGGAAAGTTTGGCTCAAACTTAACTGCAAATTAGGCAACCCCATGCTCTCTGCTTCAAATTTC
CPSSR_14	AG	6|FCHL7HWBBXX_L6_wHAXPI060034-107_1_(paired)_contig_99159:148-359|+	9|OR-14_1_(paired)_contig_24522:610-627|-	N/A	1.5	0.33	0.96	TAAATTGGAGGGACTGTGGCGGTTATTATCGGTGCTATGCACCAATTCTTCTTCGTCTTCATCGTCTTCTCTGTAGGCGTCTAGGAGTGTGTCCATGTTT	ATAGAGAAGGGTTTTGGAGCTTCTGGTGAATGCGAGCAGAGGAGATTGAAGGAGGTGGTAAATTGGAAATATTCAGAAAAGAGTGATGCTTTTATGGACC
CPSSR_15	AG	7|FCHL7HWBBXX_L6_wHAXPI060034-107_1_(paired)_contig_327131:25-238|+	9|OR-14_1_(paired)_contig_155125:422-439|+	N/A	1	0.33	0.98	TTGTCGGACACCGACACTCCGACACTTCTCTATTAAATGAAGAGAAAAACATCCCAAGTACCCGTGTCGGGCACTCCCCGTATCCGGGTAACAAAGGTGA	GTACCTGAATAACACTATGAGCAGCAAACCGCTGTCTGCTGGTGTGAAAGCTAACATCTATTTTTTCCCAAGATAATCGAGATAGGCCTATGATCAGTTC
CPSSR_16	AG	7|FCHL7HWBBXX_L6_wHAXPI060034-107_1_(paired)_contig_74365:136-349|+	3|OR-14_1_(paired)_contig_68134:486-491|+	N/A	2	0.33	0.96	TTCATAAGCCCTAATTTTCTCTCTCTAATATGTGTTCTCCACAAACTCTAATTGTGAACTTAAGTTGCATACCCTAATGGGAGAGTATACTTTCTTATAT	ACCACACTTTATATTATAATCCCCATAAGATTATAATATTATTAATTAGCCATCTTCCTATTTAACTAGAGTTGAAATTGGTCGGTCCACTTAATCCTAA
CPSSR_17	AG	7|FCHL7HWBBXX_L6_wHAXPI060034-107_1_(paired)_contig_80800:62-275|+	5|OR-14_1_(paired)_contig_4623:188-197|-	N/A	1	0.33	0.99	TTTGATCTAAAATAGTGAATTCAAAACCTAATTACGCTTTTTTCGATACTATTGAATTCGAGACACTGTCAGTCCACAGATCTAGAGAGAGAAAGTACAT	AAGTTCCTCACCGTCGTAGCGTTCGGCTTGCTCGGCGAGCTTGGCGATGTAGACGAAGCTCTCGCGATCTTTCGTGTAAGCCATAGCTGATCCGAATTCT
CPSSR_18	AG	8|FCHL7HWBBXX_L6_wHAXPI060034-107_1_(paired)_contig_25151:1984-2199|+	N/A	6|LP174479-2-1_(paired)_contig_116385:343-354|+	1	0.33	0.99	GAATACAAATTCGACTATGTAAAGATGAGAGGTGTAGCTATATCATACCAGATGATGAAGCAGAGAATATAGAGAACCTCAGTACTCCCAACTCTGTCTT	CGTTTCGAGGGGGAAGAGAAAGAAGCTCCTTGGTGGCTCGGTGATGGTGCATGTTGGTCTGTGGTAGCTTGACATGGTGCTGACGGTGGTGGCTCGTCGG
CPSSR_19	AG	9|FCHL7HWBBXX_L6_wHAXPI060034-107_1_(paired)_contig_102119:78-295|+	8|OR-14_1_(paired)_contig_50958:1271-1286|+	8|LP174479-2-1_(paired)_contig_131568:391-406|+	0.47	0	0.99	TAACTTCTATAAGCAAATAACAACAATAAAGTTTCTTTACTGATTTAAATGAGAACATCTTCTCAAGTAATGTGGCAATGACGAAACGTTATGGTTGAGT	ACCTGGATAACAGCAGACAACGCAGCCTCAAGACGTTGATGGAGGCAATAGGTAATAGCAACCTGTATTGATTTTGATTTAAGAAACTCCCTTGTCACTG
CPSSR_20	AG	9|FCHL7HWBBXX_L6_wHAXPI060034-107_1_(paired)_contig_144082:41-258|+	N/A	7|LP174479-2-1_(paired)_contig_242286:578-591|-	1	0.33	0.99	TCAACCACATCCTTTGCAAACTGCACCCTCTTCTTCTTCTTTTTCTTCTTCCCACCATCTACATCAGAAAATAATTAACCCACAAAAAAACATCATCAAA	AACATAGAGATTACGTACCAGAAGAGATGCAGGAGCGAGGGACAATCTTAGAGGAAATGGGGAATTGGGTAGGTGTGAAGAGTTTCTGGTGGCCAAAAGC
CPSSR_21	AG	9|FCHL7HWBBXX_L6_wHAXPI060034-107_1_(paired)_contig_14541:259-476|+	N/A	6|LP174479-2-1_(paired)_contig_295921:577-588|-	1.5	0.33	0.98	AAAAAAAAAGGGGGCAGAAAATCATAAATCAAATTAACATAAACAATAACTCTGAAAATCAAAGACGAAGAAGAGAAGAAAAATTAAAAGCAATTTATTA	ATTTAACTTAACCAACTTCCTTCTTTCTCGCCCATTTATCACCGCGATCGCTTGTCGTCTCACACTTGCCAGTATGACTACCCAAATGCAGAGGGAGAAG
CPSSR_22	AT	6|FCHL7HWBBXX_L6_wHAXPI060034-107_1_(paired)_contig_179727:62-273|+	N/A	5|LP174479-2-1_(paired)_contig_51418:157-166|+	0.5	0.33	0.98	CACCATGACTTCTAGCTCATGATCAAGCCACCGTTGGAAAGATTTTTCATTGATCTGGAAATGCAGCTCGCATTAAAGTTGTTCTGATATCGTGTTGATG	AATACTAATTTTGACAACAGGTTGGTTTTTGGCCGCACGAGATTATACAAAAAAAACTACCCAACACGGTCATTATTGGACTGTAAGGCCGAACTTCCTG
CPSSR_23	AT	6|FCHL7HWBBXX_L6_wHAXPI060034-107_1_(paired)_contig_19663:131-342|+	3|OR-14_1_(paired)_contig_29046:838-843|+	N/A	1.5	0.33	0.97	TTGAGTCCCCACACTAGCACTGGAGGAGGATCTGCAAACAAAATCAAATAAAAAGAGGTTCTTCACAACATGATAATTGATAACGTCAACTGAATAGTGA	GGTAGAAAACTATGTTTAATTTTTGGCATTCGCTCCATGTTCAACAAGTTTAAAGTCAATATGGTGAAGTACAATGATCAACCCTAATAGCAACTACATA
CPSSR_24	AT	6|FCHL7HWBBXX_L6_wHAXPI060034-107_1_(paired)_contig_25545:54-265|+	N/A	7|LP174479-2-1_(paired)_contig_73250:129-142|-	0.5	0.33	0.96	GGGAATGCATGCGGTTATGGATATGGATAAAAGAAAGAAATGTGAGAAGAGCTTTTATATTTTGAAATATCAAACACATGTCTTGGATAGGGAGATGAAC	ACATACATTAGCAGCAGACCCTTTTGAACAGAGATAGTAGACTGATTAGTGTGGTAGGATTGTAAATTTATATCAAATGACAGTTTAGTCACACAACATC
CPSSR_25	AT	6|FCHL7HWBBXX_L6_wHAXPI060034-107_1_(paired)_contig_87633:338-549|+	N/A	4|LP174479-2-1_(paired)_contig_45719:776-783|-	1	0.33	0.98	GCAAAAATCAAACAGTAAAAATTTCCCCAAAAAAAATACATAAATGGAGATCTGCAAAAGTTGTGATCTTGAACAGATCTACAAACTATCAAATTATCAC	AAATTGAATCAACGGAGGCAAATTTTAACAAACAAGAAGAAGAATAAGGATATAGAATTAAAGTGATGAGAATTGAGAGCTCCTCGATCTAGACCGTCCT
CPSSR_26	AT	7|FCHL7HWBBXX_L6_wHAXPI060034-107_1_(paired)_contig_232043:46-259|+	N/A	8|LP174479-2-1_(paired)_contig_228779:298-313|-	0.5	0.33	0.99	TTGACGAATTAAAACTCGTCTATAGGCATAAAGATGTCCTCCAAAACTATTGTTTTTCACCTTGACCTTATCATTGTAATAGTAATATGCATTTAAGATA	AAGGGAATAAAATAATTTACTTTCAGCGTAATACAAGGATGATTAAGGTAACCATAAGATCATGTCAATATATCTTGCGGGAGGAATAGGTTGTGTTGGG
CPSSR_27	AT	8|FCHL7HWBBXX_L6_wHAXPI060034-107_1_(paired)_contig_161700:15-230|+	5|OR-14_1_(paired)_contig_307097:205-214|+	N/A	1.5	0.33	0.96	AGTCTAGCTGCATTTGAATCTTTCAAACTTGTTACTTTTTGTTGTAGGCTTGTAGCGTTTGAATTCATTTTATTTGATGACATGTTATGATAGTGCTTAA	TGTTGCCAATGTAGATCAAGAGCCTAAGAACAGCTTACCGAAAGATTTTTATGCCGATTGATGCCAATTCTGGGGGTATTGAAGACCGTCTTGCTGAACT
CPSSR_28	AT	8|FCHL7HWBBXX_L6_wHAXPI060034-107_1_(paired)_contig_161920:9-224|+	N/A	10|LP174479-2-1_(paired)_contig_242346:660-679|-	1	0.33	0.98	GCCGATTCAGTGTTTTAATTTTCAGTTTCTTATTATTGATTAATTGCTTCATATGCTAGTCTAGTAAAATATGATTTTTCTCATTTTTATTTTTTTGTGC	ACACACACACTCACACTCACACAATAATGTTCAGGTGCTAGACCTCCAGCAAAATGATTTCACGCGACAAAACAATCTCGGCCTTTGGATGCAATCCAAA
CPSSR_29	CA	6|FCHL7HWBBXX_L6_wHAXPI060034-107_1_(paired)_contig_24158:382-593|+	4|OR-14_1_(paired)_contig_102252:3381-3388|-	N/A	1	0.33	0.95	TTTGCATCTGCACTTTTTCTGCTTCGGCTGCATTCTTCTTCTCTTCTATCTTCTGATAAAACTGACATAAAAAATCAAAAGATAGATAGCATAGAATCAG	AAAAACAGGATATTAGTACACAAAATAAAACGATTAGAAATGAGCATGCCTCTTTGCGTTTTGCGGCTCTTGCTTCACTTCTGAAGCTAAAGGGAGAGGA
CPSSR_30	CA	7|FCHL7HWBBXX_L6_wHAXPI060034-107_1_(paired)_contig_142189:22-235|+	3|OR-14_1_(paired)_contig_119360:434-439|-	N/A	2	0.33	0.94	GTTCAGGCGACGCCGATACTGACATCACCGCCGGCGGAGAGCAGCTTGACCGACATTCTTGTTAGGAAACCCTCCACTTCCCCTGTTCCAGGTGATTGAT	TTGCTATTTTCACCCTCAGTTTTGTTCTAAACTACTGCTTGGCTAGTTGAATTTGATGATCAAAGTAGATTAAAATTTGGATATCTTTCAGTGTTCTAAA
CPSSR_31	CA	7|FCHL7HWBBXX_L6_wHAXPI060034-107_1_(paired)_contig_251700:160-373|+	5|OR-14_1_(paired)_contig_59947:696-705|-	N/A	1	0.33	0.96	AATTAACCGTCAGATTTTGACGGAGGCATCAAAAAACTTGCAAATCGAATTAAATAAAGCCTCGTCAATTATATGTGTGCATGCACTGTGATGGCAAATC	GATAGAGGGCTCACAGAAACAGAAATAGCAGAGGAATAAACTTCAGACATGCTGACATCCTCAAGCTCCAAGAAGGATCCGCTCTCTTCACTTTGGAGGA
CPSSR_32	CA	8|FCHL7HWBBXX_L6_wHAXPI060034-107_1_(paired)_contig_258988:5-220|+	4|OR-14_1_(paired)_contig_33964:498-505|+	4|LP174479-2-1_(paired)_contig_308400:238-245|+	1.89	0	0.98	GTTGCGGCTCATAAGCAAGCTTCACTGAGCTTTCTTTGGTATTGTACTGCAAGTACATTCAGCAACAAGTCAATTTAGCCTGCAAGTTTCACCGTGTAAT	TGCTTGTGGGCTGCCTGCTGTCTAACCCATGCTCATAACCTATCTTATATTTGGAAATATGACTATAATATTTCAACCCAAGCCCTGCCAGATCTGAAGT
CPSSR_33	CAA	5|FCHL7HWBBXX_L6_wHAXPI060034-107_1_(paired)_contig_49968:270-484|+	N/A	4|LP174479-2-1_(paired)_contig_182098:110-121|-	0.5	0.33	0.97	TGACAACCAATCCCTACGCAAGGCCTGATCAACAGTCACAAATGATCACTTCGCCAACAATCATTACATAGCCAATACAAAGAAGACAATATAACATCAT	TGAGTACAACAAGCCTAAGCAATTAAAGCAATTCAACTCAGTACATATCAAACAACTTTGACGCAATGCGTAAATAGATAACAAGCATACTAGTAAATCT
CPSSR_34	CAC	5|FCHL7HWBBXX_L6_wHAXPI060034-107_1_(paired)_contig_172148:20-234|+	3|OR-14_1_(paired)_contig_11439:1898-1906|-	3|LP174479-2-1_(paired)_contig_84032:431-439|-	0.94	0	0.96	CACCCTTACTCACAGTTCAGATTTCAGAAGTTCTTCAACAATTAGTGATTCCCAACTGAGCCTACCATCTGGTGGGAGAATGCTCGAGGAACCAAAGAAG	ATCGACCACAACATGGAAGGCATATTCTTGCACGTTTTAGCAGACACCATGGGGAGTGTTGGAGTTGTTATATCAACCCTGTTAATTAAGTACAAGGGAT
CPSSR_35	CAC	7|FCHL7HWBBXX_L6_wHAXPI060034-107_1_(paired)_contig_21013:348-568|+	8|OR-14_1_(paired)_contig_94961:1285-1308|-	N/A	0.5	0.33	0.99	ACCCAAAAACAATGGCAAAGCTTTTAGCCACAGCAGCAGCAATCCTCACACTCCTTTACTTTGTCCTCGCCGCCGATGTATCCGACTGTCGCACCACCAT	GACGTTCAATGATGAGACGTGCGAGGAGAAGATTAGTGGGGCGGACCTCGAGGCCTGCAAATCATGGATAACATCTTTCACACGCGATCTCCCCGGACCT
CPSSR_36	CAG	6|FCHL7HWBBXX_L6_wHAXPI060034-107_1_(paired)_contig_53496:360-577|+	N/A	4|LP174479-2-1_(paired)_contig_376587:190-201|+	1	0.33	0.95	CATTTCCGGAACCACCAAAAACTCCGCCGCCCTTCACCACGGCTTCTTAATCACCCCACCACCAGCTTCTTCATTTCAGCTTGTCAATCCAAACCAACAA	AAAAAGCCGCCTCTGCTTCCTCTCCCAATCACCAAACCTTATAACTCTGTTTCTTCGCGAAACAGAGGCCTCCCCTGCTCTCCGACTAACCAAAAATTCA
CPSSR_37	CAG	6|FCHL7HWBBXX_L6_wHAXPI060034-107_1_(paired)_contig_73531:241-458|+	3|OR-14_1_(paired)_contig_175669:702-710|-	N/A	1.5	0.33	0.98	GGACCTCTCGTCTCTCTCTGAAGCACAGCAGCAACAGCTACAGCAATTACAACAAAAATTCAAAGAACACCAGGCACAACGACAACAAGAAGAACAACAA	CAACAACAACAAAATCAACATTACGCTTCGCAGGCTTACGATCCGTCGCAGGTACAAGCGTATGATCAGACCCAATACGATCCGAGTCATGCCTATTATT
CPSSR_38	CAT	5|FCHL7HWBBXX_L6_wHAXPI060034-107_1_(paired)_contig_82160:188-402|+	N/A	6|LP174479-2-1_(paired)_contig_115820:102-119|-	0.5	0.33	0.98	TGACTCTGCAAAATCAGCCACCGCCAAGTTCTAGCAAGCTCCTGTGCAACCTCACCACTGGCAACCACTAGCCGCCGTCAGCTTTGTCAATGACTCAAGC	CGGAGTCATTCACCACCACCACCGGCACCCCTTCCCTCCTCTCTGTCGTGGCAACTCACAGAGAAAACTCCCCCGTTTCATCGATTATCAGTGAACTCAC
CPSSR_39	CCA	5|FCHL7HWBBXX_L6_wHAXPI060034-107_1_(paired)_contig_208771:138-352|+	3|OR-14_1_(paired)_contig_93523:1372-1380|-	N/A	1	0.33	0.97	CGAGCCGGCTTCGCTCTCTGGTTCTTTCCACGTTCGAATGTACCTCGTACCCACACCCTCGAATCCCTCACCCCCATGGACTTCGTAAGCCGCCATGCGT	CTGATCACCATCGCCACCACCCTTCACCTTCACCATCAGACCATTCAAATTCATCTTCCAATTCTGCCCCTCACCAACAACCCCCCAACGAAGAGCCTGA
CPSSR_40	CCA	6|FCHL7HWBBXX_L6_wHAXPI060034-107_1_(paired)_contig_192998:9-226|+	N/A	5|LP174479-2-1_(paired)_contig_20823:459-473|-	0.5	0.33	0.98	ACTCACAGGCTCACGATTTCGACTCTCCCTCTGAAGCGGCGACGAATGCCGAAACGAGGCCGAACCCTTCTTCCACGCCGAGGCAGCGCCGCCATCGAAC	GCTTTCCTCCTCGAAGCGTCGAACCTCGACCGTTGTGGCGAAATCGACTGCGACCTATGATGATGCCTACTGTGCTCAGATTTCAGATCGCCGGTGGCGC
CPSSR_41	CT	10|FCHL7HWBBXX_L6_wHAXPI060034-107_1_(paired)_contig_87524:92-311|+	5|OR-14_1_(paired)_contig_240291:173-182|-	N/A	2.5	0.33	0.95	TTTAAAACTGGGTTCGGATCTCTGCCTATATATACAATCTTTGTGCCCATTTCTCCTCTACCTTGCGGGTTCTTCAAGAAAACCAGCAAAATCCTAACCC	AGATTTTTCAATCACCGAAGCTCATCAACCATGCCTACAGGTACGAGAAACATTAAGCTCAGTTCTTGTTCGAACCTGTCCTCAATTTTGTCGAACAGTT
CPSSR_42	CT	6|FCHL7HWBBXX_L6_wHAXPI060034-107_1_(paired)_contig_12904:104-315|+	5|OR-14_1_(paired)_contig_31554:189-198|+	6|LP174479-2-1_(paired)_contig_299865:249-260|-	0.47	0	0.98	AAAAATTTAAAAAATGATGAAATAGAAACCATTGTTAACTCCATTACATAAAAACATAGATGCCGTCAAACACTAATGTACAAACGACCTTCTCTATCCA	CCCCACTCTTTTTTATTTTTTGTTTGAAAGAGTAAAAAAAATTACAATTTACATAAATCTGAATGTCTGAGAATTCAATAGATGATACAAAATCGAGGGA
CPSSR_43	CT	6|FCHL7HWBBXX_L6_wHAXPI060034-107_1_(paired)_contig_162040:24-235|+	5|OR-14_1_(paired)_contig_223365:109-118|-	6|LP174479-2-1_(paired)_contig_58986:648-659|-	0.47	0	0.97	TGTTAGGAGGTTTGAATACTTACAATGAAGCTTCCTAGACTCTCTTGAGAACCTGCACTCAGAACTTCAAGACTCCTCCAAGCTAACTTTACAAATTTCA	AGACTTCCTCTTTTCTTTCACTCTTGTTGCTCTCCTGCTATGGAGTGTTTATTGTTGCTTGGGGTGCTATTTATAAAGGGAGAGATGTTGGGTGTGAAAT
CPSSR_44	CT	6|FCHL7HWBBXX_L6_wHAXPI060034-107_1_(paired)_contig_186489:118-329|+	6|OR-14_1_(paired)_contig_12707:851-862|+	4|LP174479-2-1_(paired)_contig_141910:143-150|-	0.94	0	0.97	GACATCATCGCTACATAAGCAAGATGGTTGCCTATAAATAGAGCATTCAATGTTCATTTATGGATGAAATTTTCACTCTCTTGATTGACCTAACTCTTAG	AGAGTGAAATCACCTACCTCTTGGATTGCATTCATTGCATTCGAATTGCCTTTGAAGATTTCCAATCAATTTCAAATCTTCAAACAATCTTCGAATCATC
CPSSR_45	CT	7|FCHL7HWBBXX_L6_wHAXPI060034-107_1_(paired)_contig_159038:370-583|+	9|OR-14_1_(paired)_contig_72621:278-295|+	N/A	1	0.33	0.96	CGATTTGATATGACCGTTGAAGAAGCTGCAGAGTTGGCTAGAAGAGCTATATATCATGCTACATTCCGAGATGGCGCAAGTGGTGGAGTTGCTAGCGGTA	CCTCTTTTCCTTCCTGCATTTTTAAAGTTCAATGCGATTAAACCTTATGATTTAATCAGTCTATTATGTTGGAGCAAACGGATGGAAGAAGTTATCTGGT
CPSSR_46	CT	7|FCHL7HWBBXX_L6_wHAXPI060034-107_1_(paired)_contig_185804:25-238|+	N/A	6|LP174479-2-1_(paired)_contig_161321:248-259|+	0.5	0.33	0.96	AAGAGAACTACGACTTCCAGATAGGTATTATATATATATCATTAACAAAGAAAGCGTGGGATTGAATCAAACAAAGTAATCTGATATGGGAAAACTCTCC	CAAAGGTCGTCCCCACATGTGCAAGCCCTAGCTATGGCGCCCGCGTCTCCAACTGTTATTTCTTCAGACCAAACCCCTTTAAAATAATATTAATACTACC
CPSSR_47	CT	8|FCHL7HWBBXX_L6_wHAXPI060034-107_1_(paired)_contig_10043:449-664|+	N/A	6|LP174479-2-1_(paired)_contig_252651:240-251|+	1	0.33	0.98	GGTGATTAAAGAAATGACTGATGGGGGAGCTGACTATTGCTTCGAATGCATTGGTTTGGCATCGTTGATGACTGACGCATTTAGTAGCAGTCGATATGTA	TTCTATTGTTCTTTGTGTCTGTGCTTGTTTTCATTCCGTTCTGTCTTTTCTCTCTATTTGCATTTTCGGATCTTAACATAACGATATCAACGCTAAAATT
CPSSR_48	CT	8|FCHL7HWBBXX_L6_wHAXPI060034-107_1_(paired)_contig_116031:47-262|+	N/A	5|LP174479-2-1_(paired)_contig_45495:170-179|-	1.5	0.33	0.99	TGAATGGCAAGTTTTTTTGAGTCTTATTATCTATAAATAAGATTTATTGTACCGAATAGAAGTAAGAGTGACTAATAAAGTTCTTCACCTTCCCCTCTCC	CCCCACCCTTTCTCTTACACTTTTCTCCTTTTCTCCCATGTTAAGCCATGTAACCGCTGGCTACCAAGCGGTTCTGTCCCAAAATTGTGTAATGCCCATG
CPSSR_49	CT	8|FCHL7HWBBXX_L6_wHAXPI060034-107_1_(paired)_contig_121207:14-229|+	9|OR-14_1_(paired)_contig_283212:629-646|-	N/A	0.5	0.33	0.98	GACCTTCTTCTTCGAAAAGTCCTTCTGCTTCATCCTCGTCTTCCTCCATTCCATTCCGCCTTCCTGGTACAGCCATTTTTCGCCCGCTCTCTTTCTGTCC	GCTTTTTGATTCGATTTTTGAGAGTCGGGAAAGCTTAGGGCTCAGTTTTACTGAGTTTGGAAGAGATTCTTACGTGTAAGAGTTTGGTTTGACCCAATGA
CPSSR_50	CT	8|FCHL7HWBBXX_L6_wHAXPI060034-107_1_(paired)_contig_27622:386-601|+	9|OR-14_1_(paired)_contig_209587:118-135|+	N/A	0.5	0.33	0.97	CAATGGTTATAACCATTACAAATGCCTGCCTCTCTTTAACATAGGAGGAGAGAAAACAGAGGAGGAAAACAGGGGAAATAGGTGCTAGGTCTGTGTTTCA	CCCTGCTTTTTTCAGCAAATCAAAATCTCAGAAGTTTCTTTTATTCCCAATCATATATTTCAACATTGTAGTTCTCTGTTTGGATACCGGGAAAATCCAA
CPSSR_51	CT	9|FCHL7HWBBXX_L6_wHAXPI060034-107_1_(paired)_contig_121801:42-259|+	7|OR-14_1_(paired)_contig_246482:213-226|-	N/A	1	0.33	0.98	GAACCGATCCCAGCACTACTACTATCCTCTTGTCCTCCCCGCGAGTATTTTCCTCACTGTTTTTCCGCTTTCTACCATTGCCGATTTCCGTCCTCAGGTG	CCACTGTTTTTGTATGTTTTCCTTCATGGTTTGCTCGAATTGTTAGCTGGCCGATCACCAGATTCGAAACCATATTTGTTTAGAGATTTGGATTTGGACC
CPSSR_52	CT	9|FCHL7HWBBXX_L6_wHAXPI060034-107_1_(paired)_contig_127216:22-239|+	N/A	5|LP174479-2-1_(paired)_contig_192857:274-283|+	2	0.33	0.99	TGCTTTCAAACTTCCTAAAAATAATTCAATTATTCTGCCCCCACCCTTTGTGCCAAAACGCTTAAAGCCTTCTAATATGTCACTACAGTCCCAAAGCAAC	CATGCCATGGCTAAGAATTCCAGCCAAGCACTCTCTACCCTCATTCTAGTCATTGTAGCATTGCACTTTCCATCAAGATCTACGCCACAAAGTTCATTCT
CPSSR_53	CT	9|FCHL7HWBBXX_L6_wHAXPI060034-107_1_(paired)_contig_62857:6-223|+	N/A	7|LP174479-2-1_(paired)_contig_346785:91-104|+	1	0.33	0.93	TATGGCAGGATTCATGGAGAGGTGGTAATATCAAACCAGCCTAGATGGATTAGCCCTGGTGATGATTTGGAATCAACTCCTTCAGATGTGGGTATTTTTA	CCTTTTTTCATAAATCAGAACACTTGCTTTGTCATCATCATTATGCACATAATATGCTTGTGTAATTATCTTCATATTATGATATGGGTTTTGATGTGGT
CPSSR_54	CT	9|FCHL7HWBBXX_L6_wHAXPI060034-107_1_(paired)_contig_8075:110-327|+	N/A	8|LP174479-2-1_(paired)_contig_129372:218-233|-	0.5	0.33	0.97	ATTTCCTATTACCATTTCCTATTAGTACAGACGAAATTGGTGTTTCGTCTCCATATATCCTACAATTACCCCACTTTCACATATACAGAAACGACATTCA	CCCCCTCTCTATTGTCTGTGTTGTTCACCACCATGTGGCTGTCGTCTTGCCATTAACGCCGTCACCTCGCTATCACTGTCATCTTCGTCGTCGTCGCCTC
CPSSR_55	CTG	5|FCHL7HWBBXX_L6_wHAXPI060034-107_1_(paired)_contig_296395:19-233|+	9|OR-14_1_(paired)_contig_71220:1077-1103|-	N/A	2	0.33	0.96	CTAAAACTTTCCCCGCAGTTCTACATGCACATGAACCCTCCCACCACTCTCACAATGTGCCCTTCATGCGAGAGAGTAGCCGTCTCATCTTCATCATCCT	CTACTGCCGGTGGTTCTACTACGCTCTCATTATCAGCAGTAGGCAACACCCGCCGCACACACAATCCAGCAGGTACACTGATCCAACGGCCCGTACCTAT
CPSSR_56	CTT	5|FCHL7HWBBXX_L6_wHAXPI060034-107_1_(paired)_contig_39376:31-245|+	4|OR-14_1_(paired)_contig_178289:328-339|-	N/A	0.5	0.33	0.97	ATCTGTATGTTTTGTGTTTGCTGGCAAGATCAGTCATGTAATGGTGAAGCCTATGGAAGTTGACTAGTTGGTTAAAAATGGTTCCACAAATTGGATGGTA	GTTGGCAAGAAATTTGATTGTGGATACTGCTAAAATTGCAGCTAAAGCTGTTGTTAAGAGTGCAATGGAATGGAATAAGAAACCCATGAAGAGAGAGTTT
CPSSR_57	CTT	5|FCHL7HWBBXX_L6_wHAXPI060034-107_1_(paired)_contig_79881:582-796|+	4|OR-14_1_(paired)_contig_257093:136-147|-	N/A	0.5	0.33	0.98	CTGGTAGAATTCAAAGATGGGTCATCGGATACCGATTCGAGCGAAATGCTAATACTGAATGACGGCAATTTGCATCATCCTCATCTGTGGATATCTCCAG	CACCTGAGCTCAACTTTGCTTCTTCGGTGAATTGGTTTCAGTTGTCGAATACACGAGAAATGGCGGCGAGAGAAAATCAAAACCAGGTTGGTCAGGTGGG
CPSSR_58	GA	10|FCHL7HWBBXX_L6_wHAXPI060034-107_1_(paired)_contig_46784:423-642|+	N/A	7|LP174479-2-1_(paired)_contig_142340:331-344|+	1.5	0.33	0.96	AGAATCTCATGCTTGAGACTATATTAGCAAGGACAAGTCAACCAAACAAATGATGCTAGTGCATGAAAAGTCAACAAGAACAATTGTGTGTGTTTGGGGG	TTTACCTGCATCATCCTTGTTTCCGTTAATTCCCTATTTCTCATAACAGACTCCATGTTTGCCTGAGGAAAAGTAATTAAGGGTTACAAAATCCACATAT
CPSSR_59	GA	10|FCHL7HWBBXX_L6_wHAXPI060034-107_1_(paired)_contig_60302:109-328|+	N/A	8|LP174479-2-1_(paired)_contig_131094:210-225|+	1	0.33	0.98	ACGTAAGATTAAAAAAAATAGTTATAATCGATGTTTTCCAGTTGTATCTAAAATTTTCAACCGTCTGTGTATCAAATACGAACTCTTCAATAATTAAATT	GTTAAAGATGTGTATACCTTAAGGAGATAGTTGTAATGGGTTGTTGAGTGAGAGTAGGAGTGGTGTCCCCATCTACAATCCTTTGAATATAAGGCTCTAA
CPSSR_60	GA	11|FCHL7HWBBXX_L6_wHAXPI060034-107_1_(paired)_contig_24315:254-475|+	N/A	10|LP174479-2-1_(paired)_contig_70078:98-117|+	0.5	0.33	0.96	CGGTAGGAGTGGCGGCGGTGAAGGTTGTGTCGGCGGATTGTTGTGGTGACAATGGTGGTGTCGGAGGACTGTTTTGGTGCCGATGGTGGTGATAGGCCAT	GGTGGAATTGCAAGTTTGTTCCCTCACCCCAAAGAATTGGGACCAACAATTTTGGTCTATAATGAATTCCATGGAATTAGTCTAGAGAATTCTAATTCCA
CPSSR_61	GA	15|FCHL7HWBBXX_L6_wHAXPI060034-107_1_(paired)_contig_12178:465-694|+	17|OR-14_1_(paired)_contig_337:118-151|-	13|LP174479-2-1_(paired)_contig_105459:129-154|+	1.63	0	0.98	TCCAAGTCTCCGTGACCCTGTAAAGTATAGCTAGTAAGCATTGTATTGTAGGTCGTCGTTCACAGGGAGAGGCAGTCGTTCACAAAAAGGGAGTTGCGAG	AAGAGCAAAGGTCCATTAGCGCCTTTTAAAAATGGCACGGCGCAAGGAGCACAATTGTGTAAAAATTCAAAAGGCCGTAGTTCATCGGAGCTTCATCGAT
CPSSR_62	GA	6|FCHL7HWBBXX_L6_wHAXPI060034-107_1_(paired)_contig_14003:7-218|+	7|OR-14_1_(paired)_contig_244176:287-300|-	N/A	0.5	0.33	0.97	CTCTGCTCTGTTATTGTTTGGTTCCATTTTTCTTTCACTTTCTCTCTCTAACTTTTTTCAGGAAAATACTTTCAGGAAAAAAACATGGTGGAATCGCACG	CGGAGGAAGGGAAAGTGTGTAGACTTTGGGTGGACGAAAGAGGACTGGTCTTTGGAGACAATGACGGGAGTTTGAAGATGTTTGAGGCAGGAAGATCTCT
CPSSR_63	GA	7|FCHL7HWBBXX_L6_wHAXPI060034-107_1_(paired)_contig_143225:145-358|+	8|OR-14_1_(paired)_contig_275060:842-857|-	4|LP174479-2-1_(paired)_contig_127878:178-185|-	1.7	0	0.99	ACGATCATGACACCTCCCCAACCCATAATACTCCCCCATAACTGAGGAAGACGAAGAACAGAACACAAGTCAAAAATCAAACATACAGGAGGGAGGGAGG	GGCATCACCATGACTTCTCCCTGTAAGCACCATATCATTCACCCTATTTTTCAATTTCTGGTTATATGGCTTATGGGGTTTTGTTGTTTTGATAGTTTGA
CPSSR_64	GA	7|FCHL7HWBBXX_L6_wHAXPI060034-107_1_(paired)_contig_147387:42-255|+	6|OR-14_1_(paired)_contig_242957:519-530|-	N/A	0.5	0.33	0.99	ACTTGAATCTAAATCCCACACCAAATGAGAAGAGTCCCCTTCACCCTTTCTCTGTAGGTTGCAATATTGAAGTGTGATTTCATTATTTTGTTGAGAGAGC	AAATAATTATGAAATAACTTAAAATGCAGAAAACAAATTCCAAATGATTATAGATCTCCAAACCAATTAAACCAGATTCCCCAAAAGTTCTAACTGGTAA
CPSSR_65	GA	7|FCHL7HWBBXX_L6_wHAXPI060034-107_1_(paired)_contig_184597:94-307|+	4|OR-14_1_(paired)_contig_50676:987-994|+	N/A	1.5	0.33	0.96	CTACAACTCTTATCACTCAACCTCAAAACTTGAACTTGAATTATAGCTCAACTAACGAGGCATAGCAGTGACAAAGGAGAAAGCCAAAAGAGGGGAGCGG	TGTTCAGACCTTAAGCGCATTCTGGATAATCTGGACCCCAATTTTCTGATCAAAGTTTGATGTTGGCAGTTTTTCCAACTCTTTTGAGGCATAAAGAAGT
CPSSR_66	GA	7|FCHL7HWBBXX_L6_wHAXPI060034-107_1_(paired)_contig_213835:23-236|+	5|OR-14_1_(paired)_contig_5388:1039-1048|-	5|LP174479-2-1_(paired)_contig_84225:296-305|+	0.94	0	0.99	GAATAGATCGGATTCATCTTACCTTAGAAAGAAGAAACTGCAGAAATGTCAGAGATCTAGCGATCCGCAGCAGTAAGATGATGAGATGGCCTTGTGAGAG	AGGAAAGGGAGGAGCAATTGGAAACCATCGGTATGGGTGGAATTGGCAAGGCATTATAGTGTTGTCAAAACGCCTTGTCAGCTCCACCCATCCGCAAGCT
CPSSR_67	GA	7|FCHL7HWBBXX_L6_wHAXPI060034-107_1_(paired)_contig_220244:130-343|+	N/A	10|LP174479-2-1_(paired)_contig_16244:264-283|+	1.5	0.33	1	TAAGTCTATGGATTTTTCATTTGGACTTGTGGATAAGCTTGTGAGAGGAGAAGCAAAAAGAGAAAGCAAGAGTAGGTAAGCTATCAAGTCATCATGTGTT	CTTATCAATGATCATTAAATAAAATCTTACACAGTTGACAGTTCTACCAACCAAACAATAATTGTCAACCAACTACACAGATAAAATGAGTATTGTTCAT
CPSSR_68	GA	7|FCHL7HWBBXX_L6_wHAXPI060034-107_1_(paired)_contig_254485:11-224|+	N/A	8|LP174479-2-1_(paired)_contig_161680:459-474|-	0.5	0.33	0.97	CTTGGAAATTGGAGACTGACATGTTAACATTAGAGATGTTTAATATTTTATTTATTATGGCATTAATTTCAGAGGAATCTTTCATACCATTTCAGAAGGG	GCTAGAGATGCCTCAAGAAACATATTCAAATTCAATTTTCACATCACCTTGCAAGAACTTCAGAGGACTAAAGGGATTGCTACCTAACAATGAGGCTTCT
CPSSR_69	GA	8|FCHL7HWBBXX_L6_wHAXPI060034-107_1_(paired)_contig_125736:625-840|+	9|OR-14_1_(paired)_contig_107388:1522-1539|-	9|LP174479-2-1_(paired)_contig_288234:699-716|+	0.47	0	1	AAGCTTCAGCATATTATAATTCATCATTAAAGCTTCAGCCAGTGATTATCCACACTTAACTTATATAATAGAGAAAAGGCATTATAACAGGCTTTACAAG	TAACAAACAAAAATATAAATAAGATGAAGTGATGAACAAGCTATCCTGTATATATAAAAGTAAACCAAAAGGAAATTTTCTGAATGCCAACCTATATGCA
CPSSR_70	GA	8|FCHL7HWBBXX_L6_wHAXPI060034-107_1_(paired)_contig_155077:237-452|+	6|OR-14_1_(paired)_contig_146480:176-187|-	N/A	1	0.33	0.95	AATTGGATGTATAGAAATTCTTAAGATTATCTTCATTTTTTACAGAATTTTCCCAGCAACCAAACAGAACCAAAATCTTCAAACCAAAATTGGATGAAAC	GGCGCACCTTGGAGGGATCGATAAAGGGGATGGATTTAAGAAGATCTAAGACACGGAAAGAGACATCTTCCTTTTCCAAGAAAGTGGATGGTGAAGAACA
CPSSR_71	GA	8|FCHL7HWBBXX_L6_wHAXPI060034-107_1_(paired)_contig_260868:2-217|+	4|OR-14_1_(paired)_contig_112140:448-455|+	4|LP174479-2-1_(paired)_contig_190472:488-495|+	1.89	0	0.96	TTGACACCATAAGTTTAGACTAGTGATGCTTTAACAGTCACTTTTAATGCTGCGAACTGCATAGGCTGGGATGTAGGGTGTTCAGAGTTGAGGGTAATGT	AATACAACTAAGTTTTACGTAAAAAAACTTCCTGGGTGAAGAGAATGACAAATGCACATATGAGAGCAAAGTTTATCCCATTCCAAAAGGTGATTAGTAG
CPSSR_72	GA	8|FCHL7HWBBXX_L6_wHAXPI060034-107_1_(paired)_contig_276607:58-273|+	N/A	10|LP174479-2-1_(paired)_contig_112625:255-274|-	1	0.33	0.98	TATACAAGGCCACAGAGGAACAAGCCCGGCCTGAGGGGAAATTAGGGAAGTGACCGCTTAGGGTCCCCTATTATTGATAATTTTTTTATCTTAAAAAATT	GTCATACCAAGAATAACCATAGGGGTAATAAACTGAAGAGGAGTATTAATAACACCCATCAAGATCAACTTCCCATCAAGTTTCAACAAAGACAAGTAAG
CPSSR_73	GA	8|FCHL7HWBBXX_L6_wHAXPI060034-107_1_(paired)_contig_49844:102-317|+	N/A	7|LP174479-2-1_(paired)_contig_381984:211-224|-	0.5	0.33	0.99	GCAGCCTTCACTGCCTTCTCCGACGCCGCCTCTGCCGTCGATAAATAGCGGACACCAGCGAGGCTCGTTCGAACTGAATGCCGCAACATTTCTTGAGATG	CTGAAAGGGTTTACAGCAGAACTGAAAAATAAGGAGAGGCGGAATATTGCATTCAAAACGTGTCGTTTTATTTTTTTCGTTCTGTGATTGGTCCTTCACG
CPSSR_74	GA	8|FCHL7HWBBXX_L6_wHAXPI060034-107_1_(paired)_contig_69234:501-716|+	12|OR-14_1_(paired)_contig_107539:623-646|+	N/A	2	0.33	0.97	ATTCACGCCAAAATTTTCCATTTGATTTCCTAAACTTTCTTAGCATCGAATAGATAATTAAAAAATGCGGAACAAAATTCACCTGAGATATGGCGATGAT	AAGAAGGAGAGTCCGATCTTCAGCTGCCCGCCCTGTACATGAAACAGACGGTCTCGTAATGGACGACGGCAAAAATCGTTCCCGAGAAGTAGAGCCGGAT
CPSSR_75	GA	8|FCHL7HWBBXX_L6_wHAXPI060034-107_1_(paired)_contig_85946:134-349|+	N/A	10|LP174479-2-1_(paired)_contig_162044:150-169|-	1	0.33	0.97	TTACATGCAAGCCCATCCACAACAGTGAGTGAGTGTGAGTGAGCATGCGCACATGTCAGTGCCAAGATGCGCAATGAATGTGGATGTTTGTCTGTTGAGT	CCATTGTGTGACACTTTTGGTGAGTTCCACTGGTTTCTTAGCAGAAATTGAACTGGGATCCGCACTAGCTATAGTAAGGGTGTACATATCAGAGAATCTT
CPSSR_76	GA	9|FCHL7HWBBXX_L6_wHAXPI060034-107_1_(paired)_contig_140030:39-256|+	10|OR-14_1_(paired)_contig_236607:119-138|+	7|LP174479-2-1_(paired)_contig_130709:178-191|-	1.25	0	0.99	GGAATAACTTTCAGCCTATGATTCAATGTATAATATATATAAACATAGAGGGAATATCGAAAACTTTCGAAAATAGAGGTGTAATTAGCTGCCATCATGG	TGCGTTTACAGATAAATAAAAAACTTTGTGGCAAAAAAAGATCATGATTTGTGCAATAAATGCATGTGTTAAAACCAGCTCCAGGAAACTCTCATATTAA
CPSSR_77	GAA	6|FCHL7HWBBXX_L6_wHAXPI060034-107_1_(paired)_contig_68202:67-284|+	N/A	5|LP174479-2-1_(paired)_contig_164141:120-134|+	0.5	0.33	0.98	TGACTACTCTATTTAATGTGTCAAATGGTGCTTAAACAATCTTTTAACACCTAATATATTTGGAATACTATCAAGATATAATTTTCAAAAAATAAAGGAG	AGACCTGCTTTTAACAAAGGATAAAGTTTCTTGACAACCCTAATATTGCATGTATAGGACAAACTTGGTTTTCCAAACCAGCTTTATAATCCTTTAGATA
CPSSR_78	GAT	5|FCHL7HWBBXX_L6_wHAXPI060034-107_1_(paired)_contig_91075:20-234|+	N/A	4|LP174479-2-1_(paired)_contig_254326:112-123|-	0.5	0.33	0.98	GAAAGCATCAACTCCCTTCCCCGTTTCCATTCCGGGTTGAGCCACCGCCGGGGCCATACCAGAAACTGACTTCTTCCTCCGCTTCGTCGAACCACTCTCC	GACGTAGAAGAAGATGGGTCAGGTGATGCCCTCTTTGTTGTTACCCGAACCGGTTCAGGTTCGCCTGAGTTAACCCGGAGCGGGAAGTTAAGCAAAGCCT
CPSSR_79	GCT	5|FCHL7HWBBXX_L6_wHAXPI060034-107_1_(paired)_contig_183163:176-390|+	N/A	4|LP174479-2-1_(paired)_contig_231672:108-119|+	0.5	0.33	0.98	GGCTATATTTTTTTTCCCTTGATGAGATTTTTTGGTTAGTCTATAATCTACTTTTTGTTAACTTCAAGGTCTGGTTGGACAACCTGATTAATTGGCAGTG	ATTGAGACAAAGATTTTCTTTCACTGTACATCAGCATAAGCAAAAAAATGTTTCTATTTAAGAGTAATTAGTTTCCATTCGAAACAAACGTACCCTTTAA
CPSSR_80	GGC	5|FCHL7HWBBXX_L6_wHAXPI060034-107_1_(paired)_contig_61226:124-338|+	4|OR-14_1_(paired)_contig_275331:345-356|-	N/A	0.5	0.33	0.99	TCATGGCATGCTTAGACAGGTACAACAACGCCGACCACAAAGGCCTCTGCGGCACTCAAATGAGTAGTCCAAGAATCTCTTTCTCCAACGACTTTGCCGA	ATCGTCGCAGCAGATGATCAAGCACGAGATCAGAAGCTCCAGATCGGAAGCACCACCACCGGGGTCTTCGGATTTCGAATTCTGTGTGTCAAATTACTCC
CPSSR_81	GTG	6|FCHL7HWBBXX_L6_wHAXPI060034-107_1_(paired)_contig_281432:418-635|+	8|OR-14_1_(paired)_contig_100044:639-662|+	N/A	1	0.33	0.99	GCAAGAGAAATTTAGGAAGCCAAGCCCTATTTGCCTGACAAAATGTGTATCCCCTTTTGTTGATGGTACCCATTTGCTCATTCAACCTCACAGCCACCAA	ACTGTCTTGCATCTTCAAACCCATATCAGCAACAAAAAGCTTCCTCTGTCTTCATCTTCTTCTTATTTCCCCCTTTTCCCATTACTTGTGCTAATTTTCT
CPSSR_82	GTG	7|FCHL7HWBBXX_L6_wHAXPI060034-107_1_(paired)_contig_210465:163-383|+	4|OR-14_1_(paired)_contig_208496:606-617|-	N/A	1.5	0.33	0.94	TTTGAACAAGGTTTCTGTTTCAGATGGAACCATGATGTTGTTGTTTGATTGGAGATTCTTGTTGCTGGGTGGTTTCTTTGCATGATCATTGGTGGTGGCA	GCAGAAGGGATACAAAGAAGTGAAATGAGCAGAAAAATCAGTGGAAGAGAGACTGGTGCTGAGGAAAAACAGCTCATTGTGTTGTAGTGTGAGGTATGGT
CPSSR_83	TA	6|FCHL7HWBBXX_L6_wHAXPI060034-107_1_(paired)_contig_158274:76-287|+	5|OR-14_1_(paired)_contig_109425:1553-1562|-	N/A	0.5	0.33	0.98	CTCGAGAATTATGACTTTGTTGCATGACTGAAATGTAAGTTGAAAAAATAAATAAGGTAAAAATATGATTGAATAAGTTCTATAAAAATAAATGCATAGT	ATTGACTATAGTAGTGTTAATTTTTTTACCTTGTTCTTCTGATTGTAAGAATTCTTCAACATTGTCAGCATTAATGATAGGTGGCAAATTATCTAGATTA
CPSSR_84	TA	6|FCHL7HWBBXX_L6_wHAXPI060034-107_1_(paired)_contig_189920:327-538|+	N/A	4|LP174479-2-1_(paired)_contig_130089:243-250|-	1	0.33	0.99	GAAGATTTTAGGTCTCTATGAACTATTGGTGGATTTCTATGATGCAAATAATTCATTCCTCTAGCCTGCAGCCGAAGATCAAGTTTGAAACGTTTGTTGG	CGTTGGACATCCTATTGTCAAGCCCCAAAAGGACAGAAATAGATTAATAAAGAATGAGCATATGCCTTTGGGAAGAAAACTCACAACATCAACGGCCATT
CPSSR_85	TA	6|FCHL7HWBBXX_L6_wHAXPI060034-107_1_(paired)_contig_19532:77-288|+	4|OR-14_1_(paired)_contig_3526:216-223|-	N/A	1	0.33	0.98	CTGTTTATCAGTCTGATTTTCGTTGGATTGCTTAGCATGCTAGTTGTTGGTTCATGTATATGACATGTACATCGTTTTCTGCATGAAAACAGTATAGTTT	AAACTCACGTATATATGTATGTGTGCAAACCTTGTGCATTAGCTTAGTTAAAGTATTCTCGACTGGGCTGTGGTTGCTCACCCTATTCCATAAACAATTT
CPSSR_86	TA	6|FCHL7HWBBXX_L6_wHAXPI060034-107_1_(paired)_contig_259361:67-278|+	7|OR-14_1_(paired)_contig_119722:778-791|-	N/A	0.5	0.33	0.98	AGCAATCATTCTCGTTATATTAAAATCTTGTAGAACAATGAAGATCTATCATATTGTATAATTACCAGGTTTCTGTTTCAAGTGTTGAATGTAATTGCCT	TGCATTTTCATCGCCTTTTTTTGTAGGATTTGTTCTGCTTTTACTATTGATGCAACATCTTTGCAGAGAACTGATTTTACGTGATGGATAGATTTTTTAT
CPSSR_87	TA	6|FCHL7HWBBXX_L6_wHAXPI060034-107_1_(paired)_contig_33394:76-287|+	5|OR-14_1_(paired)_contig_215859:711-720|-	N/A	0.5	0.33	0.98	CTATCTTTTGATTTCATATAGGAAGGAACAACACCTTTGAAACTTAAGTTGCCTTGAAATTATTGTGAATCTGCCAAGCTTCCCCAATTTTTAGTGTCAG	CATATATACATACGTATACACATTGCAACCTCTACTTAACAAACAAGCATATGTTTATCGTACTACACGAAATACTTAGAATACAAAAAATCAACACAAT
CPSSR_88	TA	7|FCHL7HWBBXX_L6_wHAXPI060034-107_1_(paired)_contig_117254:49-262|+	N/A	9|LP174479-2-1_(paired)_contig_113256:481-498|-	1	0.33	0.96	TTGACATTCAACAATGTTCGACGTAATATGAGTAAACATAAAAAAACATGCATCGAATATCATCAGAGTAAAATAAAATATACAAGAAGCGAGAGAGAGG	CCTTCAAGCATATCAGGATGGTGCAACTCAGTGTAGATATTAATATCAAGGAACTTGTACTGCATGATCTCGTGGCATATGAAAGATTCGTTCATGATTT
CPSSR_89	TA	9|FCHL7HWBBXX_L6_wHAXPI060034-107_1_(paired)_contig_176270:17-234|+	N/A	8|LP174479-2-1_(paired)_contig_176593:105-120|+	0.5	0.33	0.98	TTGTTCATTCATTTCCTTTCAAGCCGACTTCTTCTGTTTCTCTTCTAAAGAAATCATTTACTGAGATAAAAATTAACTACTTATAAATTAAAAGCACATG	AGCACATCTACCAAGCATCTGATCACAATAAGAGAAGCAGATGCTATTTCATGACCTATATTATTCAAAGATGGAAATATATGCTCCAACACTTTCAGGG
CPSSR_90	TC	10|FCHL7HWBBXX_L6_wHAXPI060034-107_1_(paired)_contig_134065:155-374|+	N/A	7|LP174479-2-1_(paired)_contig_163912:313-326|-	1.5	0.33	0.94	ATCATTGTCTCATCATTCTATGTTTTCTCTGCAATTTATTCCAGCAAGCCGCCTGATTCTTCCCCTTGGTTCTCTTCTCCATCCATTTCTCATGGTATGA	AATGCGGATTTCTAATCTCAATGCTCGATCCCCGTGTTGTTTTATGTCAATCATGTGTGGCCATTGAATTGAATTATAAAGTGAAATTTTAGCTTATGAT
CPSSR_91	TC	10|FCHL7HWBBXX_L6_wHAXPI060034-107_1_(paired)_contig_149072:29-248|+	N/A	13|LP174479-2-1_(paired)_contig_53611:314-339|-	1.5	0.33	0.99	TGTATAATGCTACTCCTGCTCAAAAAGGTCACATAGAACGCGCTGCTATCAATACCCCAGTGCAGGTTCTTCCCTTCTATCTCAATGAACCCAGATGTTG	CGAGTTTCTGATTTAAGCTACTGCAACAGGGTAGTGCTGCTGATGTTGCCATGTGTGCCATGTTAGAAATTTCAAAGAACAAACATTTGAAGGAGCTTGG
CPSSR_92	TC	10|FCHL7HWBBXX_L6_wHAXPI060034-107_1_(paired)_contig_153394:18-237|+	8|OR-14_1_(paired)_contig_56681:121-136|+	N/A	1	0.33	0.97	AGCCGCTGAGATTGAAACCTCTCTATCTGCATCACTCACTCTTTCTTTAACTCTAATTGATTTGGTCACCAGTAACAATAATACCAGTAGTTGCTCACCA	TAAGGAATGAGTTCAAGAAGTCACTGAATTTCAAAAGTATCTTTTGCCATCTGCTCTACTCTGTATCTCTCAGCAAAACTAAACTTTCTTGTTGATTTGG
CPSSR_93	TC	10|FCHL7HWBBXX_L6_wHAXPI060034-107_1_(paired)_contig_45459:5-224|+	8|OR-14_1_(paired)_contig_73119:1026-1041|-	N/A	1	0.33	0.97	TCTCACCGGTCTCCGTGTTTTGCGCAAACTTTACCTTCGCGAAGGTTCCTTCCCCTATCGTCCTCCCAACTTCATACTTTCCTACTTTTCTCACAACCAT	TTCTTTTTTTCTGAAGCTAATCAGTCCGTTTCTGAGCTCAATTTCACACACAAAACATAAGAATGTTCAATTTAGCATGCCAGACGTAACGAACAAGCTT
CPSSR_94	TC	11|FCHL7HWBBXX_L6_wHAXPI060034-107_1_(paired)_contig_276475:167-388|+	13|OR-14_1_(paired)_contig_134876:463-488|+	N/A	1	0.33	0.98	CAAAAATCTGTTTTAATTTCACTTTTAACGTTTTCAATTTTACTTTTATGTTTTTGTTCCACTCTGTATGTAGGTAAAGCTCTCCTCTTTTGAAAGCTAA	GTTCAAGCATGACAGGACACAAACCTTGTCACAGGTAAAGTTTCAAATTTCAACCATTTTTATTACCTTACTTCACATCTTTTGCATATAAGTTCAAGAA
CPSSR_95	TC	12|FCHL7HWBBXX_L6_wHAXPI060034-107_1_(paired)_contig_4380:249-472|+	N/A	14|LP174479-2-1_(paired)_contig_24545:933-960|+	1	0.33	0.98	GGACTAAACTACCCGTAACTTTTATATTCATGTGTTCTTTCCTGCTTGATATTCTTTCAATCTCTCTACTGTAACATCTCCTCTCTCTACTGTAACATCT	CACGTAGCCAGAGCTCAGATCTGGACGTCTGATCGGAATCAGTTTTGAATGTTTCGGATCTGGTCGGCTATTTCGCCGGCGTTGCGCCTAGATCTCGTTG
CPSSR_96	TC	12|FCHL7HWBBXX_L6_wHAXPI060034-107_1_(paired)_contig_66277:100-323|+	11|OR-14_1_(paired)_contig_255894:673-694|-	N/A	0.5	0.33	0.97	AAGGGTCAGACGGTCAGCCATGACATTCCTCTCCACCATCCATTTCTCCACCACCACTCTTTTATTGTCTCTTTCCGATTCTCCCTCTCTCTACTAAATT	TGATCTGTTCGCTGCCCTCTCTACCTATACCTGTGTGTTTTTCCACACTCGAAAAACAACTACACAAATTTTATTGTTCTTCCATATACTCTTCTTCTTA
CPSSR_97	TC	13|FCHL7HWBBXX_L6_wHAXPI060034-107_1_(paired)_contig_278462:76-301|+	12|OR-14_1_(paired)_contig_35977:1709-1732|+	N/A	0.5	0.33	0.96	AAGGAGACAGTAGTTTAGAGAACTATAAGAACCAAGCTGACAGTTTTATATGCTCAGTACTTCCTGAAAGCCCTTACCACCAAATTTTTGTCTCCCCAGG	ATGTTACATACACAATATGACAGTAAATTAAAACTAAAATAAAATTTTGATGAAATCAGGTGGCATGATTCACCTGAGAGATGGGGCAAACACTCAATAC
CPSSR_98	TC	15|FCHL7HWBBXX_L6_wHAXPI060034-107_1_(paired)_contig_25350:117-346|+	7|OR-14_1_(paired)_contig_222586:434-447|+	N/A	4	0.33	0.94	CTCATACAATTACATGTACATATGTAGGTCAAGACAGCTTTTGATTCGAACAGGACAGTGCTTTCTCTTAAATGGGTTTATTTTTTTAGGGAGGTAATAA	CTCATCTTTTGGAGTAATTTGTTGCTGTTGTATTAGTAAATTAATCTGTTAACTTGAAAATCCTTTACTTTTTGATGAGTTAATTGATTTACCAATAGGG
CPSSR_99	TC	6|FCHL7HWBBXX_L6_wHAXPI060034-107_1_(paired)_contig_104060:382-593|+	7|OR-14_1_(paired)_contig_15579:1690-1703|+	N/A	0.5	0.33	0.98	TTGTTGTAGTGCATATAGAATTAGCCATCGGTCTTTTGAGGTTTTCGATTTTCTAGGGTTTTTGTTACCCCGTCTCTCTCTTCATAAATCCCAGTCCATT	TAGATTTGTTCTTACGATCCCAAGGGTCCAGAAATGGGAGTGTTCACATTCGTCTGCCGTAGCTTCGGGAGCGAGTGGAGCGGAAAGCAACTTTCCGGCA
CPSSR_100	TC	6|FCHL7HWBBXX_L6_wHAXPI060034-107_1_(paired)_contig_1063:18-229|+	5|OR-14_1_(paired)_contig_185636:100-109|+	5|LP174479-2-1_(paired)_contig_102054:144-153|-	0.47	0	0.98	AATGGGTGCGACTGGTCATGACCAGGCACCAGACCACTATAAATAGTGGTGCACCAAGGGCTGTAAATTCATTCCATTCTGACTAGAAATTACTCAGAAT	TAAATTCGTTCCTGCTATCTTACTTTTTGGAGAAATACGTTCGGGTTGGTTCGACCAGAGCAAGGCTATAGAAGTGCTGCTTAGTTCTTGCTGATCGAGT
CPSSR_101	TC	6|FCHL7HWBBXX_L6_wHAXPI060034-107_1_(paired)_contig_176478:524-735|+	4|OR-14_1_(paired)_contig_48848:475-482|+	N/A	1	0.33	0.94	GTGCAGGCAGCCATAGCTGGTCCAGGAGGTCATCTTTTTGTTTATATACTAGTAACCATGAAACCCATCTCAGCTCAAGCTCTTCTCTGGTACCAATTAA	AAAATTAAAATGCTATGATCATGTTTAATGAAGTATTATGTTTGTTTTTTTATTTCTTTAAAATTATTACAGCAAAGGAGCACAGTAATAAACCAGGTAT
CPSSR_102	TC	6|FCHL7HWBBXX_L6_wHAXPI060034-107_1_(paired)_contig_198677:439-650|+	7|OR-14_1_(paired)_contig_99028:370-383|-	7|LP174479-2-1_(paired)_contig_106078:379-392|+	0.47	0	0.98	TGCCGTACTCCGGCACGGAACCCATGACTGGAACGCCGTCGCTTCCGAGCTCCGAGCTCGAACTCTCTTTCCGTACAGCTTCACCCCCGAGGTTCGCAAT	TACATTTTCCCCTGTAACATGTATGCGTGTGTATTATAGTTTGCGAATGTATACAGCATGTTTGCTTTATTCTTTGCTTTTATTCTTTACTTTATCGATT
CPSSR_103	TC	6|FCHL7HWBBXX_L6_wHAXPI060034-107_1_(paired)_contig_260773:127-338|+	N/A	5|LP174479-2-1_(paired)_contig_301320:116-125|-	0.5	0.33	0.99	AGGTTGGAATGGAGCTCATTCCGAGAGATTACGATTTTGATTGCCCAAATCCCTTTAAGAAATATGATATTGTTAGCATGATTCCCGTGTGTAAGGTTGG	TGATATTTTATGCCAGCCATTTTGGGTACTGAGTTGATCCAGATATGTAAAATATGTTATACAGCACGTGGGATGTTCCTCAGCAGATGGCCGCACACTA
CPSSR_104	TC	7|FCHL7HWBBXX_L6_wHAXPI060034-107_1_(paired)_contig_166654:134-347|+	N/A	6|LP174479-2-1_(paired)_contig_323450:396-407|-	0.5	0.33	0.97	CCTGAAACCGACTTCTCTGCCGATGATTGGAGGTTCCTCCTCACATCTGACCTCGTTCGCTTCTTTTCTACTCCACCGGGACTACATCTCGCTTATCAGG	TATAGCACATAATTTCGTTCCCTAGGGCTTTTCCTTGGTTACTGGAACATGTTTTGAGCCCAAGTATCAATTATGTATATATACATCAATGGCTTGTTTG
CPSSR_105	TC	7|FCHL7HWBBXX_L6_wHAXPI060034-107_1_(paired)_contig_168955:67-280|+	7|OR-14_1_(paired)_contig_245098:292-305|-	6|LP174479-2-1_(paired)_contig_177842:423-434|+	0.47	0	0.98	GGATTTGAAAAATGTGGGATGATGGTGGACTCCCTCTTACAAATACTGTTTTTTTCGTTGTTTTTATCACGAGATTTTGCATGGTGTAATATATTTTTGT	TTTGCATCTTGTCTGTTTTTGACATGTTTCTAAGATCAGCTTTTCTTTTCTTGTGAAAGCTATCTGATAATGGTTGTGTATGTGTCGAGCAGACATGGGG
CPSSR_106	TC	7|FCHL7HWBBXX_L6_wHAXPI060034-107_1_(paired)_contig_67793:108-321|+	N/A	10|LP174479-2-1_(paired)_contig_121584:210-229|-	1.5	0.33	0.97	TGAGGAGAATGGAGCCAGTTACTCCAACATGCCCTGTTACTCCTCGCTGGAACGTTGAACGTCCTTTCCTCACTGGCCGATTTCACCAGGTTCTTCCTCA	TGTCTAACAAATTAAGTGATGTTTGGTGAGCAATTTGGAAACACTTTCTTGCTTTACAAAGCAAAACTCAGCAAATTGTTGTTTTAGCTCTTATGAAGCA
CPSSR_107	TC	7|FCHL7HWBBXX_L6_wHAXPI060034-107_1_(paired)_contig_97738:57-270|+	N/A	5|LP174479-2-1_(paired)_contig_38600:488-497|-	1	0.33	0.99	AGGGCAATGCATCTGGTTTCCCAGTCGTCCGACAATTATTAACGCATTGGCGGGCCACCGGTTCTACATATCACACCTTGTTGATCTTAATCTAATCAAT	TTTCTACTTTGTGTTTATTTTTATTTGTTCAAATAACCACTTAATTTGGCCATGTACAGAACATGAGGAGGTTTGGGAAACCAAACAGTACCGAACCAAT
CPSSR_108	TC	8|FCHL7HWBBXX_L6_wHAXPI060034-107_1_(paired)_contig_168060:53-268|+	N/A	10|LP174479-2-1_(paired)_contig_20220:294-313|-	1	0.33	0.98	TAATGTAACAGTGATGATGGTTGATAATCAGCTATAGTGGCTTCTCTTCTTCATCACCGAGACATGTCGTCCGTGCATTTCTTTACTCTCTATCCTCCCA	TAAAATGTCGTAATTTTTTTCTCAGTTTGATCTCCTCTGTAAATTCCCACCTCCAATCACGAGATTTGATTCAGCATTCCAAGCTGTTCCTCCTCAATGC
CPSSR_109	TC	8|FCHL7HWBBXX_L6_wHAXPI060034-107_1_(paired)_contig_196975:86-301|+	N/A	6|LP174479-2-1_(paired)_contig_336777:134-145|+	1	0.33	0.98	TTATTTTGGAGGAATTTACCCAGGATTTTGTTGATCAAAGGGCCTTCATGGAATACTTCAAGGCTTGTTGGTTGCCTAAGATTGGTTAGTTTCCTCTCCT	TATGTACATGTGTGTGTGGTCGGACAGTTGTGGAACACGCATTAACCCCAGCCCCCCCACACACATGCATGGAGACATGAACAAACTGTATTGAATTGCC
CPSSR_110	TC	8|FCHL7HWBBXX_L6_wHAXPI060034-107_1_(paired)_contig_56686:349-564|+	7|OR-14_1_(paired)_contig_199582:2362-2375|-	6|LP174479-2-1_(paired)_contig_356425:255-266|-	0.82	0	0.99	TAGAATTTCAGCACACAACATCACATGGGAAGAGATGAACATCTTTCACCTCCTCCACCGTTACGCCACCGTATACAAGATCCCAATTAGGGTTTTCATT	TAGCTGAGTCTCTCTTTCCCCTCTCTCTATAGCCAGCTGCTGAAAACGCTGGTATTTATGAATTTTGGCCAGTGATTTGAATTTAGGTGCGTGATTTGAT
CPSSR_111	TC	8|FCHL7HWBBXX_L6_wHAXPI060034-107_1_(paired)_contig_86575:17-232|+	N/A	9|LP174479-2-1_(paired)_contig_1633:866-883|+	0.5	0.33	0.97	GATCAGCCATGGTTACCTCCAAATTTCCATAACATATGAAACTATTAATGTTATCTAGATAGTACCTCAAGAATTTTCATTTCTTAAAAGCTTATCTCTT	AGGTATTCAACCACACATTACTATACATCATTCTGATTTCCCACAAGCACTTGAAGATGAATATGGAGGATGGGTTAGTCGAAAGATTGTGTATAGTTCT
CPSSR_112	TC	9|FCHL7HWBBXX_L6_wHAXPI060034-107_1_(paired)_contig_278450:35-252|+	N/A	8|LP174479-2-1_(paired)_contig_379678:228-243|-	0.5	0.33	0.98	TGGTGGTCAGTGATCATGGAAGTTGCATGGGGTGGTGGCCTTATTCAAAGCTAGCTCAGCTTAGAAAATGTCTCCCTCACACATATTAACCATAAAATAT	AAAGTATGACAAGAGTGTGAATTAGTAAATGCTGTTGAAGTCACTAGTATGTCTACATAAATCACACTCTTTCACACTAGCCAGTTTTGAGAACTTTTCT
CPSSR_113	TC	9|FCHL7HWBBXX_L6_wHAXPI060034-107_1_(paired)_contig_47603:826-1043|+	N/A	8|LP174479-2-1_(paired)_contig_33972:197-212|-	0.5	0.33	0.95	TCTGAAGTTCTCTCATCAATTTTATGATATTTAGGATTGTTTCCACCAGTTTGGATGAAAGAATTATAGAAAAGCCCTTCGTGATAGTTAATCATAACCA	ACACTCAAATATTAACTAATATAAAGAGTTTTCAACTACCACAAATTTGTTTGTTATGTATAATGCAGTATGTTTTACTCATGGTTTAACTGAGATCTAT
CPSSR_114	TCA	6|FCHL7HWBBXX_L6_wHAXPI060034-107_1_(paired)_contig_77669:142-359|+	4|OR-14_1_(paired)_contig_279071:168-179|-	N/A	1	0.33	0.97	CTGATAAGCAGCAAATTTATTAAGTTGCTAATGGTTCATGCTATGAACAAAAATAGTTTCCATGAGCTATAAAGCATACAGCAAAGGAAAGCCTTCAACC	TCTTCATCTATGGAATTAATTCAAAACTACTTAGTAAACATAGCCCTTGACGAACATTCCTTGCTTGGCCTCCTCAGACTCTCCCTCGCCTGTGTATTTC
CPSSR_115	TCA	7|FCHL7HWBBXX_L6_wHAXPI060034-107_1_(paired)_contig_46842:68-288|+	N/A	5|LP174479-2-1_(paired)_contig_125561:441-455|-	1	0.33	0.94	CTGAGGGACATACTCCTGCTCCTCTTGCTCTTCAAACATTCTGTTAATTTCCTCATCAATGTCCTCCCCTGGCTGGGTCCCTTGCTCTTGATATCCCTCC	CCACTCTCATCATCGTCACCCTGCTCAACTGGCAATCCCTTAGCTGCCTTCTGCAGGGCCCTGAGACTCTTCATCCAATTAAAGAGCTCGTAGTCTTTGA
CPSSR_116	TCT	5|FCHL7HWBBXX_L6_wHAXPI060034-107_1_(paired)_contig_209791:21-235|+	3|OR-14_1_(paired)_contig_176078:249-257|+	3|LP174479-2-1_(paired)_contig_272026:213-221|-	0.94	0	0.98	CGTCCCCATTCTTTCTACTACTTGTAAGAGGAGAAGGAGAATCCAATTCCAAGTCTCTGCTACAAAAATGGCGACCAATGATGATCCTCAGAAAAGCTCC	AAAAATGTCAAAATCATCGATTCACATCTCCACGTATGGGCATCTCCTCAAGAGGTACCTTAACCTAGCTCTCTACTGCCCAAAACTGTACACACCTATA
CPSSR_117	TG	10|FCHL7HWBBXX_L6_wHAXPI060034-107_1_(paired)_contig_235669:140-359|+	N/A	7|LP174479-2-1_(paired)_contig_337970:195-208|-	1.5	0.33	0.99	TTTCCAACCTCGTATTCCTCTCCTGGGGACTCCTCGTCGCCGCAGCCTTTCCCATTTTTAAGAGAGAGAAACCATCAGATTTCATGCATGTATATATATC	TAGAAAGAGAGAGACAGAGAGATTGAAGTGAGTGAAATACCCGAACCCATGAGCGATAGAGATCAGTCTCATCGAAGCCACTGACGACTTCTTCGACGAA
CPSSR_118	TG	6|FCHL7HWBBXX_L6_wHAXPI060034-107_1_(paired)_contig_164514:164-375|+	3|OR-14_1_(paired)_contig_161323:593-598|+	N/A	1.5	0.33	0.95	TTAATACACTTCAATTCGTATTTGTTTTTCATTATTTAGCTGTTCCATATGCTCACAAAAGTTTCAAGTATGCTATTTTTAAGTTATCTGCTGTGTACTC	TAGGCAATGGTTTTGAATATGGTCCAAGCCTCTGTATTGATTGTCCTATGTTGTACATCTCCCACATTGCTGGCCTTCACGTGAGAGTAGGATGATTGGC
CPSSR_119	TG	6|FCHL7HWBBXX_L6_wHAXPI060034-107_1_(paired)_contig_44169:178-389|+	7|OR-14_1_(paired)_contig_82826:808-821|-	N/A	0.5	0.33	0.97	AATGCTTAATTCGTCTATGTTTTTATTCTAATATAGGGACATATTATGATTATTGTTGAGAGTTCCAGGGTTCTGCCTTCTCTAATCTTCAGGAAGTCTC	TTGCTAAGCTTGGTTTGTTGTTTCATGGTACTTGTAATAATAAGGCATTGACTGCACATGCCAACTATGTATCTTGATGACTGTCTTTCTGATTTGTTTC
CPSSR_120	TG	8|FCHL7HWBBXX_L6_wHAXPI060034-107_1_(paired)_contig_15166:27-242|+	4|OR-14_1_(paired)_contig_61615:462-469|-	N/A	2	0.33	0.94	ACCATACAATACCATGGCCGGAATATGTATGTACCTTGTATTCTTATTTGAGTTTTAATAGAGAATAAAGGGAAAGGGCTTTGCCCGAAATATAGTGTGC	TATTGTTCTTGTTTACATACTTAGTGTGAGTGTGTTTGCTGGTTGGGTATTATGGGGTGCCTAGCATAACAACAGCAGAGCCATACTCCTGGGCAAGAAG
CPSSR_121	TGA	6|FCHL7HWBBXX_L6_wHAXPI060034-107_1_(paired)_contig_269725:197-414|+	N/A	5|LP174479-2-1_(paired)_contig_207875:289-303|-	0.5	0.33	0.98	AAAATGGAGAAAACAGCAATAGCAAGTCGCATTCGATCAACGAGTATGATGATGACTGCATTGCCGGGTGGTTCATGGATGATCTACCATTGGTTTTCTG	AAATGATCACTGTATTAGTAGTAGTGAACCATGTGGGTCCCACATAACACTGAGGGAGGTGTTGAGATCATCAGTGGGGGTGATAGGAGAGAGCCGTTTG
CPSSR_122	TGTA	5|FCHL7HWBBXX_L6_wHAXPI060034-107_1_(paired)_contig_312872:52-271|+	4|OR-14_1_(paired)_contig_104876:311-326|-	4|LP174479-2-1_(paired)_contig_277296:192-207|+	0.47	0	0.97	GGAGTGAACCATGAAGATTTGAGATCTGACAAATTGATTGAAGCCATAGCCATGTCTGTTTATGTGATCTTGCTCAGAAACAACTGCTAATTACTACTAC	TATCTTGAGTTGGAGGTGGAATGGTAGTTGAAGCAACCGCTTGTTCTTGTCGTCTGTTTTTTTCTTTTCTATTTTTGTTTTTTATCAGATCAGCATTCAC
CPSSR_123	TTA	5|FCHL7HWBBXX_L6_wHAXPI060034-107_1_(paired)_contig_38139:78-292|+	6|OR-14_1_(paired)_contig_241023:234-251|-	N/A	0.5	0.33	0.98	TAATGCTTGCTATATTTGTAGTGGATGAATAACGCCATGTTTCTCCACTGCTGATATGTAGTCTAGGATTCTCTGATGATTTATTTTCAAAGCTGTTGTT	TTTTTTTCATTTCAATTGAATTTTATTAAAAGTGATGGTTGCAAATGTAAGGCATTTAGTCTAAATGATGATGGGTAATGAAAGCTTGTAACAAAGTTGC
CPSSR_124	TTC	5|FCHL7HWBBXX_L6_wHAXPI060034-107_1_(paired)_contig_769:1682-1896|+	4|OR-14_1_(paired)_contig_265217:199-210|-	4|LP174479-2-1_(paired)_contig_365481:208-219|+	0.47	0	0.98	CATCATCGGTTTCTTCACCATCATCCACATTTGGAGCATTTTCGGCTTGAGGACTACTTGCCAACCTTTCAACCTCCACCTCTTGAGAATCAGTGCCGGT	TTTGGACGGTTTTCCCTTTTTCAACATGCTTCTTTCATCAAACGTGACATCCCTGCTAAGAACAAGCTTCTTCGATTCTGGGCACCACAATCTATATCCC
CPSSR_125	TTC	6|FCHL7HWBBXX_L6_wHAXPI060034-107_1_(paired)_contig_265818:92-309|+	5|OR-14_1_(paired)_contig_53017:133-147|-	5|LP174479-2-1_(paired)_contig_350492:256-270|+	0.47	0	0.98	AAACTTTGACATCTTCAGGCCAACTTGAGAGTTTTCTTGTTGAAGGCAATGAACTGAGCACAACTTGGTGGATTGATCCAAGTCCAAGGGTAGATTCCAG	TGTTAAGGACAGATTAATTCTGGCAATTAAACACTTGAGAGATTCTACGAAAGACAGGAACGTTCTTATTCAGATATGGGTGCCTGTAAGGAGAGAAGGC
CPSSR_126	TTG	6|FCHL7HWBBXX_L6_wHAXPI060034-107_1_(paired)_contig_192478:54-271|+	N/A	4|LP174479-2-1_(paired)_contig_1545:114-125|-	1	0.33	1	GGAAATGGAGGAAGCGACGGAGGCACTAGCAGACCGAACATTGGTCGAAACAGTTTTGATACAAGACGATATGAATTTCAACGAATTAGGTATCAATCCA	TTATTTTTAACCTTATTGTTATTGCTGTAATTCTTCATAGTCCAGCAACACCAAAACCGTAAGTTCTCTTCCCGACCACCGAACAATCTCCCGCCGACGA

## Sheet: Oresitrophe
SSRID	Type	Oresitrophe rupifraga-BJCP	Oresitrophe rupifraga-HNYD	Std_dev	MissingRate	Transferability (Similarity)	Upstream_100bp	Downstream_100bp
CPSSR_1	AAC	5|OR-14_1_(paired)_contig_136409:765-979|+	4|LP174479-2-1_(paired)_contig_17168:216-227|+	0.5	0	0.99	CCTTTTGTTTATCAATAGCTATTGATTTCAGCTCAATGTTTGATTCATCAGAATCTGAATCTGAGTCTGACCCAGAATCAGAACCAGAACCTTTCTCTGT	ACAAATTGCATTAAAAAAGATTATATAACATTCATAGAAACTTGCAAGTATCAAATTGCAGCAAAAAAGGTACCTTCGGCACCACCGTCATCATCATCAC
CPSSR_2	AAC	5|OR-14_1_(paired)_contig_25913:691-905|+	4|LP174479-2-1_(paired)_contig_343937:251-262|+	0.5	0	0.99	CTTGAAGCCTCCCCCTCGTTAAAACACCAATCTCACTGCTTCAAATGATCAAAATATGTTATCTTGGAGTGCAAGTTTACCTGAAATTCAATCACATTGT	AATGAAGAAACTGTTGATGTTACAAGCAATGGGTCATTGATGGAATCTAGTGGTGGAGATTTTCTTGGATTTTGGGGTGATGGGCAATCATGGGAGCTCG
CPSSR_3	AAC	6|OR-14_1_(paired)_contig_175162:459-676|+	4|LP174479-2-1_(paired)_contig_163324:222-233|+	1	0	0.99	TTATAAGAAAATGTAACGTAAAATGCAGAGTAAGCTGTCTTCATCATCACAGCAGACACTTATTAGTTATTACAGCATTGTGTTACCAATAACACTCATT	AAAAAGGCTCCAAGCTACAAGTTGTATTAGAGATATCAAGTACATTTTATCCACAACCTCAATCCCAACAGGAACCCTTATAGCAGATCAGTAAAGACAA
CPSSR_4	AAG	5|OR-14_1_(paired)_contig_13993:23-237|+	4|LP174479-2-1_(paired)_contig_145910:636-647|+	0.5	0	0.95	CCACACTTCCTTTTGGTGAGTATTTCCCTTACCAAGCAGAGGGTAAAATAATTCCATGAGTCAGCTATGGAAGGAAAAAACTTATTAGATTGAAGAGATA	AGACTTGAGGAAAGTAGAACTTTGGGACCAGACGCTGTCGCCATGGCCGATAATTGCGGTGGTAGTGAGGTAATTGCCTTCGATTTCGCACATGAGGTGT
CPSSR_5	AAG	5|OR-14_1_(paired)_contig_87890:307-521|+	4|LP174479-2-1_(paired)_contig_44253:336-347|-	0.5	0	0.99	ACTACCTTTTGTGGACGTCAATTAACTTAATTTATTGATACAAAGTATTGAAGGAAATCCAAATCTTTGTACATCTGAATCATGCAAGACCAATCCAGAA	AACATGGTTGTTCCAATAGTAGCCTCAATTGCAGCTGTGTCTGTCCTTTTAATAGCATTTGCCATCTTGTGGATGTTCATCCTCAAAAGGAGAAAATCAA
CPSSR_6	AAG	6|OR-14_1_(paired)_contig_169598:352-569|+	7|LP174479-2-1_(paired)_contig_236498:177-197|+	0.5	0	1	TACCTATTAAAAGTCAGATCTGATTCATTATCCTCTACATCTCTCTCTCCTCTTTCTCTCTCTACATTTGAGTGTATTATGAGTTGGAGCTTGTTTTGAA	GTCTAATCCATCAAGATCAGCTTTTTTTTAGGTACGTATTATTTTCTTGGGGTGTGTTTGTTTGCCTAGAAAAGAAAGTTTAAATTAATTGTATCTGTTT
CPSSR_7	AAT	5|OR-14_1_(paired)_contig_137565:43-257|+	3|LP174479-2-1_(paired)_contig_360497:231-239|+	1	0	0.95	ACCTTACTTCATTATTAACAATTGTTTGTTATTTTTGTATCCTTTAATTGTATATATGAATTAATGGTGGATGTGTAAAAGAATGATTGGTGATAAAAAA	TAATGTAAAAAAATAGTAATTCACCTAGTGAATGTCAAATTTACTGTGTCAAATTATGACATTATCAACCTTCCTTTGGCATAAAATGCTAATGACGTCG
CPSSR_8	AAT	5|OR-14_1_(paired)_contig_195781:130-344|+	4|LP174479-2-1_(paired)_contig_125880:511-522|-	0.5	0	0.98	AATTTGACTGATTTTTGTGACAAATGATCTTCACGCATGAACTAATAGAATGATCAATTTGGATCATTGAATTACAGTATAAGATGGACCTGATTATAAA	AAAAGAACATCTCATGTTATTATTTTATTAACATGAGTGAAGGAGAAAATGAGATTGGATAGCTTGTGTTGCGATGTAAACATCACCGTAAGGAAGATCA
CPSSR_9	AAT	7|OR-14_1_(paired)_contig_3464:33-253|+	8|LP174479-2-1_(paired)_contig_47710:124-147|+	0.5	0	0.98	TTTTTGTCAGCAAGCACACAGATCAGTACACATTTATAAACTCCTAAAATGTAAGTTAGCGGAATTTCAGCATACCTTAATATGAACACATAAACACAAA	CAATCATTAAACCCAACCCCCTCTTCAAACCACCACCACCCAACAAAAATGTAGAAAGAATGACTAAAAAAATAGATTGTCTCTATACTTTCTTTACATC
CPSSR_10	AATG	5|OR-14_1_(paired)_contig_112032:607-826|+	4|LP174479-2-1_(paired)_contig_299191:274-289|+	0.5	0	0.99	TGTAATTACAAGATGATATGAATATCACTAATTCAAAATGTGTTTATCAGATTCAATCATTACAAAACTGCTCACCCTGAGAGCCAAATACAGGGTGCAA	AATAAATAACTTATGGAGGTGGGGATCCTTACTTAGTTATATACAAAACTAAGTGGCAGTCCAAAATCAATTAACATATCAGCACCACCAGGATGACTAA
CPSSR_11	AC	10|OR-14_1_(paired)_contig_109952:985-1204|+	11|LP174479-2-1_(paired)_contig_153098:518-539|+	0.5	0	0.99	AGGATTTTCAATCTCAATGACAGATTCAGTGCCCTTGCGCTTCTATTAAATATTATTCACAACCTCAGATGAGTAATTTATAACTGATAATGATACTGAT	AGAGGATGGAATCCATCACTAAAGACACTTCAAAACAAAAGAGATGATAGAGTAATAAAGTTATTGTTCACTAACGTCAGTTTCTTCTTCTTCAGATTCT
CPSSR_12	AC	12|OR-14_1_(paired)_contig_63942:87-310|+	13|LP174479-2-1_(paired)_contig_306465:272-297|-	0.5	0	0.97	GAGGCCAAGGCAGAGGTGACGGAATCCCCATCCTCAAGCACTGCTATGGTTGTTTTGGCCTGATTTGAAGTGTTAGACGAGAGAGACAGAATGGAGGATA	GGAGAGGTAGATAGATAGAGGGGAGGGAGAGGTGGGTGTTTTTCAATGATGTGCTCCTGTTTAAAAGAGAGGTAACAAGTTCCAGAAGTGAGGTTGTTTG
CPSSR_13	AC	14|OR-14_1_(paired)_contig_155:2562-2789|+	11|LP174479-2-1_(paired)_contig_307847:511-532|+	1.5	0	0.95	TCACTCTTGCATTTTTCTATTGATAGTAGTTTATATAATGTTATGTACAACTAGTTTCCTACTCAGTCTTTTCAGTATTTGTAATAGTCATGAACATAGT	ATATATTATAATATTATGCAAAACTAGTTTCCTACTAGGTGATGGTTTTGGATGGAAGGGAACCTATTGTTCTATTTGGCTGTCTTTTTCTTCCTTCATC
CPSSR_14	AC	6|OR-14_1_(paired)_contig_124074:281-492|+	8|LP174479-2-1_(paired)_contig_308370:288-303|-	1	0	0.99	CATTAACCCAACAACAAATCAACCAAGCTTCTAAATCCCCCATGGAACCCCATCCACCATAGGCAATACACACATGATCACAACCACGCGCACAATCACA	CATTCCACGCTTCTTTTAACTCCTAATTTTGCAAACCCATCCGCTAAATACTTGGCTTCCATAAGAGTATGTACTAGAGATACATTCCCAATAATCCTCC
CPSSR_15	AC	6|OR-14_1_(paired)_contig_129750:33-244|+	11|LP174479-2-1_(paired)_contig_59712:646-667|-	2.5	0	0.92	GATGAGAAAATAGTTAAGTATGTCATGTGGCATCTCTAGAGCAATTGCAATACTTGATGGAGTGGATGTCCATGTTGACATTCATCTTTTATAATATAGA	AGACACACATACACACTATACTATCTAACTCAGTTGTCCATTAACAGTCTGGTTAATGCTTAACAAGCTGTCACGTGGCATGATAACACTTTGTTAGGAT
CPSSR_16	AC	6|OR-14_1_(paired)_contig_243071:139-350|+	9|LP174479-2-1_(paired)_contig_329703:231-248|+	1.5	0	0.93	TTAGTCGAGACTAGTATTCACCAGTGTCAGTCTGTCTCCTTGCCCAAACTAAGCAGCTAAGCATTCCAATAGTCAACCCATCTGATAATCGAACACACAT	ATATGATCCATTCCCAGGTGAAATTAGAGTGACAAAAGGCCTACCCAAAACCACCCCAGAGGCTTAAAGTGAATTGGGTAAATTTCTTAACTACAATGAA
CPSSR_17	AC	7|OR-14_1_(paired)_contig_14925:2296-2509|+	5|LP174479-2-1_(paired)_contig_106747:537-546|+	1	0	0.98	AGTTTAGGGCTCTTGAAGTCGCTTTGGAGTCTGCTTGTACTTTTCTTGATTCTCAGGTGCGTACGAAGAAATAGAATTGCAAAACTTTTGGTCTTTCTTT	CACATTTATATTGATTTTTTTTTCTTCAATAATTTAAAAAATCTATATGTAAATATGTAAAATGGTGTAAGAAGCAGTGCGTCAAAAAATTAGGTGTAAT
CPSSR_18	AC	7|OR-14_1_(paired)_contig_152204:10-223|+	6|LP174479-2-1_(paired)_contig_246894:103-114|+	0.5	0	1	CAAAGAATTTAGGTTAACAATGATACGAATAATTTCATGGGAAGGGATTGTCTAAACTAAATAAGTTTCAAACACAAAAAGATGAAATGACCAGTGCAAA	AAACACAAACAACCGAGAATATAATGCAAAGAAAAATTTGTAAACTTTGCTTTCTATCTATCAGCTATATATTTGATATCAGTTGCTAGCTGCAAATACA
CPSSR_19	AC	7|OR-14_1_(paired)_contig_172832:8-221|+	10|LP174479-2-1_(paired)_contig_41948:873-892|-	1.5	0	0.98	TTTGTTTTTCTTTTCTCCCAACAAAACAGATTATCCAGATGAGCGGATTCTTCAAACTGCACAGGCGTCCCAAGGTAACGATCTTGCTCTCCACACGCAG	GCATACATATACATATATATAGCAATCTGATTTCTTTGCAGACAGTATTATTGGAAGCTCTGAGCAAAATAGATGTGATAAAACCACAAAGGTCGACGCT
CPSSR_20	AC	7|OR-14_1_(paired)_contig_246205:56-269|+	8|LP174479-2-1_(paired)_contig_282109:131-146|+	0.5	0	0.99	TTCCTTTTCATAACTCTGAAGGTTGCTAAATAGAATAATAGGATTTCGTTGTTTGGTTAACTTGTTCCTCTCTCACCAGTAAGCTTGATTGCATGATCTG	CCTCACATAACTCTAAAAGAACCTTGCTAGAGCTTGTTGGTTTCTGTTTGGAATTTTACTCAATTCAAGTTCAGTTACTTGACAAACCCATTGGTTTTAA
CPSSR_21	AC	7|OR-14_1_(paired)_contig_5987:389-602|+	6|LP174479-2-1_(paired)_contig_155913:229-240|+	0.5	0	0.99	AAAAAGAATGTCTAAACATCAGTAACTTTCATATTCCAGCATCGTATAAAAGTACAATAAGATGTTAGCGTTCTTCTCTTTTCAACCTAAATTCTCAGAG	ATACACGAGCATGCAAAAGCACGATTATACACAAAGATTGAGAATTCACATTCGTTTAACATTAGACTCAGTTACAGCAATGCTGCTTGCTGAATTATGC
CPSSR_22	AC	7|OR-14_1_(paired)_contig_82826:707-920|+	4|LP174479-2-1_(paired)_contig_321711:307-314|+	1.5	0	0.98	GGAAACAGATCAGAAAGACAGTCATCAAGATACATAGTTGGCATGTGCAGTCAGTGCCTTATTATGACAAGTGCCATGAAACAACAAACCAAGCTTAGCA	AGACTTCCTGAAGATTAGAGAAGGCAGAACCCTGAGAACTCTCAGCATAAATCATAATATGTCCCTATATTAGAATAAAAACAAAGACGAATTAAGCATT
CPSSR_23	ACA	6|OR-14_1_(paired)_contig_96178:520-737|+	4|LP174479-2-1_(paired)_contig_100065:363-374|-	1	0	0.99	TTTACAAGAGAAGTCCAATAGTATAAATCCTTGGATCTGGGAGGCTTAGTTCAGAGATTCCCAAATTGAACTACCAAGATTACTCACAACTAGAATGATG	ACCAAGATTCTAAATCAGGCAAATGATTGCTTCCATGACATTAATTTTCACAAGACCTAGAAGATGAACCAAAAGGAAAGCAAGTAAGAGTAGTGGCTAT
CPSSR_24	ACC	5|OR-14_1_(paired)_contig_67959:1697-1911|+	4|LP174479-2-1_(paired)_contig_162609:672-683|-	0.5	0	0.98	GTGATGGTGATGAACCCCTAAGTGAAGGGTTAAAATAATGCATTGTAGGGTGCCCTCCAGGGCCAGGTGTACCAGGCCTTAAAGTACCCACAAAATTTGA	TATTCCTTCTTGGTTACCACCAAAACCAGTGATTTTAAGCTCACATCTTGAATTACTGAGTATTACTTCATGGGTTATTGGATTGAGGAACTCACTGCTC
CPSSR_25	ACC	7|OR-14_1_(paired)_contig_147758:17-237|+	8|LP174479-2-1_(paired)_contig_13041:1254-1277|-	0.5	0	0.97	ACCCCACAACTTGACTCTTGCTCGGATTATCTTTCCGGTCACCGGAATCTATATCCAAAAACCCCCTCTTCTTTTCATTTTTAACCATTCCTATACCAGT	AGGTAGTCCCAACCTAAGCTCCGTAATTTCGAGCCCTAGACCTTCTTTCGCCATTTTTTTCCGGTGACGGAAATCAACTTCTATTCTCCTNNNNNNNNNN
CPSSR_26	AG	10|OR-14_1_(paired)_contig_12810:543-762|+	8|LP174479-2-1_(paired)_contig_168091:307-322|+	1	0	0.98	GCTAGCTAGGTTTGAACAATATTGGTGAAAATGACACTAAATAAATTTGTATAAAAAAACAAAAAATACTAAGATATCCACCGTTTGTCTTTGGTACACA	ATGGATTTGGTTGACTTATGTGATGGCATGTTCAGTTTTGTTGTTAATTTGACATATAGGCAAAGGAGACTGCATGGCAAGTGTTTGTTTCTCAATTCTA
CPSSR_27	AG	10|OR-14_1_(paired)_contig_129928:34-253|+	15|LP174479-2-1_(paired)_contig_69771:147-176|-	2.5	0	0.98	ATTTAGAGAGGAAAGATGTGTAAGAGAGAGAAAGAGAGTAGTAGTGTTGAGCGAATCAAAAACTGTTTGAAAATTGGATAATCACGCAGAAAAGGCAGAA	GCTTTAGTTGCTTTCGTTCGGTTTTAATACAGATAACAAACACGCACTTGTCTGTTGGCGCGCTTCATATGTATGCTGTTGCTTTCTGTTTTATGGTAAT
CPSSR_28	AG	10|OR-14_1_(paired)_contig_152267:659-878|+	11|LP174479-2-1_(paired)_contig_150890:380-401|+	0.5	0	0.97	ATGCGTTGGAAGAGGAAACTGAGGTAATTTCTGCAGACAACAAAGTAATCACAGATGACTTTTCAATTTTGATTTTTAGAAAGGNNAGGGAGGGGGAGAA	AAAGAGTACTTGCCTCAGATGGATGAGCCCCCCACAAAAACACTCGTAATCGAAATTGTGCCAAACCATAACAACCAGCAGCCATAATTCCAAGCCTTGC
CPSSR_29	AG	10|OR-14_1_(paired)_contig_209917:556-775|+	8|LP174479-2-1_(paired)_contig_273911:255-270|+	1	0	0.99	TATATTATTCCACTCAAAGAATACAAAACTAACCAAACATTTGAATGGAATCGCGATTCTACTGATATTTCCATTCCGTTCTCTGAGGTGTGTGTGTGAA	ACAGAGAAAGAAGAAGAAACATGCCGTGTACTAGTGTGGTCGATTTGCAGTCAATGCTCTTATCTTCATACAACACACGCACGCGGACACCCTTTGTGTT
CPSSR_30	AG	10|OR-14_1_(paired)_contig_230555:397-616|+	8|LP174479-2-1_(paired)_contig_49517:553-568|-	1	0	0.98	GGCCAACCTTCAAAGTTACATTCACATTATGGCTTGTTATAAAATGGGGGTATGTATTTTTTTTCTAACTTGTAACACTTGTTCTAGCAATAAGAGATCT	AAATGAAGAGAGGTGGTAATTCATGGGCTTTGATGTTCTTGCTGGGGTTAGCAACGATTGTGGTTTTGTGTGATGGGGCAAACTTGAGCCCTGGCCAGTG
CPSSR_31	AG	10|OR-14_1_(paired)_contig_236130:147-366|+	9|LP174479-2-1_(paired)_contig_100319:172-189|-	0.5	0	0.98	AACTTCTTTGACTGGAACTCAATCTTCATTGTAAAGAACAAATTGATTCTTAAGGGAATGGGTTGATTTTCAGAGAAATGGAAGGGGACGACAAACAGAC	ATGGGGTTGGGACAAAAGGGTCATTTTATTTTTGTCTCCTCTTTTTATCTGAGCCATCTATTTATTGAGTGGCCGAGATGAGGGGCTGCTGACAGCTGCT
CPSSR_32	AG	10|OR-14_1_(paired)_contig_250092:406-625|+	9|LP174479-2-1_(paired)_contig_104913:178-195|+	0.5	0	0.98	TAATTACCAGGATAAGGAGATAGGCTGTCGAGACCAAAGTGGAGTTGTCATGAGAAGATTTACAAGAGATGAGACTTTTACAAAGAGTGAGTTGTAGACA	AAACAAAGGAAAGTGGATTTGGAGATAATTCGTCACCTCCATGCATCGACGGATCTAGTGTGATACTACTGATACCCAGGGCCAGCCGTGAGGTTTTGGT
CPSSR_33	AG	10|OR-14_1_(paired)_contig_45520:190-409|+	7|LP174479-2-1_(paired)_contig_30865:1195-1208|+	1.5	0	0.99	TATTGCCTGGTTAACTTTTTCACAAAGCGGTTTTAAAAAACATTTTCCACTTCAAGTAAGACAAAAAGACAATCAAACACCGTCTAGCACAACGAGGGCT	TCTAGAGAGAGGAAGAGGCATAAGGGTTAGGTTTGATCTCATTTATATGCCAGAATTTTACTTCTCTTAGCTCTGACTCTTTCTGGCTTTCCTCACATGG
CPSSR_34	AG	10|OR-14_1_(paired)_contig_59346:587-806|+	13|LP174479-2-1_(paired)_contig_267281:158-183|-	1.5	0	0.99	GGCAAGTGGACAAGAATTCAGAAAAGGACTCGGCCGTCCACTAACTATTCATCTACTGGTACCAAACCCAATGCACAGTCAACAAACGCTTCATATACGT	GAGAGAGAGTAAATAGTGATTTAGAGAGATGGAGTCACCATTCAAAGCAGACGTATTGAAAGGGAAGGTGGCACTGTTGACAGGAGGAGGATCAGGTATT
CPSSR_35	AG	10|OR-14_1_(paired)_contig_59526:392-611|+	8|LP174479-2-1_(paired)_contig_201982:237-252|-	1	0	1	ATCACTGGAATTCCAGTGAACAGTTTGGTGGTAGGCTTGCAAGTTTTGATGAGAGAAAAGTTGTCTAATGCTGGTTGTGACAATACCACCATTGTTGTTT	AAAGAAGCGTTACGAACTACTATAAAGAAGAGCCATCTGGCTTTGAGTGCCTTATGGGTATTTATGCTTGCGAGGGAGGAGAAAATGCTTTTGATTTTTT
CPSSR_36	AG	10|OR-14_1_(paired)_contig_60041:228-447|+	8|LP174479-2-1_(paired)_contig_253538:192-207|+	1	0	0.99	AACATTTCTTTTGATTTCTCGAGAACCAAACAGAAACATAATAAAAATGCAAGAGAATAATGTGTGTAATTGTATACATACATGATACACATATGTGTAT	AATACACCTGAACATCGGAAGGTTGGAAGTAAATGAAGAGGAAATAACCAATAACAAGACCAGCCGAAATGCCAACTCCAAACCCACAAAAACCCATTAC
CPSSR_37	AG	11|OR-14_1_(paired)_contig_11545:972-1193|+	7|LP174479-2-1_(paired)_contig_349470:338-351|+	2	0	0.94	CATGTCCTTTATGATAAATCACATATGGTCCAAAAAATTAATATCAGATACCCAGAGATATAGGCCATACAATGGTGAATGCACTTAAAAACAATAAATA	AAACATAGTAGTCCAAATAACATTTCAAACGCATATTTTGGTGATAAGCTACTATCATCCAATGTTTGCTTAATCCTACGTCCATAATTGTTTGTCCGCT
CPSSR_38	AG	11|OR-14_1_(paired)_contig_252053:432-653|+	14|LP174479-2-1_(paired)_contig_197943:127-154|-	1.5	0	0.99	CCCCATCCGAATTTTGGATATATAAGCACCCCTCTTGATCATGAGAAAATGCACCAAACACTTATAGAAAATTCTCCATAGGGAAACCATGGAAAAAATA	ACCACTCTAATCAATTTGCAGCCTATGATCTTAGTGTTTTTAATCGAAATTGAAGTTTGATTTTTGTTTCTGTGTAAGTATACTATAGTTTTGGATAAAA
CPSSR_39	AG	11|OR-14_1_(paired)_contig_264821:342-563|+	12|LP174479-2-1_(paired)_contig_219482:117-140|-	0.5	0	0.96	TGAGGATGAAAATGGAGGTGGCAATTGCCGAAGCAAGGGATGACGAAACCGCCATCGATCATCTTAGGGTTTCGCCATTGGTGTTCTAGAGAGAGAGTTT	ATGATCAGGGAATGAATACTAGGGTATTATTGTGGCGGCTTCAGATGTCGTGTGAAGCTTGCTTCGACGGTTATTAACCGTTAGCTTGTGAATATGGGGG
CPSSR_40	AG	12|OR-14_1_(paired)_contig_12301:791-1014|+	11|LP174479-2-1_(paired)_contig_331278:99-120|+	0.5	0	0.97	NNNNNNNNNNATACCTTGAAAGTGGACCATACCCATGGTCGACCGGACCAGCATCAACACGTAACAAACACAAAGAGAGAGGAAGAGTGAGAGAGGGAAA	ATAACTACTCTTAGCAATATAATATTTTAAAGAAAAAATTCAAAAAATGCATGCCTTGGGAGGATACATTACACTTTCTGTGTTACTCTTCCTGCATGAG
CPSSR_41	AG	12|OR-14_1_(paired)_contig_142387:137-360|+	10|LP174479-2-1_(paired)_contig_276328:276-295|+	1	0	0.96	TCTGAGAACATAACCAAACAAACATAAACATTTTGGAACTATGGGAAGGAGCTTGTCATGTTCTGCAGGTCTGAAGGCTGGACAGTAAAAGTCCCATCTC	ACAGCTCAGCTCAAAAACCTTGTTATTATTGGTCATCACATCTCTACTAGTTGCAAAAAAAATAAATGTACATACAAAAGCAAGCAAAGAGAGAGGAAAT
CPSSR_42	AG	12|OR-14_1_(paired)_contig_46072:1346-1569|+	10|LP174479-2-1_(paired)_contig_176997:233-252|+	1	0	0.95	AAGTAAAAATAGCAGAATAAACGTCACAAGTCTTGCACTAAAGATTTAAAGGTGCTAGGAGGCTTCCTCAACTTTGTTTTCATATTCTGGTATGCCAATA	GCCAATCTTAAACAAACACCGACGCAAAATTAAAGTTAAAAACCAAAACAGGACAATATTACCTGAGACTCTATCATTTCCTCCGAATAATAACCATCAA
CPSSR_43	AG	12|OR-14_1_(paired)_contig_54268:163-386|+	9|LP174479-2-1_(paired)_contig_368224:182-199|-	1.5	0	0.99	CTGTGGCTCCGTCTTCCTAAGATTAATTTATCTTAGGGTGACCCATATCTCATGAATTATTTCAAATGTATTTTTCAAGCCCAAACATTTTGATAGGTTT	GAGTCTCAGATGTCAAAAAGGGCAAAAACGTCCTTTTGCTTTTATTCTCATGTTCATCTCGGACGGTGATTCAAGCTAACAGTCCACATTAAAAGCTACC
CPSSR_44	AG	14|OR-14_1_(paired)_contig_71231:55-282|+	15|LP174479-2-1_(paired)_contig_237371:385-414|+	0.5	0	0.98	AGTAATGTTGTCTCTATGTGGGAGAGAGGGAGAGAGGGAGAGAGAAAAGTGAGTGTGAAGAATTCAAATTTCAAAAGTTCAAACTTCAAATGGAGGAGAC	AAGGGAGGGGGGTAGGTCAAATTGCTTTCATTTTTGCTGTTCAGTTTTGTATTTTGGGAGGGTGAGGACGGACGGCTTCTGAAAAAGACCGAATAAGAAA
CPSSR_45	AG	15|OR-14_1_(paired)_contig_213450:117-346|+	12|LP174479-2-1_(paired)_contig_253121:237-260|-	1.5	0	0.99	AGAAAGATGTGGAATGATTTTATTACCGTTAGCTGCCTGGTATTCCACACTTTGTGTTTCTTTCTCCCAAACTTTCCAACGCCTCATCTGTCAAAAAAGA	GGTAAACAACTTGTCAAAGAAATTGAAGAGTAACTGAGTAACTCTACTTCTCAAGATATGGACAGTTTTCTTAACATAATCATTAAGTTTTAGTTAGTNN
CPSSR_46	AG	15|OR-14_1_(paired)_contig_42348:631-860|+	6|LP174479-2-1_(paired)_contig_309220:150-161|-	4.5	0	0.93	TTCGTGGAGAAGGTGACCGGACGCTCTTGGTCTTCTGGCTTCGGAAGATCAGAGTACATGGTTATCAATTTATTTACTAACACATAATTTACAAGCACAA	AAGACTTGGCTGCCGGAGAGCAGTCGCATGAGGAACCTTAAGCCAGGTTCTTTACTCAGATTTGGAAGAAAGTTTGGACTTTTAGAGGAAGCTTCCAGCT
CPSSR_47	AG	6|OR-14_1_(paired)_contig_142821:37-248|+	5|LP174479-2-1_(paired)_contig_330341:122-131|-	0.5	0	0.99	ATATGTTTGTATTACAACTTTAAAATCCAAGCAAGATGAAGGCGAATAATTTTACTGCACTGGCCATCAAAGCCATCACAAAGTAGCATCTAATTCAGAC	CTATTCCAAAACTAAGGAAACTTGTGTAGTGGTCCGTTTCTTTCTGTTCTCCCACATATACAAGTATCAGTTATTCATTTGGTAATGGGAATTAAGATGG
CPSSR_48	AG	6|OR-14_1_(paired)_contig_151039:501-712|+	5|LP174479-2-1_(paired)_contig_247967:152-161|-	0.5	0	0.99	TCTAGTAGTCTCTCTTAAGAAAATGATCAATCAATAGCCCTTTTAGAATTGAATGAAAGTAGGAGTATTGAAAGTATGAGAGTAAGAGTGAGAGAGAGCA	ACTTAAATACTGATTTAATGCCTTTATTTATATTGGAGGGTCTATGAGACACTTGCGCATTAATGGTTTGAAAGAATGTGAAATAAAAGTTTTAAAAATT
CPSSR_49	AG	6|OR-14_1_(paired)_contig_161131:515-726|+	8|LP174479-2-1_(paired)_contig_228614:121-136|+	1	0	0.98	TGAGATGTAGAAAAACATGTAGCATATCCTTAACCAAAGAACAAACAAACACGTGTGCTCATTCCTACCAATCCTCTTTCCACGATAAATATGTTTGGAT	GTCGCACGTGTGAAAATTAATCCAATTTTCATCCATCTTTTGCTCTTTCCGTCTCCTTTCAACTGCATCCTCAGCAATGGCTCTATCTTCTCTCTATCCA
CPSSR_50	AG	6|OR-14_1_(paired)_contig_166786:527-738|+	5|LP174479-2-1_(paired)_contig_195529:347-356|-	0.5	0	0.99	ATGCTCAATATTAGGAACATAAATTGAATTTTGTTTAGATGACTGATTTTCTATTTTATTAAGTAGACGGTGCAGAGAGTGGTACAAAACTGTTAAGGAA	ATAAATGAAGCAGAGAGTTTTGCTTTCTATAAAGATCATGTCAAAGGAAAGGACCTTTTAGTAGTTATAAGCCAATAGGGAATGGGAAACATATACTATA
CPSSR_51	AG	6|OR-14_1_(paired)_contig_187625:55-266|+	5|LP174479-2-1_(paired)_contig_149108:152-161|+	0.5	0	0.96	CGACTGTGATTTGGTGGAGGGTGAGGGAGTTTAGATGTGTTGTATACAGAGGAGAGAGAAAAGGGCACTGAGGACAGATCTGGTCGAAGAACGACCATGT	ATGAACAGGAAAGAGAGAGACGAACAATATCAATCTCTCGCTTTTCACCGTGGGTAATTTCGTCCCAAAAAAAGAACAAAATTTCGAAAGTGACCTGATA
CPSSR_52	AG	6|OR-14_1_(paired)_contig_237740:85-296|+	7|LP174479-2-1_(paired)_contig_32611:197-210|+	0.5	0	0.98	GATAGGTAAATGAAATGATAATAGTAAAAGTTCAACAGAACGAAACATATAGAGTGTATCCGATGCTGACATATGGCTTTTGTTGAAATGCAACTTGCAT	AATGCAAAATACTGAAAATAGTTTGAAAATAACAAATAATACACCCATAATTTGGGGGGAGTCTTTCAAGCAACACAATCGACCCTAAAAGAATCAATTC
CPSSR_53	AG	6|OR-14_1_(paired)_contig_253806:147-358|+	4|LP174479-2-1_(paired)_contig_238761:149-156|+	1	0	0.95	TCTGTGACAAATGGCATGGCTTATGCATGCATATAAATACTTGTTGGTGGAGAATTCCAACAGGTTTTCTTCCATTTCAACTTGAAATTCTGATTTTTCT	AAGGATTTGTGGAAAAATATTGTGTTTGGCTAGTGAGAAAGTGAAGGAAAATTCACAATTCTTGGATTTGCAAGTTAGTAGAAGAAGTAGGAGCTTGTGG
CPSSR_54	AG	6|OR-14_1_(paired)_contig_267467:605-816|+	5|LP174479-2-1_(paired)_contig_214641:699-708|+	0.5	0	1	CCTTGCCCATTGCAGAAAAGTTTAGGCTTGCATTTGTTGAAAGGGACACGAGATTAGCACCAAAGCGAGCCAAGAATGCGAGGCAACACCAACGACGTGC	AAAATGATGATGAGTACCGATACCAAGGCAATAGCTCTTGCCTCACGAGTAAACAAATCTCTCTATGGTTGAAATTGATTGGGAGAACATGTTTGTACAA
CPSSR_55	AG	6|OR-14_1_(paired)_contig_277418:496-707|+	7|LP174479-2-1_(paired)_contig_136655:126-139|+	0.5	0	0.97	CAAACTGTCTAGCACCCGATGTCTGACTGGCTCGTCCTTTCTTTAAACCAGAAAATCCCAAACAAAAAAGAAAGAAAGATAGATAAAGAAATTGAAAGGA	GGGCGCACACAGACACAATCTTACATTTTTGGTGGGAAGAGGAAGGATGATGTGGTAATCTTACACGACACTCTTGTTCGTTACTCTCCAAAATAATATC
CPSSR_56	AG	6|OR-14_1_(paired)_contig_32064:335-546|+	7|LP174479-2-1_(paired)_contig_339782:158-171|+	0.5	0	0.99	CTGTTTCCGCCACTGCTGGGGAATGCAGAGATTACGGTAGGCCATTAAACTTGCACCATTAAAAGAGACATAAACAACAACAAAAAGTAGTATTTATCTT	ATTAAGGAGGGCTGCCAACGGTATCCACAAAGACCCGGTTGAGTGAAGGAAGCCGCATCTTCTGCTGTTCTTGTGCTCTGCTTTTCTTAAATACATGTTC
CPSSR_57	AG	6|OR-14_1_(paired)_contig_325779:125-336|+	4|LP174479-2-1_(paired)_contig_236089:161-168|+	1	0	0.99	ATGTTCAGCCATACGCAGGCCCATTCACCCAATCGGTGGCATTATATCGTGTAGGAGGGCTCTTCTGTAACTTTGCCAGCAGAAACATACCTCAGCGCTC	CAGTAGAATCCATGGCCGATCTCGCGACCGAGAAGAGAAAAAGCGCAGAATTTGCAACCAAACTCATCTGTAAGAGTGTTTAATCGTCATATATACCTCT
CPSSR_58	AG	6|OR-14_1_(paired)_contig_48419:359-570|+	5|LP174479-2-1_(paired)_contig_189117:134-143|+	0.5	0	1	TGCATGAGTGGATTCACTTGCAGTACAAATCAAAATTTGTACTTGTTTGTGTATCTAATTATTTGTTTATTTTTGTTTTGAACATGAGTGTTGTGTATGT	ATTTAGATGAGAAAACTACACTGTATAAATAAGTGGAATTTTTGCAAAATCATTTGCTTCACATCACAGGTCGAGGACCACAAATTAAAGCTATCGCCTG
CPSSR_59	AG	6|OR-14_1_(paired)_contig_5833:1020-1231|+	5|LP174479-2-1_(paired)_contig_21012:144-153|+	0.5	0	0.99	TGAACAAAAACAGATCAACATTATATAAGGTCAATGAGATAAATAGGTTTAAAAATACACACAAATATTACAAAAAGAACAAGACATATTTCTTATCCAA	GGGGAGAGATGCAGAGAGAGATAAGGGAAAGTTCCAGGGATAAATACGCCTTGGGACATGGAGTTCCTTGATTATGTGATGGAAAAGAAGGGCTTCGGGT
CPSSR_60	AG	6|OR-14_1_(paired)_contig_6303:448-659|+	5|LP174479-2-1_(paired)_contig_100627:264-273|+	0.5	0	0.97	ATATAGTTCTCCCTGTCTAAGACACCTTTACCTTTCCTGTCCGTTTTCTCTCTCATCATCTCATCACTTTCTCGAGAAAATTGAGAGGGAAACGGGAGTC	TGAGAGAGCTCGGATCAGCTATGGTTTCCTCCAAAGATCGTGAGAGCTTCGTCTACATCGCCAAGCTTGCTGAGCAAGCCGAACGCTACGACGGTGATGA
CPSSR_61	AG	6|OR-14_1_(paired)_contig_71060:170-381|+	11|LP174479-2-1_(paired)_contig_123928:369-390|+	2.5	0	1	GGGTCAATTTCTCTCCTTCAACCCACAAACTTTTCAGAAAAAAATGCTTGAAAGTTGGTTAGCAATAGTTTCTGGGCTCTGTTTAAATGCACAGAGAGAA	GGATCACTCATCACTCTGGTATGGGTGTTAAAGAGCAAGAAAGAGGAAATGATTCAACTACTGACGAATGAAATTAAAATGAAGAGCAAAGGTGCAATCT
CPSSR_62	AG	6|OR-14_1_(paired)_contig_83489:692-903|+	5|LP174479-2-1_(paired)_contig_147841:1108-1117|+	0.5	0	0.98	CTTACTGATGATGATGGCGGATCGGAGAATGGAGATGAGGGGAATATCGATGAGGGAGTAACGGAAATCGTAGTTTGCGAGATGGGAAGAGAGAGAATCT	GAAGGGGATGAGGAGGAGAGAGAAGCAGAGAGGAGAGCAGAAGGGAGAAGGGTGTCGGCTACGACGAAAAGAACAGGGGCAGAGAAAAGAAGGAAAGAAA
CPSSR_63	AG	7|OR-14_1_(paired)_contig_106785:725-938|+	11|LP174479-2-1_(paired)_contig_156013:265-286|+	2	0	0.99	TCTCTTCTAGAGCTGTTTGTTCTGATTTCAACAGCGTCATCATCGTGCCCGATTCTTCTACTCCCAACATTTTTCTTCTTCTGTTCCTCCTGTTACTGAT	ATGCTCACACACGCGGGCTTATTGTTGCTCTTATAGAGTCCCCTTGTATTGGATCTGTTCTGATCCGCGCACTATCCTGTATTCTCCTTTTAGTGAATTG
CPSSR_64	AG	7|OR-14_1_(paired)_contig_139058:90-303|+	5|LP174479-2-1_(paired)_contig_333403:125-134|-	1	0	0.99	AGAAACCCCCTAGTTGACCAAGCATTTCCCTTAACCATTATGAGAAACCTTATTCAATGGAGAAGAAGACTTCACAATCTTCTGAGAAAAAAAGAAAAAA	CTAGGATAGTAGCGATATATATGAAGAATGTTACTTGCATATATGCTTGTGTTTGTTTGCGTAACTTGTTGGTACAACAAAGTTGAAGAAGAATGGATAC
CPSSR_65	AG	7|OR-14_1_(paired)_contig_15459:31-244|+	4|LP174479-2-1_(paired)_contig_225949:179-186|-	1.5	0	0.97	CCATTTTTGGCAAAAAAACTTGAAACCCATTTTTGGTAGAAAGCTTGAACCCCATCTCAACAATGGCGGGAAAATCAAAGATTCGGTTTCAGCAGCTTCA	ATGGCGTCGATTTAGAACTGACCTGCTCGATGGCGTTGCTTCAGATTTGCTTCACTCGAACAACTTCTTTGGAAGAACGAGCCAGAGAGAATGAGATTTT
CPSSR_66	AG	7|OR-14_1_(paired)_contig_19434:903-1116|+	10|LP174479-2-1_(paired)_contig_152393:105-124|-	1.5	0	0.99	GACTGCGAATCAAACGAGAAAGATGCGCGGATCAGAGGAGAGATGAGCATTTCATCCATCGACGGATCGTCTCAGATGGAAAGAAAATAAAGAAAGAAGA	GGAGAGAATGACGTGAAAAATTTTGCTCTTCCTTTTGGCCTTCAACACTTATTTTATTTATAAAAAGGCTAATATTGTATTTATTATCTAATGGGAATTA
CPSSR_67	AG	7|OR-14_1_(paired)_contig_194948:580-793|+	6|LP174479-2-1_(paired)_contig_21386:219-230|+	0.5	0	0.98	TCTGAGGACTCTCTCTCATTGTGGTTATAAATACCCAAGCTTTGTAATGAGAAGTTATGAATGAAAATAATCAAAGTTTAGGCTCTATCCTGCTTGTAGA	GCTCTGAGAAATAAGAGAGAAGGCTTGTTGCTTTGCATAAGGGATGTTACTATCTACCACCATTATTCAATCACCTGTACTGTCTTCTGTATTGTTGTAC
CPSSR_68	AG	7|OR-14_1_(paired)_contig_232941:424-637|+	8|LP174479-2-1_(paired)_contig_215139:314-329|+	0.5	0	0.99	CTTGACATTGGCTTTGTCACAACAAGGTGCTCTTCCCATTTTTTCTCTTCTTGCTTCACTTCTCTCTTCTTTTTTTCCCTTGAAAGCAAGGTTTATATTA	ATTATGATTAAAATAAGAAGAGAAAGATAAACATGGTTGTTCTTGGAACAGACATAAGAAATTGAAAAAGGTAGGGCATAAAGATAAGCCTTTTACTTAG
CPSSR_69	AG	7|OR-14_1_(paired)_contig_245098:191-404|+	6|LP174479-2-1_(paired)_contig_177842:424-435|-	0.5	0	0.98	CCCCCATGTCCGCTCGACACATACACAACCATAATCAGATAGCTTTCACAAGACAAGAAAAGCTGATCTTAGAAACATGTCAAAAACAGACAAGATGCAA	AAAACAAAAAATATTACACCATGCAAAATCTCGTGATAAAAACAACGAAAAAACGGTATTTGTAAGAGGGAGTCCACCATCATCCCACATTTTTCAAATC
CPSSR_70	AG	7|OR-14_1_(paired)_contig_263687:153-366|+	10|LP174479-2-1_(paired)_contig_214715:322-341|+	1.5	0	0.99	TTTCTTAGCGTTTGACATTAAGAATCGCTATGAGAAACCGTTGTAAATCTTCAGATGACCGATCGAAAGTCGGGATCACAATTCTAAGATACGTAGACAC	ATGAACGAGAAATGCAAATAGCAGAATGGAGGTGATAAAGGATTGTATATATATTGGCGAGGATATATTTTCCGTACTTGAAAGAAAGATATGAAATATG
CPSSR_71	AG	7|OR-14_1_(paired)_contig_2670:106-319|+	6|LP174479-2-1_(paired)_contig_61048:423-434|+	0.5	0	0.98	GGTATGTTGAGGAAGTTTTTGTGTAAGGCCACGTCATTTAGCAAATGTGCAAATGAAATTGAGTCTCCAATGATTCCATGTTAAAAGTTTTGTTTGTGTC	CGAGAGAGAAGAGGGAAGATATGTTTGTACCGGGCCCACTGCTATTACTCCTGTCAAGTTCTATATGAACTAAACCTCACTTCTCTCATTATCTCTCCTC
CPSSR_72	AG	7|OR-14_1_(paired)_contig_279809:98-311|+	5|LP174479-2-1_(paired)_contig_317176:106-115|-	1	0	0.93	ACACTTCCCCTGCCTCGTTCACTAGTCACCAATGCAATTCTCGCCTATATATACGCACTTATCTAGCTCATTGCCTCCATTGCCAACCATGACCATATCT	CGAGAGAGAGATGGGTTCCCTCCCGCATTTGGTAGAAGACTTGCAAGGTTTCCTCCAAGTCTACAGCGACGGTTCCATTTCACGTCCAAGTCACATAGAC
CPSSR_73	AG	7|OR-14_1_(paired)_contig_30553:1641-1854|+	6|LP174479-2-1_(paired)_contig_27801:1354-1365|-	0.5	0	0.93	TAACAAACGGGTTTGGGGGCAGAGGCAATGCTTTTGGGGTATTTTATGTATCTTTTGGGTAGATTTTATGTAAATATTGATGTTTTGTGAGTTTAGACAC	TAACATAGAGAATAGTAGACGTATGCATTTGTAGAACGAACTTGGTCCACCTTGCCTCTTCCTATTACCTTAATCAAACTATGAAGTAAACACATTAACA
CPSSR_74	AG	7|OR-14_1_(paired)_contig_319044:147-360|+	6|LP174479-2-1_(paired)_contig_153509:226-237|-	0.5	0	0.98	TAAGAAGGCATCGTGTCACGACTCGATTTTTCAAGGTCGCAACTGTTGATTATGAAAAGGTAGGATAAATGCATGGTTAGTCCAGATTAAGTGAGGGTTA	TGTGAAATAATGGGTTTTATTGAATTTTTGAAACGAAACCGCAAGGGTCTGCCTGCAAAATGCCCATTAGGTCCATGTCTCTGTGGTAAATAGTAATATC
CPSSR_75	AG	7|OR-14_1_(paired)_contig_39628:1233-1446|+	4|LP174479-2-1_(paired)_contig_3004:133-140|-	1.5	0	0.95	CGGGGATCCACAAAGAAATCAAGAGGAGAGAGAAGAAAAAATGGGTCGGGGTAAAGTTTTGCTTTGTACTGTCATATAAGAGAGAAAGAGCAAAGAAAGA	AAAAGAGAAAGTTGGGCCCACCTGACTTTAATAGTTTCGTACGACTTCGCCCAAGATGAAGCTCATAGATTTGTTACTCCCATCTTAATTTGACCAATAT
CPSSR_76	AG	7|OR-14_1_(paired)_contig_50937:1788-2001|+	4|LP174479-2-1_(paired)_contig_76317:281-288|+	1.5	0	0.96	AGCACCACAACCCACAAACGAAAATGAAAAACTAACTTAAAGCTGTAAATTGCTTAATATTACAATTACCCATCAAATTGTATGTACAATTCATACATGT	ATATACCAGTTCACCATGACAGGAGTGGCTGCTGCTTCAGCTATCTTCCAACCTGTAAACACAAACCACACCCACACAAAACCCTTCACCCACCACCACC
CPSSR_77	AG	7|OR-14_1_(paired)_contig_60227:664-877|+	9|LP174479-2-1_(paired)_contig_214600:216-233|+	1	0	0.99	ATTGATTAAGTACGCGTCTCCATCAATTAACTGAAACATGTGGAACAAATTTCTTTCCTATATCTACAACTACAATATACAGGTATACATACATAGATGC	TTACTTTAGCCAAACCAGCTGGTAAAGGTGAGATTATTCTGAATGTGGTGGGCCGGTTGTCCAATTTGAATCTATTCATTAGAAAAGGGGTCATTACAGG
CPSSR_78	AG	7|OR-14_1_(paired)_contig_61949:1397-1610|+	6|LP174479-2-1_(paired)_contig_105621:753-764|+	0.5	0	0.97	CAAGAAAAAAACGAGAGATCAGAATCAATAGATACACACGGAAACGATGGATCGGTGAACAGAGAAATCTTGAGAGAGAAACGTACGTAATTGGTTTTGT	CACGAAGACGCGAGACGGCGAAAGAGAAGGACTTGGCTTAGGATCCTTTGATTTATGGGAAGGAAGTGAACGGCGTAGATTTACTTCTTTTATCGACGAT
CPSSR_79	AG	8|OR-14_1_(paired)_contig_213516:100-315|+	6|LP174479-2-1_(paired)_contig_81965:365-376|+	1	0	0.99	TCTAACACAAGAATTGCCATTGCATGGCCATTATTAACTCTTATCCATCAACTACCCACAAAGCCTTCTCTGCAGTTACATAAACAGAGAGAGAAAACCC	TGAAACAACATGGCGTCGTCTCTTCATGTAGCTGCCACTGTCATGCAGGCAACTAAGGCTGGCTTGCCGGCTAGGACTAGCATGCAACTAAAATCATCAC
CPSSR_80	AG	8|OR-14_1_(paired)_contig_255564:236-451|+	5|LP174479-2-1_(paired)_contig_161680:226-235|+	1.5	0	0.96	GTTCACCAAATTTTTGGACAATTTATTTGTGAACTTGATTATCCAATGCACAGAGAATATAGAAAATGCTCATAAAATTTTGAATTTTTTTGAGAGAAAC	ATTTTTATTTAGAAAAATAAATAAATAAATCCAACAATTTTGTGCTTTATGGAAATGAAAAGTACCTGCTTCTTCAGCTTTTCTTTGAGCCAATTCATGG
CPSSR_81	AG	8|OR-14_1_(paired)_contig_48008:815-1030|+	4|LP174479-2-1_(paired)_contig_73467:214-221|+	2	0	0.97	TCAAATGAGATTTTGCTACCACTCAAGAAAAAACAATATAATTTATTTCTCTAATTTTAATCAAACTATGTGATTCTTAGAACGAGATGAATTTGAAAGA	GGTAAGATTAGGAGAAAATTTTAAAAATACAACTTTCCTCTCCAATTTTAAGCAAATCATTCCCCTGCAACTTCCCGAGAGCACAGCTGATTAGTCTATG
CPSSR_82	AG	8|OR-14_1_(paired)_contig_53002:880-1095|+	9|LP174479-2-1_(paired)_contig_98949:321-338|+	0.5	0	0.99	GTGGAGTTGGTGATGGGATTTTTAGATCCGAGAGTGGAGGTGGTGGTGGAAGAAGGTGGGTGATGGTGTCGGTGTTCATGGTTTTATCTCCAAGGATGGT	ATAGATCCGGCGCCTCCATTGCCTTTGCCATTGGTCGGCGTTTTCAAGGAGAGATCGAGAGAGATGGAAAGAGCAGGGGAAATGGGCATGTTCTGCCGAA
CPSSR_83	AG	8|OR-14_1_(paired)_contig_55294:142-357|+	6|LP174479-2-1_(paired)_contig_3045:306-317|+	1	0	0.98	TCAGTCACTAATTTTAGATTGGTGAAACCAAATCGTTCAATCACCAAATTGTTCAATCAAACCCATTTGAGAAGTGGGTATTTTAGTGAGAAAAGTTTTT	TGGTGGTGGAAATTGGAATAAATAGTTTGTATCTCATCTTCATCTCTTAATCCTTCCATTGCATTCTATCAAATCTGGGTTTGATGCAACTGATGCAATA
CPSSR_84	AG	8|OR-14_1_(paired)_contig_6952:1143-1358|+	5|LP174479-2-1_(paired)_contig_7934:755-764|-	1.5	0	1	CTCTAGCTTCAAATGTTTTTCATTATCTAGATATAGAGTACGCACATGAAAGCAGGGCACTATTTAAAGCAAAATCTCAAATCCATTGTCAATGTGTTTT	AAAGAGAGAGGTGTTCTAGAGAGAAGGGGAGGTAGCGATTAACTAAAACTTGACATAAATTTCAAAATTATAGACATCATAAAATATGAACATCTAGGAA
CPSSR_85	AG	8|OR-14_1_(paired)_contig_88503:141-356|+	7|LP174479-2-1_(paired)_contig_84751:140-153|-	0.5	0	0.98	GGCAAATCTCTTCCAGGATACAACAAAGCCCTGAAAATTCTCAGATAGCAATTCTGAAAATTTTCTGTATTTCTCTAGAAAACAGAAGATGGCAGAAGCA	AATACAAGATTCTGATGTGTTTTTAATTCAGTTTTAATGTTTTGAATTTATAGGAATTGTAGGGGCACTTAATGAAGAGTCACAACTTTTCATTTGAATT
CPSSR_86	AG	9|OR-14_1_(paired)_contig_116044:703-920|+	6|LP174479-2-1_(paired)_contig_358582:208-219|-	1.5	0	0.99	TCATATATATAGATTTTTATATATCTACAATCAAGTATAGAGAGATCGGACTGTGAATGAAGGAGCTTGCTGGTTATAAGTGATCAGTTTCGCCATTTTT	AAGAGAAAAGAAAGCAGTGAAGTGATGGAAGGGAGTGATAAGCACAAACAGTGTGAAGATCTTGGCCGTTTAATATAAGGGCTTGACGGTTAGGATTGAT
CPSSR_87	AG	9|OR-14_1_(paired)_contig_153789:371-588|+	7|LP174479-2-1_(paired)_contig_86390:594-607|-	1	0	0.97	NNNNNNNNNTGGCTGGAAATGGGTAGTTGCAGATTGTGAAGCCATGGAATTCAACAGTTGGTTGTACTAGCAACTGTTGGAATTCAACAGAGTTTGTGGA	AAAAGTAATAAGTATATTATTTTAAAATATTTCCCATTAAAAATATAAAATTCTATTTTGACCCCATTCTTAAGTGGGGGGTTACCAAGTATTTTAAGGG
CPSSR_88	AG	9|OR-14_1_(paired)_contig_164231:176-393|+	10|LP174479-2-1_(paired)_contig_44128:121-140|-	0.5	0	0.96	CAGCTATAATCAAACCGTAAATCCCCAAAATTCCAGCCATAGCAATCGGAACAATCGACTTCATTACGGGCTCAGGTAGCATCACTCCCATGGATGCCAC	GCAGAGGCAGAGAACTGGTTCTGGTGTTGTGTCTATTGAAGGACCAAAAATGCGAGTCCACGCATCAATTCGATCAGAATGCGAAACGTAAGCAGAGAGA
CPSSR_89	AG	9|OR-14_1_(paired)_contig_170455:54-271|+	11|LP174479-2-1_(paired)_contig_288851:259-280|+	1	0	0.97	ACGATTCGAAATTATTCAAATTTGACCGAATCAGCCTTCGAAACAATGCAATTCAGCACAATTTAGGGCTTATAATTCTCTTAACAGATCAAAAAATCGA	AAATGGAAATTACCAGATGAAGAGAGCGATTTGGGGGGAATGAAATGAACAGGTACAGATCTATGGCAAACGCGGAGGTGTCCTTCTGCTTTCCCAACTA
CPSSR_90	AG	9|OR-14_1_(paired)_contig_233113:74-291|+	8|LP174479-2-1_(paired)_contig_25043:488-503|-	0.5	0	1	TTGCATTGCATAAAACTAAGCATCAGAGCTGCTTCCCTGCATTTTTAACCAAGCAAATTGAAAAGATCAGTGAATGAAGAACAGGGATGACTATTAGCCT	GGAGATGGTGTGTTTACCTACCTTTCAGAAGTTGATGATTCATCTTCTCCAACACGCTTCCTCTTTCGATTCGTGCTCTTCTTTGAAAGAAAAGTAGCGA
CPSSR_91	AG	9|OR-14_1_(paired)_contig_253197:44-261|+	8|LP174479-2-1_(paired)_contig_229551:228-243|+	0.5	0	0.99	CTTCCTAGACCTAGATTTGCAATGGGGATAATTTGCTCATCAAACCCAGTTCTAAGAAGTCAATCAGGTACATAAATAAATAAATTCCAGCTGGCCAGAA	GATAGGCCATAAGGGATCTTGGACTTAAAAGAGTTCAAGGAGAGCATACCACTTCAGTATCTTACTGACATGTGCAACTTTGGCATTGAGGTCAATAATA
CPSSR_92	AG	9|OR-14_1_(paired)_contig_34471:201-418|+	7|LP174479-2-1_(paired)_contig_15221:251-264|-	1	0	0.98	CTTCGCGACAACACAACAGGTAGGGGGTAAGCTAGCATCTCCACCCCTCATCAAATGCAACCAAACACCAGACCACAAGCATGAACACCATATTCATCGC	ATTTGACCTCCAATGGGAACCTGACAAAAACAATCGTTTCACCGGATCTGAAGGTACAAAGAAGGTTGTTCGCCGGAGTGGGTATGGGTGGTGGTGGTCC
CPSSR_93	AG	9|OR-14_1_(paired)_contig_93891:717-934|+	10|LP174479-2-1_(paired)_contig_140916:249-268|+	0.5	0	0.97	ATAACAACTTTCAGGAAAAGATTATAGAAATCACCTGAAAATTCTGCAGAGTAAATCGAATATCGGTCTTGTTAAAATTTGAAGATCTGGTTAGAGAGGA	TTGGGAGAGCCTGGATGGGACGAGGGAACTAGTGAAGCTGTTAAATACAAAAGCACTGTAACGGACGTTAGTGTAATAAGAATACTGAACTAAGGGTATA
CPSSR_94	AGA	5|OR-14_1_(paired)_contig_58919:286-500|+	4|LP174479-2-1_(paired)_contig_71427:176-187|-	0.5	0	0.98	GCGAGTCACATGATGAGAATTCCTCGAATCCAGTTGAAGGGAGGGCAAGACGAGTTCCACTTTGGATGATACAAGATTATGAAACCGGACAGGGTTTGTC	CTTGAGCGCCATGATGATTCTCACAGAAGCTGATCCCATTACCTTCGAGAAAGCTGTGAAGAGCAAGAAATGGAGAGATGCCATGAATGCAGAGATTGAG
CPSSR_95	AGA	6|OR-14_1_(paired)_contig_53017:32-249|+	5|LP174479-2-1_(paired)_contig_350492:257-271|-	0.5	0	0.99	TGCCTTCTCTCCTTACAGGCACCCATATCTGAATGAGGACGTTCCTGTCTTTCGTAGAATCTCTCAAGTGTTTAATTGCCAGAATTAATCTGTCCTTAAC	GCTGGAATCTACTCTTGGACTTGGATCAATCCACCAAGTTGTGCTCAGTTCATTGCCTTCAACAAGAAAACTCTCAAGTTGGCCTGAAGATGTCAAAGTT
CPSSR_96	AGA	6|OR-14_1_(paired)_contig_77958:678-895|+	5|LP174479-2-1_(paired)_contig_343477:289-303|-	0.5	0	0.99	TGAACCTTCAGAGAATCATCACAAGGTCCGGGAGGGAAGTGGTTGAATGAGCTGTGTAGAGAGAGAAAGTGTGGTACAGAACAGGAAGAGAGGGAGAGAG	AGGAACGAGCAGCAATTGGATTGATTCAGATTGAAAACTATAAATTCTTAGAATTTGGAACATCATGGTCCCTTTATTCAGATTTTTCATCTCCACATGT
CPSSR_97	AGC	5|OR-14_1_(paired)_contig_98566:295-509|+	3|LP174479-2-1_(paired)_contig_197847:268-276|-	1	0	0.96	CCAACCTTCAGCTACTAATTTGCACATTAATAAAAAAACTAAAAAAGTAATTACAATCAGACGAAGTCCCCAACAATACGCACTCAGATTGCAAAATACT	AACAGCAAAAAATTACAAAAACGGAACTAGTGAATCAGTCAACGAGATGTCAGTTGAGAGTGAAAAAATGCTTACCCGCATCGATCACAGAGCTCGGCGA
CPSSR_98	AT	10|OR-14_1_(paired)_contig_170991:15-234|+	11|LP174479-2-1_(paired)_contig_246691:628-649|-	0.5	0	0.97	GAGAGAGCCAACATGTACGGGTTTGGTTCTTCCTGTCGTTGCTTTCACATATTTATTTTACACAATTTGCATGTGCCATTGTTTGATTGTTTTGAAGTGC	ACACTCTCTCTTGGGTCAAAAAATCAATATTTCCCTGACAATCATCTGTCCAACCCATTGAATCGATTATAGAAGAAACCCATAAAGATTTTAATCTACT
CPSSR_99	AT	6|OR-14_1_(paired)_contig_112506:1219-1430|+	7|LP174479-2-1_(paired)_contig_171474:506-519|+	0.5	0	0.98	TCTCTTATCAATTATACATGTTTTAATTTGTAATGCCCCTGTATAATGATCATGTCTTTGAATGCCGAAGAAAACATTTATTTTCGCCTGAAGTCAAGGA	TTTTTGGTTAAGAAGGAAAATATAATTTAACTGCTAGAACAATGCATTATCTTAGTCAATCCTAAAGGTGGCATGCGGCTGCTTGTTGCTTGCAGGTTCG
CPSSR_100	AT	6|OR-14_1_(paired)_contig_114735:121-332|+	7|LP174479-2-1_(paired)_contig_368437:127-140|-	0.5	0	0.97	CTTCATAGCATACAAGTCACTTTCAAATGATCAACTTTCAGACATTCATAATTCATCCTAAATATACACATCACATCATATGCGTACACAAATTTCACTC	AAATAAATTACAAATATCAAGCTCACACAAAACACTTAAAACTTAACAAATTTATATTCATAATACATCGAATACATATAATACTTTATAAAACTATTAC
CPSSR_101	AT	6|OR-14_1_(paired)_contig_131359:1409-1620|+	8|LP174479-2-1_(paired)_contig_167715:635-650|-	1	0	0.99	TTTGTCTTAAAGCTGTTACAGACTTTAATCAGTTGGACCATTAACAATTGACCTTATTACCACATTATAGCTACCAAAATGGAACCACAATGCCTAGTGC	AAACTGGCATTTCATCAAACACTACACGTGCTAATCATTCTATCATGAAACATTTCACACTAACTCTTAGCTTGATAAGGCGTAAACGTCAAGCAATTAT
CPSSR_102	AT	6|OR-14_1_(paired)_contig_14554:133-344|+	5|LP174479-2-1_(paired)_contig_193737:102-111|-	0.5	0	0.98	AGCCTAGTATCATTTATTTCCCTCTTTTATTTTATCTTGAAATAATTACTAGATGATTGTTCTTATGATTATGAACTCATGCTATGCTTGATTTAATTTC	GTATGATTAGATCTCTTAGAACTTGTCTATGGTTCTTTTAGTGATCATATGTATACAATCACCTTGATTTGAATGCTTGTTTATAGTTTTGAATCAAGAG
CPSSR_103	AT	6|OR-14_1_(paired)_contig_153600:367-578|+	10|LP174479-2-1_(paired)_contig_47706:259-278|-	2	0	1	GATTCTTAGCAATGGAGGTCCAGTTTGATGATTTCTGGTGGAAATTGAGACATGGACTATTTGCAAAGTTTTAAGAAAAGATGCAGTAGTTTTTATATAA	GTATCGCGAAACCCCGAGGATGATAAGGTCGTTTATTTGCATCCATCAGGTGGTTTATGTCCTCTCATGAATCCATTTGGGTTATCATCAAGTTCATTAT
CPSSR_104	AT	6|OR-14_1_(paired)_contig_199751:364-575|+	4|LP174479-2-1_(paired)_contig_110455:597-604|-	1	0	0.97	GGCATGGGTACTACAGGAAACAACTCAAACTATGGGTGAGTTGATTCTCAGCAGCTATAGATGAAAAATATGAGCAAAACCACTGGCATGCCATGGCTTC	CTTGATGCATGTTTGGTTTACGCTAGTTAGATTGTTAAGCTGTAGACCTGTAGTATTTATCATGGGTAATGTAAAGAAGGATGTGTATTTGTATTCTCAT
CPSSR_105	AT	6|OR-14_1_(paired)_contig_247321:23-234|+	3|LP174479-2-1_(paired)_contig_29261:162-167|-	1.5	0	0.98	ATGCAAGTGGACGTTTAAGGAGGGCGATGTTGCAATTCTTTCGACTCCCAGACCAGGATCAGGTTTGATGTCATTATGACCTTAGTTTAGATTTGAGTGC	GCACGTGTTGTCAGGTTTAATTTACAAATATAAACTTATGTGTTGAGCAGTCAGATATAAGAGAAACAACACCCCTTCAATTGAAGATGGCGAGGATNNN
CPSSR_106	AT	6|OR-14_1_(paired)_contig_39703:413-624|+	5|LP174479-2-1_(paired)_contig_37184:523-532|-	0.5	0	0.99	CAAGGCTAGGGGTTCCGATCTCAGGGTTCATTTCAAGGTATCATCGTCTCTATGGTTTTTAATCTCCTTAAAAATATCAAGGATTAATGCTGAAAATTGG	GGCATAGTAGTTTTATTGATATGTGAATGAAACATAGCTGTAAGCTTTTGATGACATTGTATTCGAATCGGTTGTTAGTGTCATCTTTGTTAGCTAATAG
CPSSR_107	AT	6|OR-14_1_(paired)_contig_40332:2698-2909|+	7|LP174479-2-1_(paired)_contig_189874:961-974|+	0.5	0	1	ACTAATCTTGTCCCCAACCTTGCTCTCCGTTCTGCCATTCAGGAATGGCTGGCACATCAGTGAGATGTATTTCATTTACTTTGTCATGTGTCTTATATTC	ACATCTCTTTTAACTTCTCTTTGTAGTTGTATTTCTCATAATATTGCATGGAGGGCTTAATTCACATACACATGATATAAGTGAGAACTTAGCCCTAATT
CPSSR_108	AT	6|OR-14_1_(paired)_contig_48180:30-241|+	5|LP174479-2-1_(paired)_contig_76587:213-222|-	0.5	0	0.97	ATATATCAACCAAGCATATGACAACAACAAAACATTACTAAATAGGGGCAAAGTGAACAGCTTTGCACGGAAAATACACAAATTACCAATGCAATAAGGA	CCATGAAAAGCAGCACCACCCCACAAGCAAAAAGCATTAATTTCATAAACTCGATCTGCTGAAGTAACATTAACATGTGTAGATTTCCACAAATTAAAGG
CPSSR_109	AT	7|OR-14_1_(paired)_contig_106553:1-214|+	11|LP174479-2-1_(paired)_contig_133336:121-142|+	2	0	0.99	AGTGGCATGGACAATTACATGTGACCCTAGTCACTGCGCGGCCGAACCCTAAGCCTGACCATAGTCACTGCCATAAATCCATTTGAATTTTGTGTACAGC	GTAATGATGTAATCACCACACAAAAGTCTTAACCCTTTAATTTGTACAATTTTGATTTGGTGTCTCACTTGACAATTGATCATCGACCCTGCCAGCGCAC
CPSSR_110	AT	7|OR-14_1_(paired)_contig_172428:487-700|+	4|LP174479-2-1_(paired)_contig_111971:799-806|+	1.5	0	0.97	TATTTTATAAAATCAGTTGTTGGATTGAATGTTCGTATTATACACGTGAAGCTAGTCAATTATCAAAACAATCGGAGATCAATAAGTACTTCATCCATAA	TTTTGAGATTTTTTTACTAAGAAAAATGTGAGTTTTGAATAGCATAGCTATAACTATCTAATCAAACTGAAATTTGACATGCCTCATGTGTGTAATAAGA
CPSSR_111	AT	7|OR-14_1_(paired)_contig_24050:421-634|+	6|LP174479-2-1_(paired)_contig_102785:95-106|+	0.5	0	0.97	CCAGTAAGCTTGTGTAATGCAACATGTTTCGATTCATTCACATCCATACTATTATAAGCAGAATAGAGTTGCCAAAAAAGGGATGTGCATAGCATCCATA	ACCAAAAAACTTGTCATATCTGTTTCAACCTTCCGCAAAGTCATCTTAAGCTCTCTATAATTGGCAGATCGATCTCTTTTGAACGTAAACAAACTATTCA
CPSSR_112	AT	7|OR-14_1_(paired)_contig_27851:542-755|+	6|LP174479-2-1_(paired)_contig_188559:310-321|+	0.5	0	0.99	GCGAATTCTCTGAACATAAACTGAAAATTTACTGTCAAAAGTTGTGGATTTATCATGAGATCAAGTAAACTATTCAATATCAATGACTTCTTGTAAACAA	GCATGTATTTGTAATTAACTTTAAAGGGAAGTGCTTCTGCAGTCTCTCTGCAGGTGTGCATACATTTAATCAAGAGAGCGCACTGGATCCTTCCTTAAAA
CPSSR_113	AT	7|OR-14_1_(paired)_contig_50033:457-670|+	4|LP174479-2-1_(paired)_contig_79024:166-173|-	1.5	0	0.97	TTGCTTCCCTTTTTCCCCATGTATTACATTTAAATATGGGGTATGATGGGTCGTACCCTTTTGTTGTAGTAGACTTTCCTCAATAGTGGGATCTCTCCTA	GTCTATGAAATCTCACAATTTTGATTTTATGATGGTTCACTCATGCCCGTTTTGTTTTGTTGGTGGCTCAATCCCACAAAAATTTGAAACGATTCTGTTT
CPSSR_114	AT	7|OR-14_1_(paired)_contig_70342:1420-1633|+	8|LP174479-2-1_(paired)_contig_70293:700-715|-	0.5	0	0.99	CGGATGTAGTAACTACATTTGCGTGGACTTAAATGGTAGCCAGAAAAATTGCGCACCAAAAAGAAGAGACTTTAACAGGGGTGCAACACCACCTAATTTG	ACATACGCCCATATATCACTGGGATCATGACTTAAGTGGTACGAGATTAATGAGGATATGTAAACTCCAAGGTTTGAATCCTGTCTATGAGTAATCACCA
CPSSR_115	AT	8|OR-14_1_(paired)_contig_113478:80-295|+	6|LP174479-2-1_(paired)_contig_82280:703-714|-	1	0	0.99	CCCCTCCATCAACAGCCACCACCACCTGTATATTTCCCCTCCATCGTTTTCGTCTTCCTTGAATTCTTGTACTCTTGAGGATATTAATAACTGGATAATA	AGATAGCCCACAACTTCTAATGCAGAAGAGTACCGCCTTCATCGTTAGCTTACCTTAAATTTTTTCCTTATCCGTGGGCCCTGGGCATCCATCCAACTCT
CPSSR_116	AT	8|OR-14_1_(paired)_contig_16143:65-280|+	6|LP174479-2-1_(paired)_contig_322334:360-371|-	1	0	0.99	CTTATACTAGACAAAACTTTTAATTTGTACTCACCCCTCTGTCTCTTTCTCTATCTCTCTCCATCTGTAAAGCCTGCGTCTTCCCTTCTCAATACACACA	GCGTATATTAACCAGTTCTCCCACAGAGTCTTCCTTGTTCAAACCAACATGGCCACCTTTTTTTTGTTCATAATCATAACACTCATTTCTCTCTCTTTTC
CPSSR_117	AT	8|OR-14_1_(paired)_contig_21411:429-644|+	5|LP174479-2-1_(paired)_contig_36310:346-355|+	1.5	0	0.94	TCGATCATGCCCACTAGGTCAATGACATGTGTCATGCGTGATCGTGAATTCCATGCATGCATGGGCATTTGTGGTAGCAACAATGCTACAACACACACAC	AGCTGGTCCAATAATCATTTGATTGGTACTAATCAACACCGTTATTGATGATGATGAGAAAGCCCGTTTCCAAATCCAACAGCATACTTTTGCTACAACG
CPSSR_118	AT	8|OR-14_1_(paired)_contig_24715:438-653|+	7|LP174479-2-1_(paired)_contig_69976:231-244|+	0.5	0	0.98	GTAACATAGTCTACTACATTACTAGCTAAATACGCAAAACCAAATTAAAGACATTGCAACCAAGAAACAAGCTTGATGAAGAACATAAAGGGAAAACACA	ACACACACAACATCAGGTTGCAGAATCTAGAAAAGAAAAAACTCAACAAACAACAACTCTTCCAAACCAAAGGGGTATCCACCACTTCACAAACTAGATT
CPSSR_119	AT	8|OR-14_1_(paired)_contig_9781:808-1023|+	11|LP174479-2-1_(paired)_contig_346294:566-587|+	1.5	0	0.99	CTATTTAAGCATGGAAAGTTTGAGCCTCGTCAAGGCTCAATGTGAGCCTTTATGTTGTTTTATTTTAACAATTGTTTAGTAACAACTAAAAAATTTACGA	GGTGGTGTGTGTGTTTATGTTGATTGATTTGGCTGTAATATGCTACTCTCTAGAAGCATCTGAATTCTAGTGATGCCAGGTTGTCATCATATACTTTTTT
CPSSR_120	ATC	5|OR-14_1_(paired)_contig_116160:127-341|+	4|LP174479-2-1_(paired)_contig_11746:185-196|-	0.5	0	0.97	CTTCCCTCTCTAACTCTTCCCAGGTTTTTCCCTCCTCTTCCTCTTCCTCTTCTTCCTCCGACTCTTCTTCATCATCCTCGGAGTCCACCAGCGACTCGCT	CTCTTCTGAATCAGATTCAGACTGAACATCCGATGGTTCATACCCTTGGTCTGATTCCTGGGAATTATCAGAATCTGAATCACTGGCTTCCANNNNNNNN
CPSSR_121	ATG	5|OR-14_1_(paired)_contig_50060:993-1207|+	4|LP174479-2-1_(paired)_contig_150632:849-860|+	0.5	0	0.99	AGGGGACACCAATGCCTTTGCCTGATACACACATACCAAATCTTATTCCCGACGTCTTATTAAAAATCCTAAATACTATAATATGATGTTGACGATGACA	GAAACAAAAATAATATGTAAATATTCATATGTACAAGAACAACAAAGATGACAGTAATGAGGTGGTGATCTTTCAGTTGGCACCTGTGCAGCAGCAGATC
CPSSR_122	ATG	6|OR-14_1_(paired)_contig_169322:26-243|+	5|LP174479-2-1_(paired)_contig_133416:130-144|+	0.5	0	0.98	TTTACCTAAATGATCACACCGCTTTGGCCTCTGCTTTCGCATCCGCCTTTGTATCAGTTTTCACTTCTGCTTTTGGTTCACCAGAACAGCAGCCACCACC	GTGCTGATGTCCATGATACTGCTTCCCTTTGAGCTGTTTCCGCATATCGTACGCATCCTCGCCATCGGCGTAATACTTGGCCTCCACATCATGAATTTGA
CPSSR_123	ATT	5|OR-14_1_(paired)_contig_143196:81-295|+	7|LP174479-2-1_(paired)_contig_165602:822-842|+	1	0	0.98	AAAGTAATATTTATATCTATTGCATTCTCATGTCTTTCGTTTGATTGATAAATTCTGCCCAGTGTTTAGCACCATATGTACGAAGTGGACGAATAACTTC	AGTATTATTATTTTTTTTGCTTCTTTTTGGATATTCAAATATGAAACTGTATAAACGTATCTTCGCCTGCCTAATTTTAGCAATATTTTCACCTATGATG
CPSSR_124	ATT	5|OR-14_1_(paired)_contig_74928:539-753|+	6|LP174479-2-1_(paired)_contig_76342:190-207|+	0.5	0	0.99	ATCTTTTACTAAGGTTTGGTTCCTATGTTATAGTAATTGTTTTTTTATTGAAGTTGATTTTTTTTACAATTAAGGCTTGGTTCCTAAATCCTATGATAGC	TGTAATCAAATGTACATTTGGAACGTAGATTGTATCAGTATTTTGTATTTAATCATAGTTGACTGATTGGTTTTGCATCAAATTTGTAGGTTGAAGCCAC
CPSSR_125	ATTA	5|OR-14_1_(paired)_contig_48934:388-607|+	3|LP174479-2-1_(paired)_contig_135007:157-168|+	1	0	0.98	TTTCAGAGGACAAGGTCTGGTAGCACCTTGTCCATTCATGTGTTACACACCACAATCAAATGATTAACATACTGAATTAAGAGTTAAGACCCATGGGTAT	ATTCCCTTCATATTTCATCACCAATGATGCATAATTAATCAACGTCGTTATCATTTGGTTAATTATATTTAAGTAAACTAATAAACTCTTATGTTGCTTC
CPSSR_126	CA	6|OR-14_1_(paired)_contig_15778:1027-1238|+	5|LP174479-2-1_(paired)_contig_2706:612-621|+	0.5	0	0.99	ACCATAGGTAAAACTAGTGACCATGGTGCACCCCATCTACCAGCAGCTCTCCCACACGGCTTGCCCTCTATAAATAGCCTACATTAGCACCCTTTTGAAG	CCAGGAAACATTAGAGAGAAAGAAGGGAGAAATCAGTAGAGAAGAGAGAAAAGAGAACAAGAGAGAGATAGAAGTTAGAGAGAGAACAAGTGTGAGAGTG
CPSSR_127	CA	6|OR-14_1_(paired)_contig_217437:979-1190|+	5|LP174479-2-1_(paired)_contig_169905:165-174|+	0.5	0	0.99	TTGTCATACTTTCACTTCATTTTGTGAGGTGATTCTCATGTGTTTAGCTCATCTGCCAATATCGTAGCAAATATCTTCTCTCCAGTCTCCCTCTCTCTCC	GAACTTCAGAAAAAAACAATACACAATTTAGTAAATGAGAAGAAAATCTGTTGCATATTTCTCGTGCTGGGTGTGCAATAATTTGCTGTATTTGTTTCTT
CPSSR_128	CA	6|OR-14_1_(paired)_contig_29704:2196-2407|+	7|LP174479-2-1_(paired)_contig_333054:492-505|-	0.5	0	1	CTTGAGGAACGTACAATTAAAATAAAATTGTAAATTACAGAGTAGTTTGAATTCCTAACTGTTTAATTCACTGAGTCAAAGATACTTACGTGCACACCCG	CGCATATATACACACACAGCGTTCAACTCCAGACCAGACAAACAATGAAACACGCAAGATTGCGACCATATATACATAGATACACAAATACACACTAGAA
CPSSR_129	CA	6|OR-14_1_(paired)_contig_85758:1047-1258|+	3|LP174479-2-1_(paired)_contig_219047:341-346|-	1.5	0	0.97	GAGCTAATAGGCCGTTTGCGCTAAAGCTTCGCATTACCTTTTACAAATTTGTTTTCAAACGGTTTTAACTATCAAGCATTCGTCTCTACGAGCGCGCGCG	GAAGCAAAGCTCAAACTGTGTTCATGGCTTCATCTACTGTGCTTTTGTTGACAGTGGTTCCGTTAAGAGAAACCCCAATGCCAAAATGCTTGGTCGTCGT
CPSSR_130	CA	7|OR-14_1_(paired)_contig_197802:281-494|+	5|LP174479-2-1_(paired)_contig_123925:390-399|-	1	0	0.97	TGAGAGAAACCCAAATTCATAGAAAAATTCTCATCTGTTATCTTCATTTTGGGCTATTGATTTTCTATTTCCATATTGTCTCTTCAAGTACAGCCGCATG	AATAAACTTGCCTTTGTCCCACATCGAAAGAATATGAGAGAAAGGAAGCACAAGAAAGGGTATAAATAAACATAGACTTGCAACGTTAAAAGATACTTAC
CPSSR_131	CA	7|OR-14_1_(paired)_contig_264183:319-532|+	4|LP174479-2-1_(paired)_contig_168557:394-401|+	1.5	0	0.98	ATTAATTTGTTGCACTGGATCTGGATCTATATTTTAAGAATTTGTCAAAATACACAAATAGCTCTTGGGTATTTGTTGTAGTTACTAATTCATGCGTTTG	AGTACGTTCTGAAGGCGTAGATAAAGAGATTCAGAAGGGAAATGTTAAATAAAATATAACTAACAAATGGCATTGCATACTTTGTCCTTGCATTATTTTC
CPSSR_132	CA	7|OR-14_1_(paired)_contig_40501:785-998|+	8|LP174479-2-1_(paired)_contig_245105:144-159|+	0.5	0	0.98	GATCATTGTGATTACAAAATAGTAACAGTCATAACAGTAAACTTTTGTTTGATTATTTCTTCGTATTAAATGAAAATTCTGAAGAGTGCATGTGCACAAG	GAAGTAATATAGACAATTACTACATTATCAATTTCAGCATGTCATATATGATATATCAAAGAGGGAGAAACTTCAAATATGGCTAGCTAAGTAGTGAACA
CPSSR_133	CA	7|OR-14_1_(paired)_contig_71852:570-783|+	5|LP174479-2-1_(paired)_contig_207516:238-247|-	1	0	0.99	CATTTGTGTTTGTTTCTATGTTTCCACTTTTTGTCAGTTGAGAACTTCAAATTAATTTTTCTTGACCATGTACAATTATGTACGATTGTATGTATGTGCT	CTCTTTCAACTTTGCTATCAGAAATTTGATGTTTTCATCACAGATTCCAAGGAAAATGATGCTGCAAATGTATAACCTTTTGCATGCGACGATAAAAAAT
CPSSR_134	CA	7|OR-14_1_(paired)_contig_81284:1920-2133|+	5|LP174479-2-1_(paired)_contig_322595:191-200|-	1	0	0.95	CCCAGTGATGATCACCATTCTGTCCAACATTGTCAATGATGTGTATGCATTTAAAAATGGATGATATACATATATATATAACCCCGCATAAGCGCGCACG	GAGGAAGGCCTTAACATAGGTATTCCCAAATCTACACGAACTCCTTTTTGGTGGGTCGGTTTTAAAATTAAGATGATCTCCTATGACAAAGCATATTTTA
CPSSR_135	CA	8|OR-14_1_(paired)_contig_155212:72-287|+	6|LP174479-2-1_(paired)_contig_220650:240-251|-	1	0	0.99	GCTTGGAATTGTTGGCCTCAACGTGTTATTCACGATACCTCCTGCAATTAGGGAGCAAAATGTGACTCAACTAATACTAGAATGGATGTTTCAGATAAAT	GAGCGAGAGATCTGCGGAATTGACCAGTAAGCATCTATGGAGGATGATAAGAGTTTAAAACCATACTATTGGCCTATACTATATACATAATTCAAAGACA
CPSSR_136	CA	8|OR-14_1_(paired)_contig_169753:1199-1414|+	6|LP174479-2-1_(paired)_contig_99755:173-184|-	1	0	0.95	CATCTGTAGAGAAGGAAAAAATGGTAGCCAAACAAGATGAGTAACCCACTTGGAACAAGGATTAAATCCAAGTATTCCTTCTTCCATTCCATCTCTCTCT	ATTTTGCATGAATGGGTTAGTCCAATCTTGGCTTTTAAACCCTAAAATTATCCCAATCAAACAGTAGATTTGGTGAGTGAAGCAGCATTGGCAATTGGAT
CPSSR_137	CA	8|OR-14_1_(paired)_contig_74261:18-233|+	9|LP174479-2-1_(paired)_contig_151111:376-393|-	0.5	0	0.98	TGGCTCAAAACTATACACAGTCCAAAAATAATAAATGGGCTCAATCCAAAACTTACAAACCTAATCAAAGCTATCAAAAGTCTAATACTTGTCTCTCTCT	AAGCCTAGAGAAGAAAAATTTCGGCCAACAACATCTTGACTCTCTCTCCTAGGGTTTCTACTATTCTCTCTCATAAGAAAAAGCTCGGCCAACAAACCTG
CPSSR_138	CA	9|OR-14_1_(paired)_contig_403:5053-5270|+	7|LP174479-2-1_(paired)_contig_225589:157-170|+	1	0	0.96	GCAAGCCGAAGTATGAAGCAAACTTTGTGCTTTCTGGTGATGAAGACCATATAATCTTGAAATCAACTACTTTTGAAGTCTGGGCATCTAAACTCACCTG	AACCCACAAAAGGGGTAAACGTAAAATAGACTTGCGGAATAAGATGCCAGAATTTTAATGAAAAGAAAATGTTAATATTGAATTGAAATTTGAAAAAGAA
CPSSR_139	CAA	5|OR-14_1_(paired)_contig_192720:550-764|+	2|LP174479-2-1_(paired)_contig_265376:196-201|-	1.5	0	0.96	AGTTCAAGTGTGTTATTGATATTCTAATCAAGCGGTACTAGGTCGGGGCTCAACGACATACGACCGTGCATACAACACACGACTCACAAGTAAGCTTCAG	TATCGAATATTCCAAGCAACTCCAATAGATATGCAAGCAATTACAATGTATATCAATGTCAAACCGAATCAAACCGGGTCACCAACCCACTTAATGGCAA
CPSSR_140	CAA	6|OR-14_1_(paired)_contig_152502:499-716|+	5|LP174479-2-1_(paired)_contig_212819:385-399|-	0.5	0	0.98	TGTTGGAATGATTAGTTTATTAGTTTCCCAATGATTGAGTGAGTGGTCTTTGCTTCAAGAGAGAGAAGATGAAGTCCATGAACAATGATAACAGCAGCAG	TAGCAACTGGTTGGGGTTTTGCCTCTCTCCTCACATGAACATGGAGGCTTCTTCAGAACCTCAACCACCTGCCTCTGCTGCAGTTGTTTCTACTGCACTT
CPSSR_141	CAC	5|OR-14_1_(paired)_contig_155604:310-524|+	4|LP174479-2-1_(paired)_contig_194807:654-665|-	0.5	0	0.98	TTTTACTTTGACATCAACAAGATAAGGTTTCCAATGATAACGCACTGATAACTTAATGGAGGAAGCACAAATCATGGTGCTTCGACTATATACACCATAA	CAAATTAGAGAGGTGGAGAATAATTTTGGGTGGTGCTGAGACTGCATCCACACTGACGGGTGCTGCAAAATGTATCTACTCAACTTATACAAAGAATTAT
CPSSR_142	CAC	5|OR-14_1_(paired)_contig_306942:564-778|+	6|LP174479-2-1_(paired)_contig_65061:197-214|+	0.5	0	1	TTCTCTTCATTGCTGGCCTCATCAATACTCTCTACTATCTTCCATCCAAGAAGTTGTATGCATGGTTCAAGTCATATTTCCTCAAAAACACTTCACCAAT	CAAACTAACCGCTCCTACCAATCAAATCATGAGTTCCAAGAAGAAGGAAGAGCTCAAAAGGGTTTTCGCCACGTTCGACAAGAACGGCGACGGGTTCATA
CPSSR_143	CAG	5|OR-14_1_(paired)_contig_86096:450-664|+	4|LP174479-2-1_(paired)_contig_62474:882-893|+	0.5	0	1	GCGCAGTGGCAAGGACTATGATCTTAATGTTTATGATCCATCATCCTTTAATGAGAACATTGTCACCATGACACCAACAGCAGCAAGGGATGCACAAAAA	CCAAGACGGGGGAATGGGAACTATTTGTGTGGATGGAAGGGACGCCGAATGCACCATCACTCGGCAATGTAGTTCCCCATTGTTTGTAATCAAATGACTA
CPSSR_144	CAG	5|OR-14_1_(paired)_contig_93371:663-877|+	7|LP174479-2-1_(paired)_contig_231088:140-160|-	1	0	1	CACCACCATCTTTCATCTTCTTCTTCTCACTTTGTATTCCATTTTTCTCTCTTGGGTTGTTTCTTCTCTCTTCATGGACAGAACAAACAAGCAGCTACAC	TCCTTGGCTAAATGCTCGCGGCAGCGATTTAATGAATGGTTTGCTTCTAAATTTCATGTTTTGATGTTTTAGTATAGTTTTAGTTATATATTTTTCTTGT
CPSSR_145	CAG	7|OR-14_1_(paired)_contig_131798:10-230|+	5|LP174479-2-1_(paired)_contig_203379:261-275|-	1	0	1	CATCTCCAAATTCCAATGATGGCACACCAAGAACAGCAAATGAGGAACCTGAGGAGGCCAATGTTGCCACTTAGGTTAATCAGTTGGAGATCACCACCAT	CCGTCGTTTCCGTGCGGCGTTTCTTGACAATCTCTGCATCATTTCAACCGCTCGATTTGACAGAAGATAATGTCAAACGGGTCTTATCCGATTCTCGAGC
CPSSR_146	CCA	5|OR-14_1_(paired)_contig_43628:295-509|+	4|LP174479-2-1_(paired)_contig_251936:144-155|-	0.5	0	0.99	TGAACCACTTGCCTGAGACTCTGAAAGACTGGTACCGGAGACGGGCCGATACGGATTGAGACCGGCGAGCATGTTCAAGTGTCCTTCAGTCATGTTAGCG	ACACCAAAACCAGAACCGCCCAATTGTTGGCTAGGCAATAGTGCAACAGGAGTAGGAAAATTCATGAAATGTAAACCACTAGACATACTACTCCTGTACA
CPSSR_147	CCA	5|OR-14_1_(paired)_contig_74471:1141-1355|+	4|LP174479-2-1_(paired)_contig_218303:240-251|+	0.5	0	0.98	ACAACACTAAGGCCCTTGATTGCTGGATAACCTTTTGAGCAATTCTAAATACCCTAACGCTACCACCAACCAGAACCACCATCACTGACCATCATCAGCT	TCTCTCTCTAACCTTACCTGCGCACCACTACCACCACTAGCCACCAACAACAACAAACCATGGAAGCCACAGCTTTTACCCCAGTTTCAATTATTTTCAG
CPSSR_148	CCATCA	5|OR-14_1_(paired)_contig_314352:16-245|+	4|LP174479-2-1_(paired)_contig_50158:337-360|+	0.5	0	1	CCAACATGGAGAGGTTGGCGGCGTATTTTACCGACGCCTTGCAAGGTTTGCTAGAAGGAGCCGGAAGTGTGCACGGTAAGCATTTGATGAGTAATGGGCC	CCGTGATGATCATCATCCGACGGACGTGATTGCTGCTTTTCAGCTGTTGCAAGACATGTCCCCTTATGTTAAGTTTGGGCACTTCACTGCCAATCAGGCC
CPSSR_149	CCG	5|OR-14_1_(paired)_contig_111043:79-293|+	3|LP174479-2-1_(paired)_contig_81629:559-567|-	1	0	0.96	AACAGCAACCCTTCAACGTATGGACACTGCAACTCCACCAGCGCGTCGCTCTCAATTATCGACACTTGTACCTGCAAACTATTCTCCGTCGCTGCCGGCA	TTTCCACCACCTTGGTGGGCACCACCCCACCACTCCCCTCCACAATTCGGATTTTCCTCTTTTCCGACCCAGCTAGACCGACCCGTGTTCGATCCGTTAC
CPSSR_150	CCT	5|OR-14_1_(paired)_contig_128507:86-300|+	3|LP174479-2-1_(paired)_contig_29769:909-917|+	1	0	0.98	CCGTTTTCTTTGCTTTCTTCCTTCTCATTGTCTTCTTCCTTTTCATTTGATTCACTTTCTTCTTCCATCGCTACTGTTCTGGGTTCTTCCTTCTCTTTGG	CTTGGGTTTCGTTTTCCATTGGCTCTACTCTTGGTTCTTCCTTCTCTTTGGCCTCCCTCTTTTCTTTTGATTCACTTTCTACTTCCATTGCCTCTGTTAT
CPSSR_151	CCT	6|OR-14_1_(paired)_contig_115899:467-684|+	4|LP174479-2-1_(paired)_contig_50288:1360-1371|+	1	0	0.99	AAGCCTCATGATTTCTGCCATTAACACGTTTTGGTCCCTTCTTAATCTTTTGAGCTCGCCTTCCTCCAAACCATACTGCCTCAGTTCAACACAACCACCA	TGTTGGGTGCTATGTGAGACATTTCTCCTCCTCTTTATGGTCTTCAACAAATGCTTCCGGCCTCCCAAAAACCCTTCGTTTGCGAATTCCCATTTATCTG
CPSSR_152	CT	10|OR-14_1_(paired)_contig_104593:508-727|+	7|LP174479-2-1_(paired)_contig_111163:215-228|-	1.5	0	0.99	GGGAAGATGATGAAAATATGGTTTTTGTAGAGATGCCGAAGCGGGAGTAATTGGGGAAGCGTATTGCTGCAACTGACGAAATACCACTTATATTCATACC	AGAATCAATTCGTTTGCGTGTTGTGTTTGTTTGGAATTTTGTTGGATATTGTGGTTGGAAATTGTTGGGAAGTTTCAAAACCCTAACAATACTTGGAGAA
CPSSR_153	CT	10|OR-14_1_(paired)_contig_190271:562-781|+	9|LP174479-2-1_(paired)_contig_334676:114-131|-	0.5	0	0.97	ACATTATCGCTGTATAAGCAAGATGGTTGTCTATAAATAGAACATTCATTGTTCATTAATAGGAGGAGCATTTCAGTCTCTTGATAGACTTGGCTCTGAG	AGAGTGAAGTCACCTACATCTTGAATTGCATTCGAGTTGCCTTTGAAGATTTCCAATTAATTTCAAATCTTCAAGTAATTTTCGAATCATCTTCGAATCT
CPSSR_154	CT	10|OR-14_1_(paired)_contig_231187:287-506|+	12|LP174479-2-1_(paired)_contig_353588:94-117|+	1	0	0.97	CACCATGTAATAAGATTGATATCATTTGGATTGAGATATCCACGGCGTAGACCTTAGCAGAGCAGCAAAAACCCATCTTCTACCTCCCTCCCTCTCTTTC	AGAAATGGAGACATTTTCTCTCAGCCAAATTCTGTCTCCGACCAAGATATGCTCCGCCCCGAAGAATTTCTTGTGTGGTGGGTCGGTTTCAGCTCTCGGG
CPSSR_155	CT	10|OR-14_1_(paired)_contig_85684:165-384|+	11|LP174479-2-1_(paired)_contig_45827:255-276|-	0.5	0	0.98	GAGTTAGGGGTTCAGCCCCGTGTAACTGAACAAGTCTATTTCTTTCAGCCCTGCGTGGCAGAGACATTCGCGAACTGAAAGCTCACGGCCTCAACGCTGC	ACACCTCCTTTACTATGTGCTTATCTAACCCAGTAGCCTTTTTCTGTTTCATTTGAGTTTATTAAACTAGTATTGTTATGTTCTCGCTCACAGANNNNNN
CPSSR_156	CT	11|OR-14_1_(paired)_contig_19278:5-226|+	10|LP174479-2-1_(paired)_contig_345746:99-118|-	0.5	0	0.98	GAAGTTGGTTACTACCACTGATCGCTTTTATACTTGTATTAAAAGGTTTTCAAATAAGGTGGGACTATTTTAAAAGGGTAGTTATTTTGGTTGGGTGAAA	ACTTTTCTATCTCTTTCTCTCTCTAGAGTTGACAATTCCTTTAACGCAAGTCCTCAACGTGTCAAGAAATTAATGGGGTTGACAGGTTTGTGTTCCATGG
CPSSR_157	CT	11|OR-14_1_(paired)_contig_25461:1925-2146|+	8|LP174479-2-1_(paired)_contig_247005:200-215|-	1.5	0	0.97	GCTGTGTTGCAACACTATTGCACGAGATGAAGCGCCGTGGCAAAGACTGCCGCTTTGGAGTGATATCAATGTGCATAGGTGCGCTCACTCTCCCCGTCCC	TGCTAATCAGTTGTTGATTCTGCAGGCACGGGTATGGGTGCAGCAGCAGTTTTTGAAAGAGGGGACTCTGTTGATGAGCTTTGTAATGCACGGAGAATTG
CPSSR_158	CT	11|OR-14_1_(paired)_contig_64500:1298-1519|+	14|LP174479-2-1_(paired)_contig_160329:331-358|-	1.5	0	0.97	TGTAAGAATTAACATGAAGAATAAAAGGAAACCCTTTAGCTTTTTACCAGATAGGACTCAACAAGACCACCTGAAATATAGCTCCAACAGACCTCCCTCC	AGTTTCTCTCTCTATCTTCAATAAAATTAACAGTCACTAGCAAATGCGCCCATTAACTCTTGTGCTTCTCTCATTGACCCAATTTTATTTCAGAATTAAA
CPSSR_159	CT	12|OR-14_1_(paired)_contig_155826:18-241|+	10|LP174479-2-1_(paired)_contig_49381:91-110|+	1	0	0.97	CCAAAGACCCCGGGCGTAAAGGGTCCGCTAAGGGAACATTGCCAACATCAATGACTCAAAACATATATAAAAATCTCAAAAACCAACACTGACACCACCG	GTAAGTATATATCTATCCTCCTTGTTTGACATATATTAATCAAATTACACAACACAATACCTCTTTTAGTCCACAAATACTTCAATACCCAAACCCTAGA
CPSSR_160	CT	12|OR-14_1_(paired)_contig_3233:1020-1243|+	8|LP174479-2-1_(paired)_contig_294006:454-469|-	2	0	0.99	CATCTCTCATCATCAGGTGGGATTCCATTTCTTGCAGGAAAATTCACCTAAAACACATCGGATTCATGAAATCAGAGATGATTGCCTCTAAACATTGTCA	GTCTCTCTGAAATAGAGGAGACACCAATTTGTGTGTTTTTTGATTGAGGAGAGAAGGGGATTTTTGTTCAGAGGATGGCTTGCAGAGGGTGCTTGGATTG
CPSSR_161	CT	13|OR-14_1_(paired)_contig_156293:167-392|+	10|LP174479-2-1_(paired)_contig_80706:232-251|+	1.5	0	1	AGTTGCGGAAGCGGTAGAGTTGCTGGAGAAAGGGAAGGAATTGCAAGCTCAAGGTGACTTCACTGGAGCTCTTGGTTTCTTCACTCTGGTACTTATTCTC	GTTGTAGATTTGAGCCTATTGGTGCAATTGTGCAGTTCAATTTTCTATATGCTCTTCATTTCCCTGTGAACCATAAAGATTTGGGCTTATGCCTCAATTT
CPSSR_162	CT	13|OR-14_1_(paired)_contig_3135:288-513|+	10|LP174479-2-1_(paired)_contig_21803:128-147|+	1.5	0	0.98	CCATAAGGCTGGAGGTCCTTTTGTCCGAAATTTTCAAAACTACCCTTATCTATATAAACTGGGTAGTGCCAGAATCCTTCTTCAAAACCCTAGCAAGATC	CGTTTCTCTTCGATTTCTAGTACGATAAACGCACACGTCTTCGTTTCTCTTCGATTTCTAGTACCAACAACACAAATCGACAGTTTGATTTTGAAGAAAA
CPSSR_163	CT	13|OR-14_1_(paired)_contig_8411:211-436|+	10|LP174479-2-1_(paired)_contig_150073:274-293|-	1.5	0	0.98	TCATAAAAAATTAATACACCATATTATAATCTCTCTCTCCTCTGTATCGACAGATCCTCTCTCTCCCCTCATTCTCCTATGTCTATCTCTCACAAGCAGA	CGAGACGGCTTCCAGATCTACGATGACTGGAGTGGAGGAGGATGACGGCGGCGGACTCAATCTTGCCATTAGAGATATGACTGAAGAGGGGCATGTTCGA
CPSSR_164	CT	15|OR-14_1_(paired)_contig_45150:77-306|+	17|LP174479-2-1_(paired)_contig_147634:144-177|+	1	0	0.98	AGGGAAAAAACCAATTCACTCAGAACACGGAATCTCCCCAAATCAAAACAAAACTCAAAAGTCGTCTTCTCTTCTCCGAATCCAACTCCAATAACACCAC	AGATGGGGTTTTTACAAGCTTCCATCAAGAACAATTCTTCAAAACCCAGTGTTGTTCCTCCAAAACCCTAATTCGCATCCCTAACAAAGCTCCAGTTTCA
CPSSR_165	CT	16|OR-14_1_(paired)_contig_65437:188-419|+	6|LP174479-2-1_(paired)_contig_143456:557-568|-	5	0	0.94	TTAAAATTAGTAAAATAATTATTTCCCATTACAGGAAATGTTTTCCATGTTCCCAATTCAGCTGGGGACCAATATAGTTCTCTTCATAACTGCCGGCATA	CACACACACATCATCATCTGTTTATGAAAGGAGTTGGAATTCAGGAAGTAGTCCTCTCTGTGCTTGTGCTTGACCAGAATGTCTGTAAAACAAAGCATCT
CPSSR_166	CT	17|OR-14_1_(paired)_contig_337:17-250|+	13|LP174479-2-1_(paired)_contig_105459:130-155|-	2	0	0.99	CCCTCATCGATGAAGCTCCGATGAACTACGGCCTTTTGAATTTTTACACAATTGTGCTCCTTGCGCCGTGCCATTTTTAAAAGGCGCCAATGGACCTTTG	CCTCGCAACTCCCTTTTTGTGAACGACTGCCTCTCCCTGTGAACGACGACCTACAATACAATGCTTACTAGCTATACTTTACAGGGTCACGGAGACTTGG
CPSSR_167	CT	6|OR-14_1_(paired)_contig_113866:51-262|+	7|LP174479-2-1_(paired)_contig_7472:441-454|-	0.5	0	0.99	TCGGCAGTACCGACTACTGATCGACAGTCGTGGGTCTGTTTTAAATTTCTGATTTAGCTTCATTTTTGTAACTTTTTATCTTCTTCCTCCCAAGAAATAC	AGACCAATGGCAATATCAGCCTAGGAGTCCTTCTCTACATATTTTCAAGGTTAAATCTTCCCAATATTCATCATCTAGCAGGTGGATTTTCTTATCTACC
CPSSR_168	CT	6|OR-14_1_(paired)_contig_117569:70-281|+	5|LP174479-2-1_(paired)_contig_382286:125-134|-	0.5	0	0.98	AAAACCAAAGCTGTAGTATCCATAATTTCACCTTCAATATACAGAAAAATCGCATTCCAACTATCACAAAACCTTTTTCTATCTGTTTCCACCTAATTTA	ATATAACTTTCTCCCTCTTCTTCTCTGTTTTTCCCTTTCACGCAACAAGTTTTTTTTCCAAATAACCCTCATAATTTAACAGTAATCTGTGTTCATATAC
CPSSR_169	CT	6|OR-14_1_(paired)_contig_123700:130-341|+	5|LP174479-2-1_(paired)_contig_174009:262-271|+	0.5	0	0.99	AGTAGCGCTTTGTCCCAAGCAGTGCCTGAAACCTACCACCACCAGTATATAACCCTATTTGCACGTCCATCCTTCCTTCTCTCTCCCTCTCCTCTCCCTA	CATCTCTCTGCTATTGGACACCATGATCAAACAGTGATGATATTCATATACAATCTGTAAGTTTCTCTAAATCCAATCTGATTGTCCCATTTCTGCTTTC
CPSSR_170	CT	6|OR-14_1_(paired)_contig_133714:288-499|+	8|LP174479-2-1_(paired)_contig_94558:96-111|+	1	0	0.97	AATCGAAGCCCACAACGCTGTCTACAACTTTTGTGAAGTAAGAATCACTTCCAAGCACTCCAAGGTTGTAAATCAGGCTCATAAACCTTCGAAACCTTCA	AGGACGTTTTGCATGCAGGAAATGAAGAGAAAGGAATAGAGTTGGGTATTTATATCAGGGATTTTGGAAAAATTACAAAACTGCCATTTAGAAGGCTGAA
CPSSR_171	CT	6|OR-14_1_(paired)_contig_13439:807-1018|+	7|LP174479-2-1_(paired)_contig_213122:103-116|+	0.5	0	0.99	GTCCCCCCAAAATGGCGGCAATTGAAATATATTTCCGGTCCCGCCAATAAGCCCTAGCTTTCTCGACACACTTCCCACTACATAAACGCGAAATCCCTCC	CATCCTCTCTCACTCCATTTCCCACTTTTCAACTTCAAAATCCATTGCATACCCTAACCCTGATTCAACTCTCCGAAGAACAAGGAGAAGATGTTGGAAC
CPSSR_172	CT	6|OR-14_1_(paired)_contig_151614:264-475|+	10|LP174479-2-1_(paired)_contig_311326:93-112|-	2	0	0.97	AGATTAGTGACAAATCCTCCACTAAAAGAGGGAATAAAAAGCAAAAAGTTAGGGTCTTCAGAGCTTACTTTAAGGTATCATTTCCTCGCTATCATACTCC	ACCACTTTCCCTCTCTATAAATCCTAAACTTTCCCGGCATTTTCTCTATCTGGGGTCTGTATCTGCGTCTCTCTCTATAAAGGAATCTGGAATTGGATCT
CPSSR_173	CT	6|OR-14_1_(paired)_contig_162855:162-373|+	4|LP174479-2-1_(paired)_contig_78739:272-279|+	1	0	0.97	TTTTAAAATCCTATCATGATCAACAAATCGCTAACCGCCGGCAAAAATCATCGAATCCACTGATTTTGGACCATATAAGAAAGAAAGCTAAGTTTTCTTG	CAAATTGATGAAAGGTTGAATCAATTGTTCAAACTTGTATTGTCAGCACTAAGAATTAAAACACACTATTAGCACATCTCATGCCCCAATATCAGTTTTG
CPSSR_174	CT	6|OR-14_1_(paired)_contig_163213:16-227|+	4|LP174479-2-1_(paired)_contig_147355:341-348|-	1	0	0.95	CCTTCTATTATCATTTAATTTCAACCCTGCCATTTATATAAAGTAACTGTGTGAAACAAAATTACATTGTCTCCTCATTCAAACCCTAGCAGCCCCTCCC	CCTCCCTCTACCTAAAACCCTAGCCCGAGACGACCATGGTGCAGGAGACCGGAGAAGTTGATGATGGCGTCGGGTGGTTGTGGACTGACGATGGTGGNNN
CPSSR_175	CT	6|OR-14_1_(paired)_contig_164066:102-313|+	5|LP174479-2-1_(paired)_contig_74975:363-372|-	0.5	0	0.97	AAATACATTAAAAAGACATTATGAAACTTATCTTTTAGAATATGAATTGGCTCACGATGATGTGGATGGAGAATGCTGCTTGCTGTGTCACAGGTCTGTA	TTCTCTCTCTGCACTAAAGTTTGGATGCTCTTCTGAGTCTCTGACACTAGAGATTATTCAATATTGCATCAGTAGCGCAGCAGGTGATTGGGTAAATTGC
CPSSR_176	CT	6|OR-14_1_(paired)_contig_167726:569-780|+	5|LP174479-2-1_(paired)_contig_13405:482-491|+	0.5	0	0.97	TAAGTTTGTGCATCTTTTGAGGAGGATTCCAAGACATACTTCAAGCCACACTTGTAATACTAAATCACCCTACTTGATCTTGATTATTACTTCCATACCA	CCCTCTCATCAATCACCATCACTTGGAGCTTTTGGAAGCTTGTTGATTGACTTGGAGAAGCATGATTGGCTAGGCACTTCTTGCTAAGGTTTCTTGATGA
CPSSR_177	CT	6|OR-14_1_(paired)_contig_198431:76-287|+	7|LP174479-2-1_(paired)_contig_229506:277-290|+	0.5	0	0.99	TTGGTCGTAGTTTGTTTGTGATCATCATTGTCGGCCAATCGCAAGTTGGTTTGGCAAATTGAAAAGTATTTCTTCTTCTCGTAGTCTACATCAACGTTCA	GAAAGTTCTGGCCGCTTCAGTAACATTGATGCCTTCTGAATGCTACTATCTTCTGATCTTTGGATCTGATATGTTCTCTCTGCTTCTCCTTCTGACTTTA
CPSSR_178	CT	6|OR-14_1_(paired)_contig_206422:456-667|+	5|LP174479-2-1_(paired)_contig_321011:198-207|-	0.5	0	0.99	ATTATAGCCAATGATGCAAACCTGTAGATATGCCGACACCCACTTGAAATCTCTTCTGTTTTTCCTGCCTTCCCAAGCAAAATGGTTGCTGTAAGTAATA	CGCTCAATTGATTATGCCATCCCTCCAAGAATGATAAAAGGTCATGTCCATCAATTGATTATCCCATCTCTCCTAGATCGATAAAATTGCACATGATCTC
CPSSR_179	CT	6|OR-14_1_(paired)_contig_23203:342-553|+	5|LP174479-2-1_(paired)_contig_34504:893-902|-	0.5	0	0.98	TTGTACCTTGTGAACCACGCTTCTAATTCTATTGCTAATAGAATTCAGCTGTTTACGAAAAGCTTCCTCCCCCTCCTCTACATATACTTCCATATCTCTG	CAAGTCTCACACAAACAAACAAGTATCTTGATTCTCTCTGATCTACCTACATTCACTCCAGTATACCATTTTCTCAATTTTCAATGGTTTCAATTGGTAG
CPSSR_180	CT	6|OR-14_1_(paired)_contig_232160:30-241|+	3|LP174479-2-1_(paired)_contig_21675:627-632|-	1.5	0	0.96	CACTATCTTTATTTATTGCAAGATTGAGAGCCGGCCACAAAGAAAGCGTCCTTTAAGGGTCGTCGATGACTCTAACAGAGGGAGCGCCAAGTGAGTAGCA	GCATCAAAACTTGTAACTGTTGAAATGGACAGGTTTTTATTCTATATTGGGTGTCATTGAATGGTAGTGGATACCATTTTGATAAATGTTGGTTCAATGT
CPSSR_181	CT	6|OR-14_1_(paired)_contig_313740:144-355|+	7|LP174479-2-1_(paired)_contig_26010:201-214|+	0.5	0	0.98	TTTGTTGATAAGCCCAATGGATAAACAGTTGGCTGTAAATGAACCGAATCAAGTCTAGCTTTGTTATGTTCGAGCTCCATTTAATAATAAATGAACCCCG	CATCCCCAAACTAATCTCTATATTTGTTTGCGGTGTGCCCTAATTCCTGGATCATTTTTAGCAAAACGCCAAAACCCTAGCGGATCTTTGAAACAATGGT
CPSSR_182	CT	6|OR-14_1_(paired)_contig_4822:740-951|+	5|LP174479-2-1_(paired)_contig_24169:686-695|-	0.5	0	0.98	AAGAGATGATGTCAACACCTACAGACTAGTCTCATGACATCACTTAAATCTCCATCTCAGTATAAGTTTGCTACCAAATACAAGGTAAACCTCCATTGAA	CAAGTGAATTACTAATCATGCAAACGCCATCTTATGCATGCCCGCCTAAAAAAAAGTCCTATAGACCCCACTCCACTAGATTAGATGAGTCCATACCTCT
CPSSR_183	CT	6|OR-14_1_(paired)_contig_57968:1216-1427|+	5|LP174479-2-1_(paired)_contig_281890:158-167|-	0.5	0	0.99	TTTTACCCCTGCTTGCTTGTTGTTCCTTCCTAGGTTTTTCTCTCAGCTCACTAGAACTCTCTACAATCCTCATTTTTTGGCACACTAGCCTCTGCACACA	AGCTCCTCCCTCACTACCACCGCCAACAGGTCCGTCTCCGCCGCTGTGTTCTCATCTCCTCCACCGTCATCCTCCTCTTCTCCGTCGTCTTCCTCCTTGA
CPSSR_184	CT	6|OR-14_1_(paired)_contig_62215:1-212|+	7|LP174479-2-1_(paired)_contig_247467:100-113|+	0.5	0	0.98	TTTTTCCTGATCTTCCCAGGTGAAAAAGAGACTTGTCAAGAGACTTGTTTGCTTTTTGACGTATCTGGAGACAACGATCTCTTCTATGAATCTCTCTCTC	ATAAATCGACATGCAAATGTATTGTAAACTTGAAGACATAGATCATCATCTTCTCTGTCAAAACCCATTTATTTCTCAGCGTTGGTTTCTCCGAAACCCT
CPSSR_185	CT	6|OR-14_1_(paired)_contig_6436:150-361|+	9|LP174479-2-1_(paired)_contig_269980:352-369|+	1.5	0	0.98	ATTTCTTCTCTCTTTTCCTACTAGTGCCCACTATCTTAATTCATTTTTTAAAGCCAACGTGGGAACTTTATCATTACAGTTATCTCTCTCCCCTCCCCCC	ATATATATATGTTAACTCCCACTGGAAGCAGATCAGCTTAGCATTAGATTGTGCAACGCTGTGCTAACTAATATTGGAAGCAGATAAGCTTAGGATTAGA
CPSSR_186	CT	6|OR-14_1_(paired)_contig_85855:69-280|+	5|LP174479-2-1_(paired)_contig_204253:207-216|-	0.5	0	0.98	ATCAAAATCTCCAAGAAACTATTTCTATTGGAAAGAAATTTGTTGTGGGCCACCACGTGTATTCCTTCGGCTCATGTCGACAAACCCACCACCTGAAATC	GTTCTCGGACCTCCATTACCAGTTTAGCACCACCAAATTAATTAACACCACCACAACTTTCACGGCATCCCTCCACGATTTGCCCCGACAACACATTGGG
CPSSR_187	CT	6|OR-14_1_(paired)_contig_97533:344-555|+	5|LP174479-2-1_(paired)_contig_72049:103-112|-	0.5	0	0.99	TCCCACCAATGAGGGAGTGCTATGTGTCAGACCGAAGGTATACAAGACCTAACTCTTCTTTATAGGACACACTCTTATAGTCTCATTCTCTGCCAACCCA	AGAATTCTCTCCTCTCTGCTCTCCCTCTACATACAACAATGGTTGCTTCTTATTCACACGCCGGAGGGTCTTTGGCCAGCACATCGCATGTCAAGGCCTT
CPSSR_188	CT	7|OR-14_1_(paired)_contig_105651:231-444|+	4|LP174479-2-1_(paired)_contig_1523:260-267|+	1.5	0	0.99	TCCTACATAAAAAGCGAATGCAACAACTGTTTTTGTTAGTTTTTAAATAAAATTTATAACTTTTCCACCTCTTAAATTTTTTTATTTTATTCAAATGTCA	CGCTCTCCAACAATTAGGGCCGTTGTCTCCGAACCCCCACTCAAAGTATACTTCATTTATTTAAATCTTATTTCTACTGAAGATTAATTTTTAAACCTTA
CPSSR_189	CT	7|OR-14_1_(paired)_contig_10816:20-233|+	6|LP174479-2-1_(paired)_contig_353553:252-263|+	0.5	0	0.99	ACCTCATTTCTATTTTCGCAAACAGAAGCATAATTAAATAAATAAATAATAGCGAAAATAAGCATTTCACCAGACAGCGATTGCGTCTCTCTCTCCCTGA	TGTTATTCGCTCAACGTTTTTTCTCGTGTTCCCTCTCTCTCACGGAGAAACTCTAGTATCTGTCCGCAATTATCTTTCGTAGAAACCCTAGCGACTGCGA
CPSSR_190	CT	7|OR-14_1_(paired)_contig_126214:1129-1342|+	6|LP174479-2-1_(paired)_contig_144030:228-239|-	0.5	0	0.99	GCCTAGGCGGCCTCCTTTTAAAACATTGCTTTAAGCTATGACCTTGAAAGTATAAGCATAATAGAATTTAAATGCAATGTTTTTCCCCCATCAAAATAAC	TAAATTCTTCAAACATTTGATGGACTTGGGCCATTGCCAATGGTTCTCCGGAAGCTATATTTTGGTGGAGTTTTTACATTTTCTCATGTCCAATGGTTTA
CPSSR_191	CT	7|OR-14_1_(paired)_contig_13049:4356-4569|+	8|LP174479-2-1_(paired)_contig_236500:365-380|-	0.5	0	0.99	CCAGTGGTTGGTATATGCGCCACCTCTGTGGTTGTTCATGGTTACAAGTGCCAGGAATTTGAAGTGAGTGCTTCTACCCAGTCGCCATCACCACCAGACA	AGAAATATGTGTCATCATTGCTAATTAACATGAGCTTGACATTGTGTTTTTTTCCTTCAGGTGGAAACAGAAGATGGGTATATACTTAGCGTCCAGCGAA
CPSSR_192	CT	7|OR-14_1_(paired)_contig_153633:110-323|+	6|LP174479-2-1_(paired)_contig_37187:546-557|+	0.5	0	0.96	TTGTGACTGCTCAAAAGAAGTCTTGGATCCCTGCTGTTAAAGGTGGTGGCAACTTACTTGATCCAGAATGGCTCGATGGCTCGTAAGTCCCTCATCTCTC	CAATGAGTATGAGCTACTACTATAGTCTATATATGAATATGGAATAAAAATGCAGGCTTCCAGGTGACTTTGGATTTGACCCACTTGGTCTAGGAAAAGA
CPSSR_193	CT	7|OR-14_1_(paired)_contig_178952:278-491|+	6|LP174479-2-1_(paired)_contig_301754:168-179|-	0.5	0	0.99	AATGGAAATCGTCGAAGCTGAAGTTGAAGCACCTGCTATTAGGGCTCTTGGCTCACTCTTTAAGCTCACTGAAGTCTTCTTATGGTACTCTTTCTCCTCC	CCCCTCATATCTAATTGAGCTCCAGAATGAGTATGTTGGAATTTTAGCAAATTTGTTTTACTTTTGTACTCAACAGGCACGATACTTCAACGGATACGCA
CPSSR_194	CT	7|OR-14_1_(paired)_contig_18589:2041-2254|+	9|LP174479-2-1_(paired)_contig_355608:245-262|-	1	0	0.99	TCAGTCGTGACATATTTGAAGGCTGTAATCGGTTACACATACATGTAACCAGTTACACAAAGCTGCAGAACCGAATCTTATCTGTTTCGGCCCCTGAAGG	CACTTAGGGATCATATATATACATGATATTTTGTCATTTAGAGTAAGCCCCATCAGAGCACGCATTCTAGATATGAAAAACACAAGGAGAACTCAAGGAT
CPSSR_195	CT	7|OR-14_1_(paired)_contig_25022:73-286|+	4|LP174479-2-1_(paired)_contig_285183:229-236|+	1.5	0	0.97	AGCTCTCTTTCTCTCTATCTTGCTTTTCATAGCCTTTTTACTCCCATCTTACTCCATATGTAGGCTATAAACATCTGCTCACACCCTTAGAGCTCTCTTA	AGTGTGTGTTTTGAGATGGCAAAAACATCAGCAGAAGAAAGTCCAGAACCCCTAAAATACCAGGTAAAGTCAATCTCACTATGAGTATGTGCCTCTCATC
CPSSR_196	CT	7|OR-14_1_(paired)_contig_269722:16-229|+	10|LP174479-2-1_(paired)_contig_241509:211-230|-	1.5	0	0.98	GTCGATTGTGATGTTGTTGTTTCGTTCTGTTTCTCCATTGCAGACCGTTGGTGTGTTTTCTCCGATTGGATCTCTGTCTCTCTCTCCTCCCCCACACACA	ATCCCTCTCTCTCGTCAGCCTGACTATGGAAGTGTTTTATTCATTCATTTTCATTGGTGGACGAGCTCCATAACCCAATAATTGACTTTTTAGTACTATT
CPSSR_197	CT	7|OR-14_1_(paired)_contig_28639:304-517|+	8|LP174479-2-1_(paired)_contig_191565:304-319|+	0.5	0	0.95	CTTTTTCCTAGACAAGCCACAAAAATTTCTAAGATCACACCTCCTCCCCTACAGTTTAGCATAAAACATTGGATAAACCAATGTTCCCAAATGAAATCAC	GTCTCTCTGCAAACATATTAGCCGAAGACGATGGATGATCTTCAAAATTGGTGCTCAAAGCTGAAAGTGGAACAGCTTTCAAATTAGACAAAGATGACTT
CPSSR_198	CT	7|OR-14_1_(paired)_contig_2897:1300-1513|+	8|LP174479-2-1_(paired)_contig_48968:563-578|-	0.5	0	0.99	GTCGTTTATGACAAGGTCTACGAGTTAGTACTTGATGCTAATTTTGCGAAGATCAAATCACATTGGGTGAAATAACTTCTGATAAAACATTTATTTCCCG	CGCTCTCTCTGATAGGAGTCGGATTTATATTATGGTTTATGCATGTTTGCAGACAAGGCAAGCCTTCACTTCAGAGCAAATAAATGAAGCCTGTTATGTT
CPSSR_199	CT	7|OR-14_1_(paired)_contig_307327:380-593|+	4|LP174479-2-1_(paired)_contig_12799:208-215|-	1.5	0	0.99	TATATATATGTATGGAGGTCAGGCCACTCAGGCTCCATGAGGTTGGTGCAATTGCTGCAACATAAATACAAAGAGAATCCCGCAAAACCTGGGCTTCCCA	CCCCTCATGTTTAGAATCTGTTCCATTGCATTCAAACTATCTTAAATTATTTGAACTTTTTCAATAAAAACATAAATACATCTCAATCTCCTATCGATTT
CPSSR_200	CT	7|OR-14_1_(paired)_contig_41148:141-354|+	5|LP174479-2-1_(paired)_contig_37371:360-369|+	1	0	0.97	AGTGTCAAGAATGCTGTCCTCCATGTCCTAATTGACGACGCCGACGACGAAGACGATGACGCCATTGATAAACAGATCTTCTCCCTCCCTCATAGACACA	CCTCTTTCTCTCTCTACAACAATTCAGCAGCCGCAACAACAACAACTACGTTCAAAATTTCCATGAATGCAGCTTCTATCCAAGACCACGTTCAAAATTT
CPSSR_201	CT	7|OR-14_1_(paired)_contig_41528:381-594|+	5|LP174479-2-1_(paired)_contig_84591:392-401|-	1	0	0.97	TGATATCTCTTTTGTGTACAGATTATGCCGACCATGATGTTTTCAGCTGAGGCTGGAGCAAGGAAATTCACAGGGAACTCCATATCAGTAGTACTAATAA	CCCCTTTTTTTTTCCTCCCCATATACGTATGTATTAGAACAAAAAGAAAGCTGTTAGTGGATAAAAATGTTGTATTGTGACACTGAATGCAGTTATCAGG
CPSSR_202	CT	7|OR-14_1_(paired)_contig_84766:20-233|+	13|LP174479-2-1_(paired)_contig_165481:207-232|+	3	0	0.99	CTTGTCATGATTGGAACTCTTACAGGGGCTCAGTGGGGTATCTATGATGCTTTCAAAGTTTTTGTGGGGCTGTAAGTTCTTTTTCCTGTGATTTCCTGGC	GGCATAACTTTTTTTCCTCTCTTGGAACTTATTTTTTTTCTGTTCAATTAGTTTGTTTGAAGTCCTGATGGTTGCTGATATTATTTTCAGGCCAACTACT
CPSSR_203	CT	8|OR-14_1_(paired)_contig_103668:367-582|+	5|LP174479-2-1_(paired)_contig_81518:961-970|+	1.5	0	0.97	CAGTTGAGTGCAGGGATTGCCTTGCTTCTGGCGATTCATGCTCTCTCACTACATTTGATGAACCCATTCTCTTTGAATGTGGCCACACTGGTTAGTTCCC	TTCTCTCTTTCACATGATACTGATTATGAACCCATTCTTGTTTGCTTATGCAGATATAACAACCGAAGTGGTTACCCTCGTCTTCGCAGGACTCTGGATC
CPSSR_204	CT	8|OR-14_1_(paired)_contig_107735:849-1064|+	7|LP174479-2-1_(paired)_contig_341239:248-261|+	0.5	0	0.99	TATTCCACGTAAAAATGAGCCCATGTCTTGCTTCTCTCTCCATGTGTCAGCCGGCCCCACCTCTCTCCTCATTTCCTCCCACCTCTCTCTTCCTTTTCTC	TGGCGTCAGAAGTTAAATACTTTCCAATTGCCACATTTAACCTCAGACACTAACATTTTAGCAGCTCCATAAGAGATGCCCTTAGTGGATTGCTAAAGTT
CPSSR_205	CT	8|OR-14_1_(paired)_contig_1191:12-227|+	6|LP174479-2-1_(paired)_contig_245616:150-161|-	1	0	0.99	AAAAACCAAAAAGAAGGATTTATAATTTTCTGGTTCAATCATACTCCCTCTCCTCATCTCGACTCTCGCTCCTCTACTATACTCCCTCTCCTCATCTCGA	CCATCTCTCTCAATCTTTTGAAGTTTCAGAAAAATTCTTAATTGATGTGTAAAAAATGAACACGTTAGGGTTTTGGATTCGACACAAAACGGAGGAAGCA
CPSSR_206	CT	8|OR-14_1_(paired)_contig_125590:162-377|+	9|LP174479-2-1_(paired)_contig_26182:287-304|+	0.5	0	0.97	GTAGAAGGATCAGATCCTAAGTTTTAAAAGAAAAACAAAGCAACAATTATTCAAATTAGTATCTCATAAAGATAGTCTGTGAATAAGGTCAATTGTGCGC	AGAAGAAAGGAAAAATCCTATATTTTCGTTTATCCCCTAGCTGCAGCCGATGGAGTTCATCGTTACTACCACTGCGTGGCGGTGCTTCTCCNNNNNNNNN
CPSSR_207	CT	8|OR-14_1_(paired)_contig_140919:87-302|+	9|LP174479-2-1_(paired)_contig_340029:277-294|-	0.5	0	0.98	TTCTACTTCTCTTAATGCAGTGCATACCGGGCCCTGTACATATTAAATTGGAGTTACCGCTACTTTACTGAGGAACACTATGTCCATTGGATTAGTATGA	GGGTGTGTGTGATTTCCTCAAGGACTCTCATTTATAAAATGATTTTGTTGTTTCAGCTTGGATATCAGGGCTTGTGCAGACATTGCTTTATGCCGATTTC
CPSSR_208	CT	8|OR-14_1_(paired)_contig_142806:285-500|+	10|LP174479-2-1_(paired)_contig_256363:177-196|-	1	0	0.99	TTGAAGTTTGAACTTAACAACCCCTTTTGATCATAGGGTAAGCTGCTAAAAGTTCAATCTTTTTTTGTTTTTCAGTCAGAAATAGCAAAAAGTTTCTTAG	CCATTTTGGGATATTTTCTATGATTTTTTTAGATAAACAGCTCATGGGTATTTGTTCCTGAATCCTGATTTAGTCCATTTTGAGTCGAATCAGCTTTAGT
CPSSR_209	CT	8|OR-14_1_(paired)_contig_169519:164-379|+	12|LP174479-2-1_(paired)_contig_234766:187-210|-	2	0	0.99	CACTTTAACATAAAATCTTTAACAATAACAACAGATTCCTCTTCCAAGATTAAATCAAATCCAGCTGTCTTCATAAGTAGCATATTCTTAGTCTTACATG	CAAAGCATGGGAATAATTTTTTCGATGCAAATATGATTTTGCAATGCTAGTACATGGTTTTAATATGCTTCATCGTATACCTCGGGCATGCGCACAGCGC
CPSSR_210	CT	8|OR-14_1_(paired)_contig_18570:854-1069|+	7|LP174479-2-1_(paired)_contig_268564:97-110|-	0.5	0	0.98	ATGGGGGATAACATGTGATCTCATCAAGGATTCACAGTTTGTAGATTAATCAACGAGAACAGCAACAACAACTGAACCAAAGAGGTATTCGTTTTCGTTC	CCTCTCTTTCAGATGTGAAATTGACAATTTTTTTTTGAACTCGAGTTGGGTAAAAATAGATTTGTGGTATTAATTTAGGTTTATAATTAGATTTTTGCTT
CPSSR_211	CT	8|OR-14_1_(paired)_contig_192015:40-255|+	9|LP174479-2-1_(paired)_contig_335900:123-140|+	0.5	0	0.99	TGCTGTTGTTCGTTCCTCTGATGCCTTCGATCCCTTGCTCGTCTTTCCTTTGCTCTTCAATGCAACCCTCGACGCCATTGCTACTACACCTTTCTCTCTA	CCAAAAACGCAAACCCTGAACCCTAACTTCGTGTCTTGGACTCTTGGGTTCTCGATCATGTGTGCTGATTTAAGTCTTTGGTAAAATGCATTTTAGTACC
CPSSR_212	CT	8|OR-14_1_(paired)_contig_202447:353-568|+	6|LP174479-2-1_(paired)_contig_290720:299-310|+	1	0	1	TAATATTTAACTAGGTTTCTCATGAAAATTATCATAATTTAAATCTTAATTCTTAAATGATTGGTTTAAGCTCCATTAAGTGATTCCATATTCCAATAAA	CATGCATACACACGTGCACGCACACATATATACGATGATGTATTTATTTCCTTAATATTATGTTTCTTTAGGAGAGCAGGGAAGTCTAGACAACCACCTG
CPSSR_213	CT	8|OR-14_1_(paired)_contig_203411:386-601|+	7|LP174479-2-1_(paired)_contig_205729:320-333|+	0.5	0	0.98	CTTTGTCCGTTGGTTCTTTTGAATTTCAAATACCAAACGGTTTCTTGGACAATGCTATGTACCACTACCCACCAAAACCTCACCACTACACAACACCCAA	GGAAACCACCTCTCTCTCTTACCCAAATCATCCCCAATCTGAATATCTCTTTTAGCGGGCTAATTAATTATTGCAGTGTTGTCAAGTTTCTCTCTCTAAA
CPSSR_214	CT	8|OR-14_1_(paired)_contig_209020:431-646|+	6|LP174479-2-1_(paired)_contig_226016:177-188|+	1	0	0.98	AGTTGTACTTCATTTAATGGACTTCCACTGTTCCACTTGCTAGGACTTCTTTTTGGTTGCTTATATTTACTTTCCTAACTCCTACTTGCCAAGTTTTTCC	TATTTATTTATTTTTTCAGAAGCAATACCACGGTATAGAACAGTTGACGGAGCAATTAATGCAGCAATTGAACAGCAAAAAGGTAAATGAAGGAATAAAG
CPSSR_215	CT	8|OR-14_1_(paired)_contig_214545:329-544|+	7|LP174479-2-1_(paired)_contig_329289:203-216|-	0.5	0	0.99	CTACGCTCTCTCTCTAAAAACTTCCTCTCTCACGGAGTCGCGGTAGCGTGCCCTTAAAACTGCTATGTAAGTCCCAAATATTTATCCTTGCCTCACTCTA	TTCTCTCTTTCTCCCTCTAGATGTCACTGGGCAGTAATAAACCCTAGAAAAACTTTATTGTCGTTTTTTCTTGATCTTTTTCTTATGTCAAGATTTGAAT
CPSSR_216	CT	8|OR-14_1_(paired)_contig_227058:483-698|+	7|LP174479-2-1_(paired)_contig_77227:109-122|-	0.5	0	0.99	GTGAGTAGGAGTATTCAGAACTTTGATCCACAACTGTAGGTTGGTAACTTTAGCAAAATGATGAAAATACATGGCATAATTGCGACATTTAGCCCTCTCG	TCACTTCTTAATATCTCTACAAACTCTCAAAAAAATCTCTCTACAAACTTCCCCCCTGTTAGGGAACTACCCCTTGGGGTTCGACACCTCTTTCAGTACA
CPSSR_217	CT	8|OR-14_1_(paired)_contig_23136:515-730|+	11|LP174479-2-1_(paired)_contig_120240:752-773|+	1.5	0	0.94	NNNNNNNTATCCATCCCTTAATTTCTTTCCTTGCCTTTGCTCCTTCAATCCACCACTATTTTGACTCTCTCTCGCTTCACCACCAAAAGGTCAGCCTCTC	CCTATTTTCTGTTTTCTATCCTAGGTTTCTTATATTTCACTTTCAAGACTGATATTGTTTTCCTTTTTCAGTCTTCCAAACCTTATGTGTTCAAAGTCTC
CPSSR_218	CT	8|OR-14_1_(paired)_contig_23866:710-925|+	7|LP174479-2-1_(paired)_contig_228769:121-134|-	0.5	0	0.97	TAATAAATAAATCACTTCAGCGTTTTTTCAAATATAGTTATTACGTTGTGAAAGTGGCTACCTCCATTGCCTCTGCTACATTCTTTCAGGTAAATATTCA	GTTTCTCTCTCTCGAATTTGCATTAGAACTATTAACTATATGATTTTTCATTGAATTTGATAAAGCTTAGGTAATTGGATCTGGGAATGGAGTAATTCAT
CPSSR_219	CT	8|OR-14_1_(paired)_contig_255188:122-337|+	7|LP174479-2-1_(paired)_contig_309899:110-123|+	0.5	0	0.98	TATATTTGTAGTGCATTAGCAGCAGTTGCGTAAAATATGTGGCAAAACATGGCAGTATGTTGTATGACCAAACAATGATAATATACATTCGTTGTAATCG	CCACCATATCTCTATTTATGGCGATCAAATTCTTGAGTCTATAGTTTTTAGAGGTCGATGCATATGTCGATACAATTGGAGATGCTCTAAGGTGTTAAGA
CPSSR_220	CT	8|OR-14_1_(paired)_contig_275060:741-956|+	4|LP174479-2-1_(paired)_contig_127878:177-184|+	2	0	0.99	TTCAAACTATCAAAACAACAAAACCCCATAAGCCATATAACCATAAATTGAAAAATAGGGTGAAGGATATGGTGCTTACAGGGAGAAGTCATGGTCATGC	CCCTCCCTCCCTCCTGTATGTTTGATTTTTGACTTGTGTCCTGTTCTTCGTCTTCCTCAGTTATGGGGGAGTATTATGGGTTGGGGAGGTGTCATGATCG
CPSSR_221	CT	8|OR-14_1_(paired)_contig_285278:61-276|+	6|LP174479-2-1_(paired)_contig_136133:120-131|-	1	0	0.99	TAGAATCTCTACTGATTGAGATTGGCCTCACCCTTTAGTAGACATGCATCATGGCCTTTGTATCATGGATTGTCTCACTTGTTTAGGGCATCAATGGCCC	CAAATGGAGTCAAGGTGGACTTACAAAGGGCCCTTGGCACATGTCCCTCTCAACTTGTCCATATTCACACTTCAACCCTCAAGACTTGAGAAGTTTTACA
CPSSR_222	CT	8|OR-14_1_(paired)_contig_62606:120-335|+	6|LP174479-2-1_(paired)_contig_191640:375-386|+	1	0	0.99	ATAGACAGACCTATACATGAATATCATGTTGTGCTACTTCATTGTGTCATTCATCAGAAGACGAACGGCACACAATTGTCACACACACATAATTGGATCA	GTAAATCTTTCACCATTTCTCGTTTTTAACCGATTTTTAAGTCATTAATGATGTGTTAGAGTAGCTTGCATAGTTTCCCAGTCAATATCTTGCCATAAAC
CPSSR_223	CT	8|OR-14_1_(paired)_contig_69399:361-576|+	9|LP174479-2-1_(paired)_contig_272420:166-183|-	0.5	0	1	AATCGAGTGCGACTATCCCTTACAAATTTACAAAGATTGGTCTGACGGTTTTAGATGACCAATTATGCCCCAGACAACCCCACCAAGAGAGAGTAGTGAC	ACCCCTCCTATATAGTCTTTTAGTCTTCTGTGTCTCACATACAAGATACAGCACACACATACGTCCATATGACCGCCAAAATGGTCCATGCCACACTAGC
CPSSR_224	CT	9|OR-14_1_(paired)_contig_13712:3-220|+	11|LP174479-2-1_(paired)_contig_152458:619-640|+	1	0	0.98	TTGCTTCACCATTTTCTGGTCAGTTCTACTCTTCTCACGATTATTATTGTAAAACATCCAAATCAAACTGTGTATTTTTATATCTTTGCGTATCATCAAC	AGAAACATTTTGGAGAGAGAGAAAGAGAATGTGTGTGGACATTTTCTCTGACAAATGAAACTGAAATTGGTTTATGGTGTGGAAAAACAGGTGCGGTGGT
CPSSR_225	CT	9|OR-14_1_(paired)_contig_153566:347-564|+	8|LP174479-2-1_(paired)_contig_268618:369-384|+	0.5	0	1	TTTCTATCCTCGTCTCTCCCATGCATCTGCTTTTTTAAGCGAGAATTGCTTTATCTTCGCTTTGTCTCTCTGTATTGTTTCTCTGTAACTTTTTTCCCTC	GACTCTCTCGCTAGAAAAACTGTTGTTGCTGGACATTCTTTTTCCTCGAAAATGTAAGACAGCTAGCTATTCCCCAGACACTTCTCTTTCTGTTTGGTTC
CPSSR_226	CT	9|OR-14_1_(paired)_contig_191927:358-575|+	4|LP174479-2-1_(paired)_contig_344844:380-387|+	2.5	0	0.95	NTACACATACACGCACACACATGGATCAAAGACAGAGAAAGGGGTTCATTACCTCTGTGAATACAGCAGCTCGGTTTGATATGCTTCTCTCCTTCTCTTC	AAACTTGAAAAAGGATAAAAGTGGTGTCTGGGGGAAAAGGTAGCTAAGAGGGGTATATATATGGGGACTGAATGGAGAGGGGCTGCTGCTGGAAATGAGG
CPSSR_227	CT	9|OR-14_1_(paired)_contig_248068:6-223|+	7|LP174479-2-1_(paired)_contig_40388:173-186|+	1	0	0.98	TCTGAAAACTTCATTCCAGCTCGCCTGTGCTAAAACCTGCCAGAAACAAGTAAAAAAACCCTAATTTACTGAACATCGGCGACGACGAAGAAGAATAGGC	CCTCATTTTCGCTCTCTACACATATCTGTATGTGCTCCGCTTTTTATATGTTTCTCTCTCACACACACATCGGCTGAGATACCGTGTTTTTCTTGTTTGT
CPSSR_228	CT	9|OR-14_1_(paired)_contig_301507:41-258|+	10|LP174479-2-1_(paired)_contig_171504:227-246|+	0.5	0	0.97	GTTTTTATTATATTCTGCATTTAAGCTCTCCTTCTTTCTTTCTTCTTCTTCTCCAGAAAACCAAACCCTAGAAGTAGAGCCTCTTCTATGTGTCAGGTTA	CCATTGATTTAATTGCACATTTTCTAGGGTTTGTAATTAGATTTTCTTCTGAAAAATCAATTGATTTTTAGGACGTTTCTTGCTATTTACTACTGCATAA
CPSSR_229	CT	9|OR-14_1_(paired)_contig_307802:397-614|+	10|LP174479-2-1_(paired)_contig_276740:260-279|+	0.5	0	0.97	GGGAGACATTTTTTACTCCAACTCAACTCACCGGGAAATATTGTTCGCAAAAGGGAGGGAAACCGAACCATAAAACCCTAGTAACACTTCCACAACACAA	AAACCTCTGTACTTACAGAAAGATGGTTTAGGACAACCTCAATTTTATTTGTTTAACTCGTATTTCCTTTTCGATTACGAAGAAGAGGAAGTTTTTTTTA
CPSSR_230	CT	9|OR-14_1_(paired)_contig_38046:498-715|+	8|LP174479-2-1_(paired)_contig_13268:433-448|-	0.5	0	0.99	CTTGTTTATGCTGTACTGAACGAAGAACTTCAGATTTATGGAGTTTCAGATCTAAGATCATAGTTCCGATTAACTGTTCACAGCTGCACAATCTCTCTCC	AAACATACACAAATAATATTCGCGTACATATATAGATGATACGTTTATGCTGTACGGAACGAACAACTTCGGATGATGGAGTTCCAGATCTCTGATTTAG
CPSSR_231	CT	9|OR-14_1_(paired)_contig_47554:112-329|+	6|LP174479-2-1_(paired)_contig_65210:119-130|-	1.5	0	0.95	TAAATAGTTTCAAAGGTGTGTGATTGCATAGTTTTTGAAATTTTAATCTATGCAGATGAGTCCTCATTTTTTCTAATCTCTAGCTAGCATTTTCTTCAAG	CAATGTAATCTACGTATATGCTAATAATTCTCTTCATTCAGGGATGGTTTGGAACATAGGGGAAAGTTTTTCACTGTAGTGACTGCAAGAATTGTTTTCA
CPSSR_232	CT	9|OR-14_1_(paired)_contig_69565:952-1169|+	10|LP174479-2-1_(paired)_contig_286316:186-205|-	0.5	0	0.99	TGAAACTTATGATGATTAAATGATAGTTTTGTCAGAGCAGTACTCTTCTCCAACACAGATGTGCCCATGATCTCATTAGCCAGTGCCATCCTATTTTACA	TCAATTTCTCTCTCTAAAAAAGTTGGTAGGTGTTTATGTTTGATTGTTGAGGAGAAAGAAGAAGAGAATAATGGAGGGTGAAGAAGCAAATGATGATGGG
CPSSR_233	CT	9|OR-14_1_(paired)_contig_98559:903-1120|+	6|LP174479-2-1_(paired)_contig_375025:293-304|-	1.5	0	0.99	ATTCGGCTTTTGCTCTCTGTTAATGGCTTTGCTCTTTGCTTATTCTGCATCAGTACAATTAAATGACCCTGGTATACATATATTAGTCCCACCATCTTTA	TCCTAACCCATTTGTTGTTTTGTGCAGACTGGTATTTTTGGTTCTGTCTCTATGCATTTGCCTGTGTGGTGAATCTGATTCATGGGGTCTTCTCACTACT
CPSSR_234	CTC	7|OR-14_1_(paired)_contig_84240:269-489|+	4|LP174479-2-1_(paired)_contig_228712:262-273|+	1.5	0	1	CAGTCATGATATGCATACATGATAATATTATCACTGAACATGAATTAAACCAATAATTGAACTTCTCTAGGATGCACCATGTTTGATAAAAGAAACTTCA	TGCAACTGCTGGCAATCCTTCTTTGAACCATGTATAAAGCCCTCCTTCTAGGTGGAAAACATTAGTATACCCGTTTAGGACAAGCAAGTAGGCGGCTATA
CPSSR_235	CTG	7|OR-14_1_(paired)_contig_259175:544-764|+	6|LP174479-2-1_(paired)_contig_220140:220-237|-	0.5	0	1	ATTTCATGGAAGAAGGCATTGAAAAGATTGAAAAAAAGTCAGATGGGTTATGTGAATGATTTGTTTGGTGGGACCTATTTGTTCATGCATGTTAGTTGTC	CTCCTGTCAAGTCTTGTGGTGAGAGAGTAACTTACAACATGGTTCATCAATCATCATGACAACCTTAACATGGTTTTGCTTCATCATGACACCTTAATTA
CPSSR_236	CTT	5|OR-14_1_(paired)_contig_111335:60-274|+	4|LP174479-2-1_(paired)_contig_143119:525-536|-	0.5	0	0.99	TTGGCTACTGCCACCCTCCTCTGATCCTAAAACACCTTCTTCAAATCTAAACAGCCTAAAATGGCCTCTACAAATCCATCCTCCTCCTCCTCTACCACAC	CCTCCTCCTCCCCACCAACCAACATAGCCCAACTCATGCCTCACATGACTTCTCTGGTCACAACCAAACTTGAACCAACAAACTTTGACATATGGAAGAG
CPSSR_237	CTT	6|OR-14_1_(paired)_contig_70286:99-316|+	4|LP174479-2-1_(paired)_contig_100752:257-268|-	1	0	0.95	TCCCACCACTTCTCTCTCTATATCTATCTACTCTTTATATAAATTAGGGCTTTTTTGTCCATTTTTCAGATGAGTTCCGTATCTGGTGCTGTTCCTGTTG	CTATTATCAAGGACTCTGAAGACGAGCCTGTGGATCAATCTCTTGAACCTCCTGCTACTGCTTTTACTACAATCAAAGCTGAACCGGTTGGCGTCGTCGA
CPSSR_238	CTT	9|OR-14_1_(paired)_contig_111596:539-765|+	5|LP174479-2-1_(paired)_contig_340714:146-160|-	2	0	0.96	AATCATCGTCAACAAACGAAGAATCTAATACATTGTCCATCAATGGTGATTTGAAACAATAAGGGTTACCTTAGCTCTCATGTCGTATCTGGTAAAAGGA	CAATGCTGTGGTCGATCCGAAACTGCTGCGGGAAATGGAAATGAAGACTGCGTTGTAGAGAACGACGGTTGAGCAGTATTTATACACAAACCCTAGATGT
CPSSR_239	GA	10|OR-14_1_(paired)_contig_13807:661-880|+	8|LP174479-2-1_(paired)_contig_144265:2446-2461|-	1	0	0.98	GTTTTGGAGCATAAAATGGCGAAGACTGTTTTGGACACAATCGATGAGTATGGCTTTCGTGGCTTATTCACTACAAATCTGAACATGCGGCAGAGAAGGG	AGAGGGCATACCCCTAGGTCGTAAAAAGTTCAAATCCAACCAGGTCATGTTGAAGAGGAAACCAAACTCTTGGTCACGATCCGTGAACTTTCTGCTCCTC
CPSSR_240	GA	10|OR-14_1_(paired)_contig_230208:24-243|+	12|LP174479-2-1_(paired)_contig_76785:370-393|+	1	0	0.99	GAATCGAAGGTGTTTTGGCCTAAGAAAACAGAGGAAGAAGCAGAAATTGAAGACAACAGATGTTGCAACATCGACATTTCGTTCTGAACAGTTATAAAAT	GGAGTGAGAGTGAGGTCTGTCAGAAAATCCCCGCCGTCTTGGAAAGACTTTAGGTTGAAACCTAGCTCACGACATGGCACGTGTGATACACGTGACGTAC
CPSSR_241	GA	10|OR-14_1_(paired)_contig_236607:19-238|+	7|LP174479-2-1_(paired)_contig_130709:178-191|-	1.5	0	0.99	AAGGAATAACTTTCAGCCTATGATTCAATGTATAATATATATAAACACAAAGGGAGTATCGAAAACTTTCGAAAATAGAGGTGTAATTAGCTGCCATCAT	TGCGTTTACTGATAAATAAAAAACTTTGTGGCAAAAAAAGATCATGATTTGTGCAATAAATGCATGTGTTAAAACCAGCTCCAGGAAACTCTCATACTAA
CPSSR_242	GA	10|OR-14_1_(paired)_contig_54803:318-537|+	8|LP174479-2-1_(paired)_contig_61582:203-218|-	1	0	0.99	TTTCACCACACCCGTGTCTCTCCAAACATCAATGATTATTAAAAAAAAATGGGCATAACAACAAACCAATCACATTGTGAAATGTAAGGGAGGGAGGGGG	ACCCCCACAAACCAACTCATTTTCTCCCTCCCATGGTCAAGTTCAGTAGAGCAATTAACATATGGAAAGATCAAAATTAACTGATGTAAGTTACCTAAGT
CPSSR_243	GA	11|OR-14_1_(paired)_contig_105826:518-739|+	13|LP174479-2-1_(paired)_contig_332262:215-240|-	1	0	0.99	TTGATTTGAATAAAATACAGCAATAATTTGCATGATCAGAGCACCACCGCAAATGCTGCTATTGTTATCATGTATAAAGAAAAAAAGAGAAGGTGCAGGC	TGCCCTCATCTAAATCAAACTTAATAAAGATAATTCTTTCGTTAAAATATACCTGTCACCACGACGGTGGAGGCCACACAGCATTACACTTTCAGTTACT
CPSSR_244	GA	12|OR-14_1_(paired)_contig_75517:871-1094|+	13|LP174479-2-1_(paired)_contig_272471:392-417|+	0.5	0	0.98	CGAAATCCGACTCGACGTTTACAGACTCCGGTGGTTCTGCCACCGTTGAATTCACCTCGGTAAGGAATCTCAGTGGACGAGTCATGATTGTTGTTCATAT	GGGTAAGGGTTTGGGCAGATGAGGAGAAGTAGGGAAGTGTTGTTTGTTACAGTTGGGGAGGGTGGCTACCGCTTACTATTTAAGTGGGAAAAGGACAAAA
CPSSR_245	GA	13|OR-14_1_(paired)_contig_18805:810-1035|+	10|LP174479-2-1_(paired)_contig_16244:264-283|+	1.5	0	0.99	TAAGTCTCTGGATTTTTCATTTGGACTTGTGGATAAGCTTGTGAGAGGAGAAGCAAAAAGAGAATGCAGGAGTAGGTAAGCTATCAAGTCATCATGTGTT	CTATCAATGATCATTAAATAAAATCTTACACAGTTGACAGTTCTACCAACCAAACAATAATTGTCAACCAACTACACAAATAAAATGAGTATTGTTCATG
CPSSR_246	GA	13|OR-14_1_(paired)_contig_43920:575-800|+	14|LP174479-2-1_(paired)_contig_215885:298-325|-	0.5	0	0.99	GGTGGAGGAATAGCTAGGCGGATTTGCTGGCTAGGAGGGGGTAGCTCTCGATGAGATGTATATCGATGATAGGATTTCTACTGATTTATAGAGGTGGTTT	TTGATTGTCCTTTACTGGAAAGAGAAAAGAATGCACTTGAGTTACCTACCTCTCTTAGTCACAGTGTTTTAGCAAAGTGGTTTAAAAAGCTACATGGACA
CPSSR_247	GA	14|OR-14_1_(paired)_contig_105764:801-1028|+	13|LP174479-2-1_(paired)_contig_211274:118-143|-	0.5	0	0.97	CAAAAAATGAAGAAAAAGAGAAGGGAAACTTACCTTGATTATGAAATAGGATTTGACAAAACTAAGACAATTTAAGTATACAAGCTGGGAACTGGTTGTG	GGTGAAGGTTAGGGAAGAACACAAGTGAGGCAGAAAATGTGGATGAATATAACGGTTGGGTGTCACTATGGATGCATTAAGAGCTTGGAAGGCAGACCAC
CPSSR_248	GA	14|OR-14_1_(paired)_contig_19645:1716-1943|+	10|LP174479-2-1_(paired)_contig_139197:314-333|+	2	0	0.99	ACTGACCGTTAAAAACAATAAACGGAGTGAAACTCATGTGAGTCACGTGTGTTGCTTTGTACTAATTGCCCTAATTTCTTTATTTTTTTCAGCTGCCACC	TACATGCGGGTTTTCACGACAATGCGACATACTTCTGTATTGGTTACGATTTCTGATTGGTCTTCTCCTTCATCATATGGGTCATGGGTGTGGGGGAGAG
CPSSR_249	GA	15|OR-14_1_(paired)_contig_26132:1897-2126|+	13|LP174479-2-1_(paired)_contig_374447:95-120|-	1	0	0.98	CAGACAAGTTTTTTTCCTTCAAATTATTCAAATTTGATAACGTTACATGATTAGCATATAATGTTATATTTGGTATATACCAAATATAATGCCTTAAAAT	TGAAAAATACCTGAGAGAGGAAGAACAAAGAGCCAATAGAGAGAGGTACAAAATAAAAGTTGAAAGGTCTCTCTTTGAAGGGATGATCAAGAAGTANNNN
CPSSR_250	GA	6|OR-14_1_(paired)_contig_103555:56-267|+	4|LP174479-2-1_(paired)_contig_52366:261-268|-	1	0	0.97	AATCAGGGATCTAGGGTTTTACCATTTCTTTCAAGAGAGTGTTGCCATCCTTAGTGAGCTTGATATCACCAGCACCACCAACAAGCCTGGTACCATCATT	AAGATGAGCGAGAAAACAAATGTTAGAGACAGAGTGTGTGTGGAAATGAGTAATGAATATTACATCTTGATGGTGCCTTTAGGACCTAGATTCATCTTGA
CPSSR_251	GA	6|OR-14_1_(paired)_contig_11132:84-295|+	5|LP174479-2-1_(paired)_contig_24620:213-222|+	0.5	0	0.98	CAACCACATGTAGGGGTCGCTGTGGCGAGGGTGGGGGGGTCGCCGTGGTGGGGGCGAGGGTGGCCGTGCTTGGGGGTCGTCATGGCCTTTTCTACTAAAC	AGAGGTGAGCGATGGGAACAGATAAGAGTAAAAAAAACCTTGCGTCAATGTTTTAATAAAATCCGATGCAATTTTTATTTTATAATTGTTTTAATTTTTA
CPSSR_252	GA	6|OR-14_1_(paired)_contig_147707:221-432|+	9|LP174479-2-1_(paired)_contig_276530:320-337|-	1.5	0	0.99	GTGGATAAAAATGGGCTATATCACTCTTATGTGTTCCTTTATGTGTGCTAATATGTGTTTGTAGCACTATTCAGGTAAGAGAGAGCATGAGAAAATATAT	GTAGCCCTTGATCCACAAAGAAGATGACAAGCCATATAAATATTGAAGTGGAATATGTGTAAGAACTTCTTGATAGATGCGGAATTGTACATATTCCACC
CPSSR_253	GA	6|OR-14_1_(paired)_contig_16256:683-894|+	9|LP174479-2-1_(paired)_contig_138108:199-216|-	1.5	0	0.99	TTGAGGACTTACCAATTGAGAGGACGAGAGTGAAAACTCAAAAGAGAGAGAATGGCAAGCGACGGCCACCCTTGAGCAGTTGGCGACGAACAGCAGCGGG	ACTCAAAGAAGAGATGGGAAGAGTTTGTTGTCTGTGTAATTTCAGATTTGTAGGTGTGATTGGGTTTAGTTTATGTCCAGATATGAGAAAAGATTGAGGC
CPSSR_254	GA	6|OR-14_1_(paired)_contig_167435:117-328|+	5|LP174479-2-1_(paired)_contig_180114:187-196|+	0.5	0	1	ATCTCTCATCTCCCTCTTCCACAATTCGCTTTAAATTCCTAAAATCTCAGCTACGATCAGTTACAATCGCCTCAAATTTTCTGGGCGATCGATAGAGGGT	CGTGATAGTTTTGGTGGGTGAATCTGGTGTGGTAATAAAAAAACGCATGAGCTGTTTGGTAAATCTGGGGTTCTCTTCTTCAAATTCCAATCACTTCATC
CPSSR_255	GA	6|OR-14_1_(paired)_contig_175565:276-487|+	5|LP174479-2-1_(paired)_contig_273387:347-356|+	0.5	0	0.98	CTATGTTTGCTTCCTCTGAAACTTTTGTCTTGAAAAAGAGACAATTGTGTTGGTCCATATTGCCTATTAGATCTATAGACCATATCACTTTGCACTTTGT	GTTTTAATTGTAAAAGATAAGTTTTAACTAAAAAGGAAGACAAAATGATCTTGTAATAAAGAGAAGAGATACAAAATATCTTTCTCTGTAAAGTGAAAGT
CPSSR_256	GA	6|OR-14_1_(paired)_contig_194325:84-295|+	5|LP174479-2-1_(paired)_contig_278282:243-252|-	0.5	0	0.99	CAACAAATGGTACCTGAATTTGCTAATTAACAACATCAATAACAAGTTCATAAAGAAGATCACATAAGCACAAAACAAATGGAAATTGGCTTTAACATAT	AAGGGCAGTTGACCGAAAGATGCAAACAAGAAGAACAAACATGAATAAATTAATGAAACCCACGAAGAAGATGAAGTGTAAAACAAAACCCAGAAACCAG
CPSSR_257	GA	6|OR-14_1_(paired)_contig_229428:352-563|+	7|LP174479-2-1_(paired)_contig_78941:354-367|+	0.5	0	0.98	AATCATTTCCCGGGAAAAACAATATTGGAAACATTTTCAGATTCAGTCCTTTTGACTTCTCATTTCCTCTAACAAGTCCCTGGAATACGGAAGTGGATCT	TGGACATACTCTTTGCTCAGATCCAAGCCGACCTCCGGTCCAACGACGCCCTCCGGCAGTCCGGCGCACTTCTCCAAGCCCTACAACAATCCGCCGCTGG
CPSSR_258	GA	6|OR-14_1_(paired)_contig_2358:19-230|+	5|LP174479-2-1_(paired)_contig_43550:1642-1651|+	0.5	0	0.98	GCATTTTCGTCGTTGATATAATACCGTGATGGAGTTACTCTCAATATAATTAAATCTATGGATTTAAAAGGTAATAAACCGGGCCCGTTTACAAAATGTT	GTAAACAAACTGCGCATCGAGGGAAATGGGGTTAAAGCCTAAACCTAACAAGTCAGCTTAATGGAAACCTAACCTAGCGACTGGAGATCCCACAGACTAG
CPSSR_259	GA	6|OR-14_1_(paired)_contig_62633:414-625|+	8|LP174479-2-1_(paired)_contig_264577:169-184|-	1	0	0.99	GGATGTGTGTATGTGGTCCTGAAATCCTTGTATGTTTGTGATAAATTACTACTAGGTTATTCAAAACAGGAATTTCTTTCACGTAATATCATAAAAAGTG	CCAGCAAACAACACACTTCATTATTTTTTTTCTCAACAAAAAATTGTCACACTTCAAGCTTTAATTTGGGTAATTCCCTAACCCTAACATGTCTAAAAGC
CPSSR_260	GA	6|OR-14_1_(paired)_contig_68442:742-953|+	5|LP174479-2-1_(paired)_contig_363544:159-168|+	0.5	0	0.97	NNNNNNNNNNAAGATTGTGTATAAGAGTGAGATAGTGACTGTGCATGCTTGTGTGTGCGAATGAGTGCAAATACGCGAGTATGGCTGACGGCGTGCGTGG	AATGAGTCGTAACCTAATCATCATGGTTTACAGTTGACACCGTATAAATTCTGCCTTGCATAATATTAAGCACGTGAAGTTACCTCATTGAAATTTGAAC
CPSSR_261	GA	6|OR-14_1_(paired)_contig_72541:329-540|+	7|LP174479-2-1_(paired)_contig_31497:323-336|-	0.5	0	0.99	TCTGTTTAGGAAGATGTGGCAATGGCCTTCCACTATCGGCTTCATTCTTACTTGCAACACCCTTTTTCTTGACCTTGAGAGACATGTTGGTGTATTTCTG	CAGAGTGAGAGAGTAGGGTATTAAGTTGGTGTGATGACTAATATATATGCAAACCCCAGACGTAATCGACTGTTGATTGTGGACGATCAATTTCCGATCA
CPSSR_262	GA	6|OR-14_1_(paired)_contig_80013:807-1018|+	7|LP174479-2-1_(paired)_contig_261282:454-467|-	0.5	0	1	CTTCTTGTGCCTTCCTCTAGAACCTTTTCAATAAACTGCAAAAAGAGATGATTAAAGCTATGAGTAAAAGGAAAGAATGAAGTTTCTCCAGAAAAGTCTT	ACCACACACCCACTTCAGAGGCCCAGGTTCATTGCCAATTACATGCAAGCTCTCATTCTTAAAAACAGATGAATGCAAAACAGAAGATAAAAGGGCTGCA
CPSSR_263	GA	6|OR-14_1_(paired)_contig_96455:437-648|+	7|LP174479-2-1_(paired)_contig_294509:217-230|-	0.5	0	0.99	NNCTATACATTTTCTAACACTCATCGACTGTAGTTGTAGTTTCTCTCTCTAGAAACTTTATTCCCTCTCTCTCTATAAATTGTATGAATGGGTGAGGGAG	AAGTGGATGAGATTGATTTTCAAGAAGAAGCGGGAAGGCGGGAGGAGGGGAGTGAGTGAAAGATTTCTCGACCCTACCACCAGCACTCCACATCTCCATT
CPSSR_264	GA	7|OR-14_1_(paired)_contig_130051:19-232|+	8|LP174479-2-1_(paired)_contig_182487:220-235|-	0.5	0	0.99	TTATCATCACAACCAATATATATACCAATTGCATGCTTGTTTAGTAACATGACAATTATGTGAAGTTGGCATCGTCAAATTAAGGCTGAAGACAATGAGT	GGGGAGTCCAGATTAAATATGTTGATGTATTTAAAATTAACCAGAATGAGATGCACATATCTTCAATCAGAAAATGATAATGAAGAAGTATGACAAACCA
CPSSR_265	GA	7|OR-14_1_(paired)_contig_135341:23-236|+	9|LP174479-2-1_(paired)_contig_316255:485-502|+	1	0	0.98	TTCAACAAGATTAACCTGTCATAAGCATAGAATTGATTATATATGCAGCTTCTTAAATGAGGTAGTTATTATTTCCAATGGAAACCATGACGTGGACGGG	GCTCAGTCTTTTACCTCATTAGCAGGCCTGCCGTAGTCAACAGGATCCCTTCCAGTAACTGCTTCTAGCAAGAGGACACCAAAGCTATAAATGTCACTCT
CPSSR_266	GA	7|OR-14_1_(paired)_contig_142990:8-221|+	5|LP174479-2-1_(paired)_contig_174658:191-200|-	1	0	0.98	TCATTTTCCTCCCCCTAAAATGAATGGAAATGTTATCTTCTTCTTCTTCAGAATCTTTAGCTTCAGTCTCCATCTCCAACTCATAGCCACTGTTGTGAGT	GGGAGAGAAGAGGTCATACACATAAAATGGATGCATGTATTTTGATTTCCATATGTAATGGCCTTGGTGTAGTTAATCAAACTGAAAACACAAGTTCAAG
CPSSR_267	GA	7|OR-14_1_(paired)_contig_152576:26-239|+	9|LP174479-2-1_(paired)_contig_50479:390-407|-	1	0	0.99	TCAGCGATTCTTAGATTCAAATGTGTTGGTACATGGTTCATTTATTTCGTAAGTAAATGATTTTAATATTTTATTAAAGAAAAGAAGCAAGAGAGTGAGT	AAAATTACAGAAGGTATACTACTTACAAATTACACTCCCAAAGAAAAGGTATCCAAAAATACTTCAAAGGTGAAGTCTAAACAAGAGTCTAAAACCTTGA
CPSSR_268	GA	7|OR-14_1_(paired)_contig_165520:616-829|+	8|LP174479-2-1_(paired)_contig_197868:140-155|-	0.5	0	0.99	GAGGGTAAAAGAAATCAGTAGGGAACAAGTAGTGTTGCTGAAGAGCAGCCATGGAAGATTCTTTGTAGTTTCAGGGTAGGGTATGAGATAGTGTGTGTGT	GTTGTATTATGAAACTATGTTTGGTATACCTAGATGCTTTAAGAAGTGTATATATATATTGGTGGCGTAAATGATGACTTGGGCTTCAAGCTATTGTGTG
CPSSR_269	GA	7|OR-14_1_(paired)_contig_170568:863-1076|+	8|LP174479-2-1_(paired)_contig_112164:377-392|+	0.5	0	0.99	TTATATGCTGTGAAGTGAGATGGCATGCATAGAAGAATAAATGCAGAACCTGATTTATAATATAAATCTACAAATGGACTGAGAGATATAATATCACTGT	ACTTACACAATTTCTATAACTTGCTCTGGAGGAGAGTGAAGGAGATGCCAAGGTTCGCTGAAAGTATTGTGGCCCATAAAATACATTCTATGCACGTGAC
CPSSR_270	GA	7|OR-14_1_(paired)_contig_18850:886-1099|+	5|LP174479-2-1_(paired)_contig_161809:109-118|+	1	0	0.98	GAGGTTTTTATTGAATATTCAGGGACTGACCAATGTGTCACTATCGAGAAGCTGAACATCTCTGTCACCTTATGGAAGGACCCATATAATTGTAGAAGAT	TGGAGAGGAAGAGGGAGTTTGCGTGTTGCGTTGGTAAGTGGAGTTTTGAATTTGGATTTTTAGTAAGTAGTATTAATCATCTGTTTTATAACAGTATTTG
CPSSR_271	GA	7|OR-14_1_(paired)_contig_263489:212-425|+	8|LP174479-2-1_(paired)_contig_42210:909-924|-	0.5	0	0.95	CATCACAGTCGAACCACCACTCCCACATCCATCTCCTCTATAAATAGTATGCCACAATCTCCTAACAGCACCACTACACATATAGCAGCAAGACTCAGAG	ATTGGGGAGAAATTTCGAAGTGGGAGCTCGGGGTTTTCAAAGGAAATAATCTGGGCATCAAGGCAAGTTTTCCTAACCTCTATAGCACCTGNNNNNNNNN
CPSSR_272	GA	7|OR-14_1_(paired)_contig_27933:2038-2251|+	6|LP174479-2-1_(paired)_contig_88879:405-416|-	0.5	0	0.99	AACAAAGGAGAGATAAGAGGGAGGTGCATGTGTAGGAGTTAAGGAAGGGAGGTTGGAAAGAAGGAAAAGAGTAAAAACTGAATTGAATATGATAACATGG	ACCAAACAGAGAGTGGCAACAGAAGATGGCATTTAGTGACAACAGAGTGAAGGAAAGGCAAAGAAAGGATTGAGAGGAAGAGAGGGCTGTGGTTGGGAAT
CPSSR_273	GA	7|OR-14_1_(paired)_contig_30697:720-933|+	8|LP174479-2-1_(paired)_contig_260847:214-229|+	0.5	0	0.97	TTAACACGCGTGTATGGATCGCACGCAACAATGAGAGCGAACAACACATAAATTGGAAATCATGGTTAAAAAAAATACTATTAAAGGATTGTGTTTTATG	GGACCTTTTCGTTCATGGTCTGGCATTTAGAGGTAAAATAGGCGTCAGGATCGAAATGAGAAGTTTTGAAGACTTTAAGCCTGTCATTGAGTGTTAAATC
CPSSR_274	GA	7|OR-14_1_(paired)_contig_320967:435-648|+	4|LP174479-2-1_(paired)_contig_64723:508-515|-	1.5	0	0.96	CCGGAGTGAAGCCAGCTCCAATTCGTCAAGGGGAACATTGCGTACCTATGTCAGTTGCATCGCTAAGGTAAATCTTACTCAATATCAAATATAAAATCTT	AAGACAGAGACGGACAGACTCACAACAAAAAAACTGAAACAAAGAAAACCAAGTCAAATTTCTCTGTACAAAAGATTACTACATGAGATAGCAAGCACCT
CPSSR_275	GA	7|OR-14_1_(paired)_contig_58338:256-469|+	9|LP174479-2-1_(paired)_contig_216393:290-307|+	1	0	0.98	TCGATAGTCGCATGCTCCCCACGTGTAACCTCTCAAAGTTCAAATATCTCAAAGAAATGCAGTTCCCCCAAATGCAAGACAACTAGAGAGAGAAATAGAG	GTGAAAAATCGACGGCATCCATGGAATCGAAGCTTTTACCCAACGTGTTCGACGATTTATCACACTGGGAAATCGTCAATTTATCCGATGTCGAAGACGG
CPSSR_276	GA	7|OR-14_1_(paired)_contig_78533:1712-1925|+	5|LP174479-2-1_(paired)_contig_107590:156-165|-	1	0	0.97	TCGAGAATCCGAGATAAGATGCACCAAACACAACCAAATAGATAAGAAAGGCCGAAAACGTGAAATGGAAAGGTGTAAGGTTCCAGAAATCGGAGAGAGG	GTGTGTACCCGGACGCAATCGTCAGTCATGTGAATATCTTCGACAGATGGAGACGGAAATTGAGCTTCGTGAAGAACAGAAGAAGGAGAAGAGGAAAGGA
CPSSR_277	GA	7|OR-14_1_(paired)_contig_85402:48-261|+	6|LP174479-2-1_(paired)_contig_147848:373-384|+	0.5	0	1	AGAAGAATTTTAGTAAAAACTAAAAATAGCTCAAGTCCTCAACTTGTCAATTAGTTAATTAGCATCACTCATCGCCATCGATGCATCGCAGCATCGCCAT	AAGAGGTGTAGTGTAAATGGAAATGAGATCTACATCTACTGCAGAAAACGAAGTGGGCATGAAGCCCTAATTCCACTCAAGTTTGAAACACAATGTTTCA
CPSSR_278	GA	8|OR-14_1_(paired)_contig_114599:769-984|+	9|LP174479-2-1_(paired)_contig_90200:377-394|-	0.5	0	1	TTAAATGATAGAAAAATTAGACACAAGATCAATTTCAAGATCAAACTTTTGTTGTCTAATTATACCCGTAAAATATTGCTCCAATCATATGCATGCACAT	TCTTACAGCTTTTCCTACTGCTGTTAACATGGATTGCCTCCATTCGCTGTCACCATAGATTGCAACTCTTTCTGGTGATAGCACGAACTGACAACCTCTA
CPSSR_279	GA	8|OR-14_1_(paired)_contig_124387:138-353|+	5|LP174479-2-1_(paired)_contig_365900:440-449|-	1.5	0	0.99	TGTCATATTTGGCCGGAAGTCTGACTCGTATTGAACGCAGAGTGCTGCAACTGCTGCCAACTGAGAAAACATAAGACAGATATCTATAAGAAGCATGGAT	GTTCTAGGAGAAGGGATGATGGACAAAACCTTGGCAATTGCCTTAGGTGGGTAATCACTACTGAGCTTGGGATCAACACATTGCTTCACTTTGTCCTCAC
CPSSR_280	GA	8|OR-14_1_(paired)_contig_22244:706-921|+	7|LP174479-2-1_(paired)_contig_169870:714-727|-	0.5	0	0.99	TGATCTAAACAAAAAAAACATGTATCTAGAAATCATTTATCCAAGTTGACTTGCTGAGCCAGTAGTAATATTACACTATTTAAACAACAACAGGGAAGGG	GTATGGTACCTTCTCTGGGTGCAACTCAAGATATATATTGAAGACTTCAGCCTATCGACCTGGCTGTCTCTGCAGAAGAATGTGACTATGAACAACGAAC
CPSSR_281	GA	8|OR-14_1_(paired)_contig_227643:77-292|+	9|LP174479-2-1_(paired)_contig_355693:214-231|+	0.5	0	0.99	CGTACCACGTACCGAATCGACCCACGATCCTGGCCACCCTCTTCCCATTGAAGGCTGGGATTTAGGGATCGAGAGAAGGAGGGTTTTAGCACTGAATTTG	AAGGATTTTACAATAAGTATAAAATATCAAGTAGTATAAAAACCCTCTTGATTTTAAGTATAAACAGTAATTACCTCACAACTTAGACAACTAACTAGTG
CPSSR_282	GA	8|OR-14_1_(paired)_contig_255541:97-312|+	11|LP174479-2-1_(paired)_contig_246609:198-219|+	1.5	0	0.99	ATGTGTGTTAGAGAGCACACATGCACAACATCAAGTTTGAGAAATATAATTATTAGTGATTAAAAATAGAAATTAAGATTTTAGTTGACAATTGAGGAGG	GCAAACCTTGACACTGAGACAATAGAGCACAATGTGATCAACAGTAGTAACATTGAGGTGAAGGATAGTGAGCCTAAGGCATTGTAACCCAGAAACCATC
CPSSR_283	GA	8|OR-14_1_(paired)_contig_27019:277-492|+	7|LP174479-2-1_(paired)_contig_226826:398-411|-	0.5	0	0.98	TAGACTGCAGAGCACTGACTTCCTTCTTTGATTTTGATCAGATTTTAGTTTTATCGGATTCAGACAGACAGACAGAGAAACATCAATCATCACTCGAAGC	TGGGAAGCCCAGAATTCTCATGGAAATTGGCGGATCATCCAAAGCTGCCCAAGGACAAGACGATTGCTTTAGTTGTTTTGGACGGTTGGGGTGAAGCTAT
CPSSR_284	GA	8|OR-14_1_(paired)_contig_326272:443-658|+	7|LP174479-2-1_(paired)_contig_53653:93-106|+	0.5	0	0.97	CCCTAGAATTCTGCAACAAAACAGAGAAACGTGTATGTCTAGAGAGAGAAAGAGAGTTGAAATGAAGTGAAAGAAAACATTGGTGGCGTGAGAAAAAGGG	TGGCAACAGGAAGAATCAACTTTGGTTAAAAAAACAATCCGGGGATGAAAAACAATCGGGGAAAAGATATGCTACGTTTCACTGCAGGTGTGTGCGAGTT
CPSSR_285	GA	8|OR-14_1_(paired)_contig_37081:784-999|+	10|LP174479-2-1_(paired)_contig_231183:151-170|-	1	0	0.99	AGTCATTTCCTCCAACAATTGGCATAGATTGTGCTCTAAGTAATAAAAGGGACTCAAAAACAGTCTTCATAGACCCCTGCACAACACAAAAGTTCACGAT	GTTTATAAATGGTTGAAAGGTAAGGATTCAGGAAATAATAAGTCAAACAGGTGGGAAAGGGCCATAATACTTGGAAAATTGCTAATTATAGCATGATACT
CPSSR_286	GA	8|OR-14_1_(paired)_contig_60203:221-436|+	6|LP174479-2-1_(paired)_contig_58765:206-217|+	1	0	0.97	ATGGCTAAGAATGGCGGCACCGCTTGAACATCAACAACTCAGTACTAAATATCTCCAGCAAAACAACATCATCAACAGCAAAACATCAAGAGGAGGGAGG	GTGGGTTTCAAGGGTTTGTTGATTTTTCCTCATCTTCAAGGTTCAGTTTCTTTTTAGGGGATCGATTGGGGTTTTGGAATGGGTTCGGAGAAAGTAGCGG
CPSSR_287	GA	8|OR-14_1_(paired)_contig_61896:320-535|+	9|LP174479-2-1_(paired)_contig_259806:273-290|-	0.5	0	0.99	GTTTAATTCTAATAAATATGATTCCATTCTCTGTGACGAATTATGTTAGACATGTACCTTTTAAGGGCAGTCTCTAGTTATGTCTCAGACTAGGCCCTCT	GTGGTGTGGGAACCTAAACAAACCCATCTCTCTCTCTGGAGTCTGGTGTCTCTACTTTGGACTGAATCCACTTCTATCTGTATATTCTGTACCTCATCAT
CPSSR_288	GA	8|OR-14_1_(paired)_contig_75588:57-272|+	12|LP174479-2-1_(paired)_contig_219528:175-198|+	2	0	0.99	CAAAGAGCAAAGTTACGATGAAGAAGCTTGCGGTAGCTGCGATGATGGCTTGGAGGGATGGATCCATGGATGAATTTTTCGTCTAGAGAGAGAAAGTTTT	AGGGTGTATTGGTTTGGTTTGGGAAGAAGGAAAAAAATTAAGGTCTATGTCGTGTAGTGTAAGCAAAGGGTTGACTGAGTGTAGAAAAACAGGACACTAG
CPSSR_289	GA	8|OR-14_1_(paired)_contig_93:1172-1387|+	9|LP174479-2-1_(paired)_contig_157104:122-139|+	0.5	0	0.99	TGTTGAATCACAAAACAGATAACAGTACTTCAATTAGCAGTGCATTTTCTCACTCAAGAGATCAGAAACGATAAGTTCATCTATGAAGAAATAGAAAGAG	CATACGGACGTTCCGAGTGTCCCAAGCAAGCCAAACAGTTGAAAAATGACCCCAACCGAGCTTGCTCTGGACAACATAACATCCGTTCTTGAATGTGTCT
CPSSR_290	GA	9|OR-14_1_(paired)_contig_135782:204-421|+	7|LP174479-2-1_(paired)_contig_281505:133-146|-	1	0	0.96	TGAATAGAAAATGTAAAATTGGAGAAAAAGAAACTTACCATGAAAGATTTCTGCAAAAGGTCTCAAAGGATTTTAATAAGGAAGAGAGGTGCTTAGGTTT	AAGCTGATCAACATTTGAGCTAGGGCTTTATTGAAGGCAGAGGGAAGAAAGTCGGTGTTCAAGTGGGCCGTTTGATCTGGTGGGTTGTTGACAACTTAAC
CPSSR_291	GA	9|OR-14_1_(paired)_contig_158672:1430-1647|+	8|LP174479-2-1_(paired)_contig_155414:143-158|-	0.5	0	0.99	GATGGGAGCTCAATCTGAGCTGCCATGAAGATTGAAAACCCAGTTGGGACTGATATGCCAATGCGAATTCGGTGATGGGAATTTCCTTTATACTCACATC	GGGATCATCTCAACAGTAAAGCCTGATTTCCATGCTATTTTAGTGGGAATGTGGGATATGGAGATTAGATTTCCCCAACCAATATTAAACTCCCCACTCA
CPSSR_292	GA	9|OR-14_1_(paired)_contig_178157:139-356|+	10|LP174479-2-1_(paired)_contig_104825:638-657|+	0.5	0	0.97	CGCCATAGCCATTGAAGAATGGTAGATCTAAACTGACTCATTGATAATACAGATCCGTGTGCGGTGTGGGCTGTGTACATAAACAAATTACAGTTACAGT	TGAGATTGAAGACATACCACCATACTGACTGGATCCCATTGGTAGATCAGATCTCAGAGAGATTGAATTTATGTTGTTCAGATCTGAATCACCACCACCT
CPSSR_293	GA	9|OR-14_1_(paired)_contig_180344:36-253|+	10|LP174479-2-1_(paired)_contig_221273:181-200|-	0.5	0	0.99	GCTCACTTCTAGTAGTCTCTCTAATCAAATAATCAATAGCTCTTGTAGGATTGAAAGTGTGTAAGAGTATTGAATGAGAGTGTATGAGAGTTGAATAGTT	GCTTAAAGACTGACTTTAAGCCTATATATATGTATGAGAGTGTATGAGAGACTTAGGCATTGAATGACTTGAGGAAATGTGAAATAAAAGCTCATAAAGT
CPSSR_294	GA	9|OR-14_1_(paired)_contig_220581:66-283|+	11|LP174479-2-1_(paired)_contig_351499:216-237|+	1	0	0.99	AAGGACATGAGATGTGTCTGAAATGGGAAGAGAGACGAAGTGAAGAATCTGAGGAGACAATGGTTTGTATTATATCTTAATCATGGTGGGGAAGTGGCTG	GTGACTACTCTGACTTGCATTGGAAACAGATAAAGTGCAGGTAAAGCAACACCAAACACCCAACCCCTTACTGTCCTTTTAAGCCTTTCATGCCACCACC
CPSSR_295	GA	9|OR-14_1_(paired)_contig_224401:73-290|+	7|LP174479-2-1_(paired)_contig_344642:95-108|+	1	0	0.96	TGTTGGAGTGCTGGTGCTGATGGTGGCAGCAGCAATGGGTGGCCTGATCTTGCTATTTAATCCACCAGGTTCAACTTTTTAGAGAGGGAGAGAGAATGAT	GGGTTTGCTAGTGATGCTGATTATGATAATTTTCATTGTCCTGACAAGGCCAAAAAAACATTAGCATATATGATAGGTAAGGCCTCTTGCTATGGATATG
CPSSR_296	GA	9|OR-14_1_(paired)_contig_230491:27-244|+	7|LP174479-2-1_(paired)_contig_217805:430-443|-	1	0	0.97	CAGTAAAATTTAACAAACCTCAATTTCATACCTAAACATTTGAAACTTATACTCCCCCAAATCAGTCCTTGAAAATTATATAATTGAAATGAGAACAAAC	GGAATTGATCCAAGGTTGAAACCTGAGCAGCCCATTCGATAACGGGAGAGATAAGGCGGCAAGGACCGCACCAATTAGCGACGAATTCGACGAGAACAGG
CPSSR_297	GA	9|OR-14_1_(paired)_contig_23286:983-1200|+	7|LP174479-2-1_(paired)_contig_112153:155-168|+	1	0	0.98	ATGAACATGCAAATGATAAACCTAAGTGATGCCATTTTTTCTTCTTCTTCTTTGTTTGGTGGTGATTGCTCATGCTCATATGGGATGCCTGTATATAGGG	TTAATGCATGAGGTTGGTAATGATTTTGTAGAAATCAAAAACTTATCATGGAAGAACAGAATGGTGCTATTGATGACTGTTGAATTTCACCATGTGATTA
CPSSR_298	GA	9|OR-14_1_(paired)_contig_31520:351-568|+	16|LP174479-2-1_(paired)_contig_200012:239-270|-	3.5	0	0.93	TAATCAAATTTGGATATAAACAACTTACACAAATCTAATATTTTCCCCAGAAAATAGAGGAAAGTTGACAGAAAATGAGCTACAGAATCCCACTTTTGAT	GGAGAGAGAGATGGGCATATCTGATAGAGTTAGGCGAAGGCCAATGAGATGGAAGATGACTGACAGATGATGATTAAGGCCTCATTATACACTCGATAAT
CPSSR_299	GA	9|OR-14_1_(paired)_contig_42799:1449-1666|+	8|LP174479-2-1_(paired)_contig_84818:444-459|-	0.5	0	0.98	TGTTACTTTTGGTAAGATGAAAAAACCAGATGAACTGTGTAGAGTTACCTGATCGGAGATCTAACAGGACGGTCGACGGAGAAGTTTTAGAGAGAAAATG	GGCCCAAACCCCAGTCGTTTCGTTCGGTGAACACAGGGTGGTGTATGTAAAAACCTAACTTCCGAGTCAGAAACGCCGAGTCACTCGGCTGTATAGTTTT
CPSSR_300	GA	9|OR-14_1_(paired)_contig_94811:535-752|+	8|LP174479-2-1_(paired)_contig_44071:153-168|-	0.5	0	1	TAGTACACACAGACACACATGTTACACAAACTTGTGAAAATCTAGCCACAGTTACAATAATGAAGTGACAACATATGTTATAGTGTGTGACAGTGTGTGT	ATCCCTTGTGACTATATGAACTCAAGCTTACTCAAAAAAGAGATCAACGACTCGTCGAATGGTTCCAGAGCTGACCAGTTCCTTCTCGGCAACTTCATTG
CPSSR_301	GAA	5|OR-14_1_(paired)_contig_166464:466-680|+	4|LP174479-2-1_(paired)_contig_179205:152-163|-	0.5	0	0.99	TTGTTAGTGTCCCTACTCTTTAGAAAGTGGTTCGGAAGACTGCAGAAATGTTGTGTGGGAATAACAAGAGCAAGCTGATAGAGATAGAGGGTGAGAGCAT	GATCAAAGGGACAGTGGTGCTGATGAAGAAGAATGTTTTGGATGTCACAGATATCCGAGCCTCATTTCTTGATTGGGTTCATGAGTTGTTGGGTAAAGGC
CPSSR_302	GAA	6|OR-14_1_(paired)_contig_24232:262-479|+	5|LP174479-2-1_(paired)_contig_164141:120-134|+	0.5	0	0.97	GATTGCCTACCCTATTTAATGTGTCAAATGGTGCTTGAACAATCTTTTAACACCTAATATACTTGGAATACTATCAAGATATAATTTTCAAAAAATAAAG	GGACCTGCTTTTAACAAAGGATAAAGTTTCTTGACAACCCTAATATTGCATGTATACTATAGGACAAACTTGGTTTTCCAAACCAGCTTTATAATCCTTT
CPSSR_303	GAA	6|OR-14_1_(paired)_contig_31721:1431-1648|+	5|LP174479-2-1_(paired)_contig_227960:165-179|+	0.5	0	0.98	TTTTGGCCTCAAACGCATCGAAGCAGATGGGAAACACAAATTGATGCTCTGCTGAAAACAGCAGAGAAGCAAATAGCGAGCGAAGAAAATAGTCGACGTT	ATCCAGTGCTGAAACAGAGCGCCAATAACTACCAACTCAAACCTAGCTGACATAAATCACACCTCAACCAGTCCCACTCTGGAAGCCAATCAAGCTCTTT
CPSSR_304	GAA	7|OR-14_1_(paired)_contig_169956:702-922|+	5|LP174479-2-1_(paired)_contig_30975:301-315|-	1	0	0.99	TTATTAATATTTTCTCTCTATGGTGGTTCTGGTGTTCTTGGTCGTAGAGTTCAACGTTGAGGAGAATCCCACTCTTGCTATGGAAGTCGACAGACCTTGT	GAGATTGAAGAAACGGATTTGTTGTTCTTGGATGTCGTGAAGGGCAATCGCAGCAAGCTTAACCTCGATTTTATTTCTCAATATGAGGATATATCTCTTC
CPSSR_305	GAA	8|OR-14_1_(paired)_contig_94168:369-592|+	7|LP174479-2-1_(paired)_contig_292070:164-184|-	0.5	0	0.98	CAGTGCCTCCAATACACGCGTAGCCTCCGAACACACAAACGAACCTCCACAAAGCCGAGGACTCGTACCGGGCAGGGGTTTGGTTTGAGCCCACTGCCGT	GGAGCTGCCGAGAGGGGGAAAGGCCCGAGGTGGTCTGGTCGGAGGTGAGGAAATCACCGAAGTGGTGGCCGAGCTCCTGGTCACCGGAGAGTGGTGACTC
CPSSR_306	GAT	5|OR-14_1_(paired)_contig_29561:553-767|+	4|LP174479-2-1_(paired)_contig_107104:89-100|-	0.5	0	0.93	AAGCACTCTATGTAACATGGTATTTTGAAGACCATGATGGTGGTGGTAATATTTTGATAATGTATTTTTGCAGCCTGATGAGCCTGTAGTTGAAGATGAA	GACGAGGACGAGGACGATGAGGAGGAAGATGGTGTTGAAGGTAAGTTATTTTCCATTAGTGGGAATCGGTAATGATGATTTCACTGCCCGAGTCTAGGAT
CPSSR_307	GAT	7|OR-14_1_(paired)_contig_162962:1061-1281|+	8|LP174479-2-1_(paired)_contig_334251:198-221|-	0.5	0	1	CTAAGCCACTTGATTGTTACATGCCACAGAATTACAACACGTTCGATCAAGATCTTCAAACACGTTTGTTTGACATGAATTCATCCAGGACGAGTCCATC	GAGCGATGATAATTGTTATGGAAGCTCGTCTAGTACTGATCAACTTCAATACATAACTCCATTGAAGCAGAGTTCAGTTTATTATGATTCAACTTCTGGG
CPSSR_308	GAT	7|OR-14_1_(paired)_contig_5875:704-924|+	8|LP174479-2-1_(paired)_contig_71173:435-458|+	0.5	0	0.98	TTGTCTAATCCAAGCATTGAAGTAATCGATTCGCCGTCAGTCAAGCCTTCACGAAACTACACATTCCATTACACTCATTTATGAAAACAGAAAACGTGAC	ATTGAAAGTTGTGTTCTGTTTGCTTGCTGTGAAAATGTGGGATTGAATGCGATTTTGGTTTCTCGGCAAGCAAACAGAAGATTGATTATGGTTTTCTAAA
CPSSR_309	GCA	5|OR-14_1_(paired)_contig_120245:819-1033|+	4|LP174479-2-1_(paired)_contig_39208:220-231|+	0.5	0	0.99	CCAATAATATAAGCATATCTGGTTCTTCGGTTCACGATGGATCATCTGTAGTGCAGCAGGGTTCTCAACAAGATCAGAGCTCGCAAGTGCATCAAGGTCT	TGGTGCTTCAAGTGCTACATCAGTGCCCACATCACAAACGGGCCAAGTTTCACTTCCCATGGCTGCACGGGTATCTAGTTCCTACATTCCCGAACCTAAT
CPSSR_310	GCA	5|OR-14_1_(paired)_contig_89603:358-572|+	3|LP174479-2-1_(paired)_contig_277962:276-284|+	1	0	0.99	TTTGGCAGAACCGTTTGAGGAACCCACCTGTATCCAGTAGCTATGCTCAGCCAGTTTACACCCCTCCAGGTGAGTGGGCCCCTCCAGCAGAATCTTCATT	ACCTGCATATGGATACATGCCGGGAACTTATCATCCGTATTATGGTAACTATTCTACTCAACAAGGTGGTTGGGATCAGTCAAATCCCTCGGCCATGCCT
CPSSR_311	GGC	5|OR-14_1_(paired)_contig_19634:1504-1718|+	4|LP174479-2-1_(paired)_contig_159354:293-304|+	0.5	0	1	CATTGATGACTACTAAATCCTTCTCGAAATTCCCACAAAAAAGCAAGTTTGGCCACAGGTCGGTTTTATCCGATTCAGTGGGTCCATCGGCTTCAGAGTT	AGTAGCAGTGACGACGGATGAGGCGACTAACTCTATGTTGGAAGGATGGAGCGTTGATGAAAGTGTTGAAGGACTAAGATCGAAGCTCGAGAGGTGGCGG
CPSSR_312	GGT	5|OR-14_1_(paired)_contig_30973:97-311|+	6|LP174479-2-1_(paired)_contig_255902:147-164|+	0.5	0	0.99	TGGGTTTTGTGGTGTCGAGAAGATAAGGCGATGAGGGTGACCTTCTTTTGGTGGAGGTGCCGCATCCGGTGCAGTGGGGATCGGAGAACAAGGTAGTGGC	TGTTGGAGGGGTGGTGTACAGGTGGAGGAAGGAGAGTCTGTTCACGGAGTCGAAACCTTCTAGTAATTCAGAGTCTTGGAAGACCTCTTGATTCTGCATT
CPSSR_313	GGT	7|OR-14_1_(paired)_contig_35592:252-472|+	9|LP174479-2-1_(paired)_contig_231142:383-409|+	1	0	0.94	TCCATTGTAAATTGGAAAATCTAGTCGCATGCTTCTCTGGTGTTGATATGGAGGGTACTGGTGTTGATTTTGGTTCGAGAAGATGTTGTTTGTCAGCGGC	GATGGTGAGAACAGGGTGGTGCCGGAGCTGGAACCATTCATATTCATAGGTTGTTTTGGCCCCATTCGTAGTTGCCGGAATTCTTCCAGGACAAGCTTGT
CPSSR_314	GGT	7|OR-14_1_(paired)_contig_46502:2743-2963|+	9|LP174479-2-1_(paired)_contig_314432:146-172|-	1	0	0.99	TGCTCTCTCTCTCAAAAAAGGAAGCAAATGATACTCCTTTACTTCCTCTGCTTAATGTTTCTATGTAAGCAGTGCTGTTTCTGCAAATGGAGAGTAAGTG	GGCAGAGAGAGTTATGGAAGATTACCCTTTTTCTTCCCATTTATAAAGGTTGATATACATGGGCAGATTCTAATTTAAAGATTTTGTATTACAGTAGTAC
CPSSR_315	GT	10|OR-14_1_(paired)_contig_245976:62-281|+	9|LP174479-2-1_(paired)_contig_203780:105-122|-	0.5	0	0.97	TTACCCATTGCAGCTCCCACTAAGCATCGTGCAGCATAGGTTGCTTTCACACTCTGTGGGAAAATGTAACTCCTTGGCCGGTGAGCACGTCTGTGCTGTA	GCGGGCGTGCCAGAGTCTCTAAGACTCAAAGTGTGTTGCAAATTTCGACCTAGGGGAACCTTCGAGACCGATGTACTAAGTGTAAATTAAAAACCTAGTG
CPSSR_316	GT	6|OR-14_1_(paired)_contig_108447:80-291|+	5|LP174479-2-1_(paired)_contig_359969:234-243|-	0.5	0	0.98	CATTTGGAATCAGCGAATTTTCATATCCGTATCATAGATTCAAATTGAGGATTTAGAAATGTTGGAAGAAATACGAATGTACTTCTCTTTGTTAGTATAG	AATGTGTAGGAATATTTTTTTGCAATAAAAATTGATCAGACAAGGTAATGCGGCGAGCAAAATGGGCATATTATTGCCCTAGAAATGCATGGTTTGGAAC
CPSSR_317	GT	7|OR-14_1_(paired)_contig_160608:532-745|+	4|LP174479-2-1_(paired)_contig_377345:126-133|+	1.5	0	0.95	GTGAAGAAATGGCTTCAAGCATGTGAGATTCAGACTAAGAGAGTTTGAGTTTGTGCAATTGCATCTTGAATGAAGATGAGCAAAATCATTCAAGCTAGAG	TTGAGAGTATGCGAGTGGTCGTAGAGAGAGAAGATGAGGGGGATGTATTTAATACAGTAATCTTATACTTATCAGTTATATGGATGGGGGCGTTACGTTG
CPSSR_318	GT	7|OR-14_1_(paired)_contig_292698:111-324|+	9|LP174479-2-1_(paired)_contig_107304:293-310|-	1	0	1	TTTTTTTTTAATAATTCATGCTAGAGTGATAATTGTGAGTTAGAGTGTTTCAAGTTATTGTGTTCTTTGTCATTTGTGTATAAATTCGTGTGATAATAGC	GCCAGTGTGCAAGCCTGCGCACTTGAGGCCTGGCCTTAGCATGCGTGTGACTAAGAAACCAAATGAGGGGAGGTTAACATGTTTTCAAAAAAGTTCATTA
CPSSR_319	GT	8|OR-14_1_(paired)_contig_134846:393-608|+	9|LP174479-2-1_(paired)_contig_136178:416-433|+	0.5	0	1	TCTCTGCTTGACTTTTTCATTGTTCTCCCATAACACTGGATTTAATGGAAATAGAGATTACCATGCGAGAACTCTGATGAATTTAATATGGAGATAGAGA	TTAATCCATATATTCCGTGTCTGTGTCCGTTGGTTGAGTAATTTTGTTTGGTATTTGCTCACTTTAATAACTTTCCTCTTTTTAACTTCTTTCTTTTTGC
CPSSR_320	GT	9|OR-14_1_(paired)_contig_208271:641-858|+	8|LP174479-2-1_(paired)_contig_159063:249-264|-	0.5	0	0.97	TCCATTTGGTACAGGCTGGGTGCTCTAACATATGAGGGAGCATCACTGTCCTCCAACCTTTTTATCACGCCAAACACTGTTTGAAATAATCTAAAATACA	GCGCGCCTCTCTCTCCCCGTACGAAGTGTAGACAAAATGGTGATTGTCCCTACTCATTGAACTTGGACTAATAAACTATAGATAATGGATGTTCAAGTCA
CPSSR_321	GT	9|OR-14_1_(paired)_contig_46652:111-328|+	6|LP174479-2-1_(paired)_contig_260715:126-137|+	1.5	0	0.97	AAAAGGCAGAACATTTTCACTTTAATTGATTGTTTAATACTTTGGCTTCTACATATCTGTATTAGAAAATAATATGCTAAAACAATTTTTGAAATATCTA	GCGTAACGACAATGTTAAAATTTTCAGGTACTTTGTTTGGATGAATGCACGGCCAGTGTAGACAGTCAAACTGCTTCGATACTACAGAATGCCATATCTT
CPSSR_322	GTA	7|OR-14_1_(paired)_contig_247283:674-894|+	4|LP174479-2-1_(paired)_contig_20450:405-416|+	1.5	0	0.97	AACCGGTGCAGCCCATTATTGAAGAATATCTGGGAATAACTAAGTGTTCGTCAATGTATCTAATCTTTTGTGTAATGCATCAATGCTTTTACTAGGGTAC	GAAACATCACAGTTTCTTGATAATTTACTTAAAGCAGGTTGATGCATTTGAAGTTACATACTTTTTCGTTTGTGAATTTCGTACATGCCACAGATGTTTA
CPSSR_323	GTG	5|OR-14_1_(paired)_contig_49929:52-266|+	4|LP174479-2-1_(paired)_contig_270833:216-227|+	0.5	0	0.99	TGACTATAATTCTGAGGAGGAGGAACAGAGGGCATAGACCCATCACCGCCACTGTATCCCCAATTCTGAGCATACTGGTTTCCTTGTTGCGGCGGTGCTT	GCTGATTCGGCGGGGAACAAACGAAGATTGTGGAGGGTATTGCCCAAACGAAGCCATGCCCAACTCTCCGATTCTTCAATTTAAACTCAGCAAATCCCAG
CPSSR_324	GTG	6|OR-14_1_(paired)_contig_67618:5-222|+	8|LP174479-2-1_(paired)_contig_241243:445-468|-	1	0	0.98	GAAACCCAGAAGCAGAATTTACCCAAACAACCTCGGGCTGTGTTGAATTATCGAAATAGTGAAAATACATCGAATTCGAGTTATGGGAAAGGTCATGGTA	GAAGTAGTACAATGGAGAAGATTGTTGAGAAATTGAAGAAATTTGGATACATTGATGATGCGAATGAGAAGAAGGAGAAGGTGGAGAGAGTGATCGAAAA
CPSSR_325	TA	6|OR-14_1_(paired)_contig_132782:293-504|+	5|LP174479-2-1_(paired)_contig_265937:921-930|-	0.5	0	0.99	ACGAGTAAAAAGACTCCAATTACCCTACCCAATTCTGAATGCCTCAGTTATAAACAATTTAGTAAGTTACAAAATTGGTTCTGTTGAGGATCTTGCACCT	CTAAAAGGCTTGTGTGAGAAAACAGGATTCACTGTGAAAATTATAACTAGTCATTTCAAGTAGACAACAAGAAGGGAAACCCCAAGCTCTCAGGGTGAAT
CPSSR_326	TA	6|OR-14_1_(paired)_contig_192000:67-278|+	5|LP174479-2-1_(paired)_contig_22452:1939-1948|+	0.5	0	0.98	CCTTTCCGTACCCGCGTCTCACAGCTAATGGCACAATATTACAACTCACTGAACACGCTTCCAACGCGGTTAACTGCGTTAGTGTTACGCAAGTTTATCT	ACACAATGACGAAGGGCAGAAGTTAGGTCACAATGTTCCTCATCGAGAGTTCGAGGGTCGTGCTTAGCGAGGGAGTTCGAGGATCTCGCAGGTATCAAAT
CPSSR_327	TA	6|OR-14_1_(paired)_contig_31074:1442-1653|+	5|LP174479-2-1_(paired)_contig_311143:194-203|-	0.5	0	1	CCATTTGTTATGCATAAAAAAAAACACCTATTATTCCAATACTGATAACTTAACTCTTCCATTTTAAGTTTTAAAACCTAAAAGACCAGGATATACAAAT	TCACACCCACACAAAATATGGAAGGCTGTAAAAAGGTTGAAAATACAAATATTACATATAGTTAAATAGTTATTCTTTGATTACTCTGCAACTTGATAAG
CPSSR_328	TA	6|OR-14_1_(paired)_contig_36328:413-624|+	5|LP174479-2-1_(paired)_contig_151353:278-287|+	0.5	0	0.99	TATGAGCAAGTCATGCTCATGTTGGGACCAATTACCCCAAGAAGCCATCACTTTCTCTCACCTCAAACCTTAACCTTTATAAAAGTTTCCAATAAACCTT	TGTATAGGTACAACAAACAAATATAGTACAAAATAAAAGGTATAATATTTTATACAATGATAATTACATGGGTATGCAACACCATGTACCCTTTTATTAA
CPSSR_329	TA	6|OR-14_1_(paired)_contig_40408:69-280|+	7|LP174479-2-1_(paired)_contig_59713:141-154|-	0.5	0	1	GCAACTTGCATACACACGCGATACGTTAAAAAAATATATATTTCTAACCCATTGTATTCAGGTGCTTCTGCATTTCTTAGAATTTGGGTGTCCCTCAATT	AAACTTGGTTTAGGGTTTGCTTATAATTCCCGAAGAAAAGCAAACAGCCATGAGATCAGACACGCAAACATATAAAACAGCATACACTACCAATATAGCA
CPSSR_330	TA	6|OR-14_1_(paired)_contig_44044:9-220|+	9|LP174479-2-1_(paired)_contig_171676:265-282|-	1.5	0	0.97	GTATGTATTTCCATTTAGCCAATTTATTTATTTATTTTTTAATTCTTTGAACATAGCTATTTCCCAGCGCAAGCAAATAATTTGTTTGAATAGGTTTTTT	TTTGCCTGGTGCAGTACTTACGATTATCTTAATAGCAATGGTAATGGTTGGCCTCTGGAAGAATCAATCTACAAGCTGGTTATCATAATTTGCCTAATGC
CPSSR_331	TA	6|OR-14_1_(paired)_contig_56627:378-589|+	5|LP174479-2-1_(paired)_contig_218028:298-307|-	0.5	0	1	CGGCCATCCACCGCCCGCCTACCGCCTAGCTATTTATAGAACATTGTGCACATTATGTTATTTTTCTGGAAGGGATAAATATGAACTTCTCTTCAGGAAT	TTTGGTAGAAAAGGAATTATATATCATTACTACTGGTATTGCTTTCATGGAATTTAACTCTTAACACAGGAGGTACTCTGAGTAATGGCATGTTTAGAAC
CPSSR_332	TA	6|OR-14_1_(paired)_contig_57402:19-230|+	3|LP174479-2-1_(paired)_contig_295321:417-422|-	1.5	0	0.97	AGTTCTTTTTATTCTTTAATTTATATTTAAAAATTAGAAAATCAACGAGCGGTGCCAAGTGTCCAAAGAAGAAGGTGTCCACGTGGACATTCCATAAAAG	CACACGTATATGTATAACGAGCATCTTAAGCAGGATCACACATCTAAGTCAGAGGTGGACTTCTAATCTAGGCTGTAGGTGTTGAGTTTGAACCAGCGGC
CPSSR_333	TA	6|OR-14_1_(paired)_contig_61033:779-990|+	5|LP174479-2-1_(paired)_contig_4709:151-160|+	0.5	0	0.98	TCTCCAGAAACTCTTGGATTTATATTCCATTTATAGTTTCAATGTCAGCTTTGATTTTTATTTCAATTTGTACTTTATGCTTTTTGATTATTTTATTGCG	CTTAAAAATGTTAAATATTGCTATTGAATGTCGCCACTAAGATTGTTGTTTTTAAGATCGAAACTCACTGTGACCAGTAAATTACAGAGTGATTTCGACA
CPSSR_334	TA	6|OR-14_1_(paired)_contig_91602:473-684|+	5|LP174479-2-1_(paired)_contig_325049:170-179|+	0.5	0	0.99	ACTACCACCATTAAACCAGAAAAAATGGTGATAAAATGTTCTGTTTTCAATATACCGGTGGTTGTAGACTTTGAAACAATGAATATTCTAACTTTATTTC	TCAAACATTACACCTGTCTAAATTAAACTAATCCAAACCTGATCCGAACCGTCTAATCATCTTGTTAACTTTATTATCTTTTCCTAAAAATGAGATATTT
CPSSR_335	TA	7|OR-14_1_(paired)_contig_100808:212-425|+	4|LP174479-2-1_(paired)_contig_70012:536-543|+	1.5	0	0.97	AGCTTGAATTTTGTATATGCGTCTGCTTGCACGTGTCCAAGCACATGGAACCAACACAGATACCTTAACTGAGAAAGGAACATAATCCATGAAAAAAGGC	CATATATATTCGGATAAACAAAGGAATTCTGCAAAATTTGGCAATTTTATTAACCTTTTAGTGATCGATGTGCTAGATTGACAATTGAACATAAACTCAA
CPSSR_336	TA	7|OR-14_1_(paired)_contig_126874:1329-1542|+	2|LP174479-2-1_(paired)_contig_25078:170-173|+	2.5	0	0.95	TGGCATAGGTTTAGTCATTGATTGTGAATCAGAAAAAAATTTATTGTGCATGTTATGCTATTACTGATGTTGAATGTTGTTGTCCTCAATAATACAGATG	TTTTTTCCTGTTTGAGTGAAATGAAAGAAAACTGCCTTTTAATAGCTTCTTTTTCTGTATTTAATTTGCAGTAATATTGTCCAATTACTATGACTTGCCA
CPSSR_337	TA	7|OR-14_1_(paired)_contig_129515:722-935|+	6|LP174479-2-1_(paired)_contig_20447:151-162|+	0.5	0	1	AAATGTCTGCTGGAGCTGATTGTTATTTCTTACCAGAGGGGCATATCTTCATAGGCTTGAATGTACATCCCTATCATGTCTAAGGCATATTTTGAAATGG	TGCAAGACGACAAGAGTAGGGTTATCGACCCATAATGTGGCTTTATAAATATTCCTTCCAGGTTGCAGCAATAAATACGGCAATGGCTGCACTTACAAAG
CPSSR_338	TA	7|OR-14_1_(paired)_contig_133059:100-313|+	12|LP174479-2-1_(paired)_contig_100614:563-586|+	2.5	0	0.95	GAAATTGAATCCAATCTCCAACATCTTAGGAATGAATACAAAATTATTATGCAAATAAAACTGTTATCAATTATATGAATTTATTTCCTTCATAATTATT	GCAGCCCGTTCCTTCATTAGAGCTGGGCTAGCGTGGCAATATCATAGGGGTGAACAAATGTCGGGGAGGGAGCATTGTACATTGCATATCCAAGTAAAAG
CPSSR_339	TA	7|OR-14_1_(paired)_contig_206036:671-884|+	8|LP174479-2-1_(paired)_contig_340440:142-157|+	0.5	0	0.98	CCGGACACCCTTTGCTAATTAGGGAGAAAGTATTATCTAATATGTATGCTCGAGGAAGGTTTTGAGATGCGCCTTGGTAAAACTGGTAGGAGTCTTTATC	TGTATCACTTGGTTCCATACTTCCATCCAATGGAACAGTTATGGTTTGATCCGTACGACCTATCTAAATGCTGTTCTCGTAGAAACTGGATGCGAAAANN
CPSSR_340	TA	7|OR-14_1_(paired)_contig_219569:394-607|+	9|LP174479-2-1_(paired)_contig_245556:339-356|+	1	0	0.99	TTGTTTTTTCCTATTTTCTCCTGACATTTTGTGAGCGCAGGTGGCATATAAATTTTGTGGGGTTTGTTCCTTGAGTTCCATAATAATGAAATTTGTCGTG	TCAATGTTGTTAAAAACTTACGATACCTATATTTTTTGGGGCATTCCGATACGTAACATATTTCGATACATGGGTATATTGCAATGCAATGATTAAGCAT
CPSSR_341	TA	7|OR-14_1_(paired)_contig_224647:11-224|+	5|LP174479-2-1_(paired)_contig_213946:316-325|+	1	0	0.99	GAGGGGAAAGGTATGGTGGTTATGGTGTTGTTTGTGGTGGTCGCATTCTCCATTAGTGGTTATGGTGTTGTTTGATAATAGGGTTTAGATATATGTATTG	TCTGACATTTTAAGCTTGTGCTAATACTAGTATAAGCTTGTACTAATACTAGTTTCAGCATGTGCTGATACTAGTATCAACTTGTGATGATACTAATATC
CPSSR_342	TA	7|OR-14_1_(paired)_contig_243468:393-606|+	5|LP174479-2-1_(paired)_contig_265396:200-209|-	1	0	0.98	ATTGGTACTTCATATACTCAGGGGCGGATCTAATGAGGGACAAAACGGGCTCAAGCACCCCCAAATTTTCAAAAAAAAATTTAATTTACCTCAAAATTAC	CATACAATTAGTTCATTTCTTATGAGGGAACCTCTTGTGGCTTGTGGAGCTCATCCAGTGAGTTAGGCGACAATTGGAACCGTTCATGTTGTTAGTCCAC
CPSSR_343	TA	7|OR-14_1_(paired)_contig_99503:1390-1603|+	6|LP174479-2-1_(paired)_contig_237935:229-240|+	0.5	0	0.99	TGCGTCATAATTAGAGAAATATTTCGATGGTTTATGCAGATAGATAGCACACCCATGAGGTCAAGAATTAAATACTAGTAAAGTTAAACCCGAGTCGGAT	TTTTCCTCGTAATGATAATGTATAATTCGGTATTATGCAGTAGTCAACAAGTCTGGCAGCAGTTCGAATTGAAATATCCTATCAAAACTTCATCTAATAT
CPSSR_344	TA	8|OR-14_1_(paired)_contig_202298:77-292|+	4|LP174479-2-1_(paired)_contig_221916:348-355|-	2	0	0.96	GCTGCTGCCCAGCTTATTCGGCCCGGATTGGGCTATCGGGCTTTTACTTCAGCTTCTCTAAAAGGGAAGCTTCCACGGCATGGTGGCACATCAGCTGAGG	ATTTTCATTTCACTGTTCACCTGTATTCACATATATTTTCTTTCTCTTATACTGTTTATTTGCAGGCCTCTGAAATGCCGACCCCCAGATGACCTGTCAG
CPSSR_345	TA	8|OR-14_1_(paired)_contig_238798:50-265|+	5|LP174479-2-1_(paired)_contig_373913:276-285|+	1.5	0	0.98	ATAACACCCTATCAAATACAAAACCGCAGTCCAAAAAAACTATTCTTAGAATGTACCATGTAATTAAACAGTTTCATCTGTAATTGTAAGTGTGCATCAT	CACTAGCCTCCACACGTGAAGCATGTGACAAGCACCAAATGAAATCCCTTCAGCTCTTAAGATAAAAGGAAACGGTTTACTTTTGAACATAATTTAGTTC
CPSSR_346	TA	9|OR-14_1_(paired)_contig_68507:959-1176|+	7|LP174479-2-1_(paired)_contig_246397:108-121|-	1	0	0.96	CCATTTTGGGATGTCCCATAATGTTTGTCCATTGTTGAAAGACTATGGATATATTCTAATTTTTATTTTGCATTCCTATATCAATTCTAGTAATGGTATC	AAGCAAAACGATCCTAAGTGGCAAGCCTAGAATCGTTTCCCACCAAAAGATATGATATCTCCTTATTTTACTCTTCATGTCTAATTAAATCGTGACACGT
CPSSR_347	TAA	5|OR-14_1_(paired)_contig_161148:32-246|+	4|LP174479-2-1_(paired)_contig_166705:137-148|+	0.5	0	0.98	ACAGCTCTTTCGACACGATTGGCGATTGCTTATCAGAATCTTCTCTCCAATTGAAGATCAAATGAATATCCGATCATGTTTCATAATATTTAAAAAATAT	TTGGGAAAGTAGAAGAGAAAATGTGTACCTCGATCGGGTTTTAAATCGGATTTGATTTCGGTGAGAACTTTCTCCGCTTTAGCTGCTGCGGAATGGAAGG
CPSSR_348	TAA	5|OR-14_1_(paired)_contig_8028:751-965|+	4|LP174479-2-1_(paired)_contig_168433:131-142|-	0.5	0	0.98	CCTATGTCCAGGACCCCTCCAATCTGGACGCGCCACGTCACCAAAAGGAGGGTCCCCTTTTCATTATTCTATTAGTTCCACACATAAAAAATAATGATAC	TTGACATGTCATAGTCACATAAGATGAGATTGAGTAACTAAACAGCATAGCTAAAACAAGAGGGGGTTAAGAATTTCTATACTATCTTCATTGTTCATTT
CPSSR_349	TAAA	5|OR-14_1_(paired)_contig_18130:323-542|+	4|LP174479-2-1_(paired)_contig_31963:139-154|+	0.5	0	0.98	ACCAACCAACTGGAGGATTACACAATTTATTGATTTTTCAAACTCAATATTTGGGTTGTATTTGATACACATGTCATGTGGTATATTTGATCTTCTTCTT	TAACTACTGTATTATATGAGGTGATTGGTTTTCTTAGGTGTTGTGTTTTTATCCTCATTTGGGTCTTTTGGGGTTTTGTTCAATTTGGGTTTTTATAATC
CPSSR_350	TAC	5|OR-14_1_(paired)_contig_44069:459-673|+	3|LP174479-2-1_(paired)_contig_355752:241-249|-	1	0	0.96	CACGAACTATAATTTAAACAAAGAATGAAGTCATGGTTTCATTTCTCTGTCAAGACTTACCTGAAGCAATGAAGAGCAACTGGGCTAACAAGATGATTAT	AAGTCTCATTGAATGTTCCATGGCCAAATTATCCATACCTAATCAATAGGTACCCACGACTTACACATAAGCAAGCCAAGAACCGTGCGCAATTACACTC
CPSSR_351	TAC	6|OR-14_1_(paired)_contig_73667:65-282|+	5|LP174479-2-1_(paired)_contig_222129:188-202|-	0.5	0	1	TGATTCTGGGTGGTCTTTCTGTGTTACTGTTCTGGTTTATCAGAAGTTTCTTTTCCAGCAATCAAAAAGGAAGATCCGACGAACTTAGCCCTCCACCTGG	TGTATACTGTTTCTTGATTTATTTCTGTTTTTTCTGTTTTTGTTTTCAGAATGTTTTGGAAATTGGATGCTTGTTTTGGGTTGATTTTTGATAAAATCAA
CPSSR_352	TAC	8|OR-14_1_(paired)_contig_123921:189-412|+	3|LP174479-2-1_(paired)_contig_92883:279-287|-	2.5	0	0.94	TTCAGCTTGAGCTGTTAAATAACTCATCCTAATTAAGTAGTGTCTATGATGATTAGTATTTGTAATGTTACACCCTGTTTTTTTGGGATTGAAATTAGAA	ATGATTCATTCATCGTTCGAGATTTATTAGTACTCCTACAAGATGTTGCCAAGAATATGTTTTGTACATGCTTTCTTGTGACCTTTTAATGTTGCTAAAA
CPSSR_353	TAG	8|OR-14_1_(paired)_contig_59663:656-879|+	7|LP174479-2-1_(paired)_contig_181513:331-351|+	0.5	0	1	CAGCCAAGTGCTTCGTCGCAGTGGAAGCTTCCATTGTGAGTGCCGACTCGTTTAAGAGGATGGGCGTTATTGGGTGAACCAGTAGAGAAACCTGAAACCC	CCGCCATGAGAGGAAGAGTGAATTGCTGATGTCTTTGGAAGATAAAGAGCCTCTGATTCAACCCTCTTGATACAAAAGCTAGCATTCCTCGGTGGATTTC
CPSSR_354	TAT	6|OR-14_1_(paired)_contig_95958:47-264|+	4|LP174479-2-1_(paired)_contig_110420:203-214|-	1	0	0.96	CAAAGCGGCAAATTTTAGGAAGGATTTAAAGAAGTTGTACAAAGAGGAACACCCTAAACACCCTACGTATCTACATTGTCAGGTCTGCAAATTTTTAGCA	TTTTAATCAATTTTATAGCTCAAACATTAGATTAATTTGAATGTAAGTAGCACTAGTCAACATGTGGTAATTGGAAGGTTTCTCAACTGTTGATCTCCAT
CPSSR_355	TAT	8|OR-14_1_(paired)_contig_47584:1873-2096|+	6|LP174479-2-1_(paired)_contig_316876:274-291|+	1	0	1	ACGTATAGCTGGTGAAAAAAGGAGGGGTAGACCTAAGAAAGCTGTTACTGAAAAATCTGGTGAGAAGGTATAAGCTGAAAATGACCTTATGATGGGTTAA	TCCATTCCTCTTATATGCAAGAAATTTTATAGCATCTCCAATATTTTTTTTTCTTTTTGTTTCATGATGTATTTGACAGAAGATGGTGGGGTCTGGAACC
CPSSR_356	TC	10|OR-14_1_(paired)_contig_103304:14-233|+	8|LP174479-2-1_(paired)_contig_258584:227-242|+	1	0	0.98	TGAAGGTGTTTGCTCAACCTTCTGGTTGATTCTTGTATTTGTCAATTATGAATCATTATATGCTTATCATCATTTGTGTTTGCTAAGGGAACCATGTGCA	TTCCAACCATGTTAACATATTACTCTTGTAAGTTTTGTACATTATTTAATCTTGCCCCATGAATAGGTCATGAGAAAGAGAGAAAGGAGAGGANNNNNNN
CPSSR_357	TC	10|OR-14_1_(paired)_contig_105002:290-509|+	9|LP174479-2-1_(paired)_contig_164298:197-214|+	0.5	0	0.97	TGCTCAGCAAAAAACCAAAGAAGAAGACCTTCGTTCTCACTTCGCAAGAAGACTTGGTAAATTCCCCTCTCTAAGACCTCGGCCTCTGGCCACAGGTTAA	TAAGATAATCTAAAGACTCTCTTTCTCAAATCTCATGAGCTGTTAAAACCCAGGATTTCAATTTTCCATTCACGTGGAAACTTTTTGAATTCTTTGCCCG
CPSSR_358	TC	10|OR-14_1_(paired)_contig_18282:873-1092|+	15|LP174479-2-1_(paired)_contig_140480:166-195|-	2.5	0	0.99	AGGTAGGGATGGGATCTCACCGGAGAAGATGGTGGTGGTTATTGATCTGAGATGGAATTCGAGAATATTGGTGGTCGAGGTGGTGGCGTAGTGGTCCCCT	CCCTCCATAACTCTCCGAAATCGACGAACACCAACCCCCAACAGAGCCAGCAATGGGTTTATTGGTAAAGTCATGGTGTTTCTGCAAAGGTGTGAGCAAG
CPSSR_359	TC	10|OR-14_1_(paired)_contig_214785:118-337|+	7|LP174479-2-1_(paired)_contig_17870:332-345|+	1.5	0	0.98	GACTCAAACGCGCTCTCTCTGCGCTTATAAAAATGGACAACTCAATGACCATAACTACCTTAACTTTTCGCTTAGAACAAACAAATCTTGTGATATTTAT	TGCCATAATTCTGAAAATTTGTTGGAAAAACAAAAATGGGTGCTTTAGATCATTTGTCTAACGTCTTCAGTTTTTCTCATGGCAGTTCCAAGCTCAAGAA
CPSSR_360	TC	10|OR-14_1_(paired)_contig_298894:428-647|+	9|LP174479-2-1_(paired)_contig_120556:140-157|+	0.5	0	0.96	TCTCTCCCCATATGAATACATGATTACAACAATATCAACAATCAATCATTGCCCTTTGTCAATTTATCAAACATACAACATTACTACACTACAATCATCA	TAAGTCTGTCTATTACCTTGCCGGAATGAGAGAAATGAATCTCCTCGCCGTAATTGAAAGAGTTGATGGTGGGATAACCACCCTCTCCTTGGCCTCTCCA
CPSSR_361	TC	10|OR-14_1_(paired)_contig_39786:320-539|+	6|LP174479-2-1_(paired)_contig_92682:502-513|-	2	0	0.97	TTTCATGATCAAAGGTTTATCTTGCAGATCAGGTAATCGATTCAACCATGTTTGGAGACGCGTTTCAGAAGCATTCGTACCAGAGGTAAGTAATCCCTAT	TTAAATGTGGTTGTTGTTAGTTAATTCTTGAAAAGCTGTGTGAGGCTTGAGTGAGTGGAAGTTTTGTTTCCTAGATTTCCAACATGCCCAAGCAATTGAA
CPSSR_362	TC	10|OR-14_1_(paired)_contig_70819:1492-1711|+	8|LP174479-2-1_(paired)_contig_49870:583-598|+	1	0	0.99	ACTTCAGATGCAAACCTTGTCTTCTATCTGCCATCATATCATAGTATGATTCCACATTCCAGAAACCTTACCCTTGTCTTTTGTCAGGTCCTATACTAAT	TATGTGGGGGTGGTGGGGGTTTTTGTTCTGCAGGTTGGTGCTTCTCTACTTCGTTTCATCAGAGGAAAAGGGTACAACAATTCACAATTTTTTTAAGACT
CPSSR_363	TC	10|OR-14_1_(paired)_contig_85758:1182-1401|+	11|LP174479-2-1_(paired)_contig_219047:196-217|-	0.5	0	0.96	ATGGCTTCATCTACTGTGCTTTTGTTGACAGTGGTTCCGTTAAGAGAAACCCCAATGCCAAAATGCTTGGTCGTCGTCAAACCATTGATTCAAAGGTACA	TTACTGTTTATTCCGTAAATCACAGTTACGTAAGAGTTATAAAAATTAATTACTTGTTGCTTGATTTGTGAATATAATTGCTAAAACAGATACCCCATTT
CPSSR_364	TC	10|OR-14_1_(paired)_contig_97403:97-316|+	11|LP174479-2-1_(paired)_contig_99632:156-177|+	0.5	0	0.97	GAGAACAATGGGAGGGGTCACGGCAGTATTCGTAATCATGGGAGAGGTCACGACAAAATGAAGAGCGGTCCTTTTAATCAATCACGTTTACTCACGTTTA	CAGTGAAGAAGCCAAGATAGCGTTTTAATCAAGATACCAGAGAAGAAGCCAAGATACCAGAGAAGAAGAGAAGCCAAGATCGGCGACCCCGGACTGCTGT
CPSSR_365	TC	11|OR-14_1_(paired)_contig_11628:429-650|+	12|LP174479-2-1_(paired)_contig_81645:242-265|+	0.5	0	0.95	GTGTCATCATTATGTGATTGCAAACGGTTCTGCAAACGGTGCTTTAATAAAAACTTGAAAAATACGCTATACAACTTCACAGCCACGGTTGGCATCTCTA	GTCGTTTCTCTCTCTAGGGATGAAGAAGGTTTTAAGGTAAAGCCATGGCTAAATGAGATCAGAACTTCAAGGTTATCTTGATGATTCCACTACATATAGA
CPSSR_366	TC	11|OR-14_1_(paired)_contig_284679:217-438|+	7|LP174479-2-1_(paired)_contig_292506:117-130|+	2	0	0.99	CCAAAGTCATATCCCGCGTATGTACTTTATGTACAGAACTACACAACGCCCCAACAAGGGCAATACTTTAAACACCAAACACAGCCTCTGTCTCTCTGTT	AGTGCTTGAAACCCTAGCTCACTCTCATGGCGCCTGAGCAAGTTACAGATTACGAGCGTCGACGGCTCGAAAACATTCGCCGCAATGACGAAATGATGGC
CPSSR_367	TC	13|OR-14_1_(paired)_contig_74059:399-624|+	10|LP174479-2-1_(paired)_contig_171295:599-618|+	1.5	0	0.94	CATACTGGAACTATCATAAAATTTCAATTGGGTACTTCCATCCAATTTCCCAAACGGACGTTAGTGTCATCTTCCTCCCAATTTCTGCAACTGATCCTTA	ATGTTTATGTGCGTATATTGTCGAGAATCCATTACCATCATTCCATAAAAAATTCTCCACTAATTGCTTGTCATGGAGGGTCGAGAAGCTACTTCAGAAA
CPSSR_368	TC	14|OR-14_1_(paired)_contig_131010:31-258|+	10|LP174479-2-1_(paired)_contig_166882:143-162|+	2	0	0.98	CCCGTTATCAAAAAAATTTCGAACCTAAAAAAGATCTTAACCATAATTTCATACAAATACCAGGGGTATATCATAACACTACTGAATTCCAAGGTCTCTG	ACCTAAACATTATAAATTGAACACAATGTGTCCGTACAAGCCACAGCACACACTGTCTCTCTCCCCCCTCTCCCTGTCTATATATATCGACGCAATAACG
CPSSR_369	TC	14|OR-14_1_(paired)_contig_227506:73-300|+	10|LP174479-2-1_(paired)_contig_190810:152-171|-	2	0	0.99	TCTTCCATGCCTCAAACCTTAGCCTTCTTCTCTCTTTGAGGTTTTGGACTGATTGGAGTGGCGAAGCCTTAGGACTCTTCATCTGCAACAATCATGGGTA	TTTGTGTTTATGTGCGTGTGTTTTTGTGTCTATTTGCAAATGTTCACATTGAAAATGCGTATATGATGCTGATATTGGGGAAAATCATTGGTTTTTGTTG
CPSSR_370	TC	14|OR-14_1_(paired)_contig_99533:90-317|+	13|LP174479-2-1_(paired)_contig_297008:267-292|-	0.5	0	1	CAGTAATTTTTTTCTCCCTCTCTCTGTCCATGAATAGGCAACAATTGAACGGATTAACTTGAATCTTAATCTCGAATTTCTCTCTTCAATCTTGAATTAA	TTCAAGTTTCAAGCAACGGTTGATGCACATGATTTTTCCTACCATGGCTATGGATTCTTCAAGCACAAGTGGCCCTAGTAGAAGCTCTTTGCGATTCCGA
CPSSR_371	TC	15|OR-14_1_(paired)_contig_240051:25-254|+	17|LP174479-2-1_(paired)_contig_267064:281-314|-	1	0	0.99	ATGCTAGGCTCGGTACATGGGGCCCGCGCTCTGAACCAATTAGAGTTCAGGGGTGCAAAAAATGCTCCCCGGGGAGCATAGTTTTACTCATTCATTTCCT	TTGGGCTTTTATTGTTTAATTTTTTGTCTGCCATGGTACCATTTTTCAGATAACTGGTGAAACAGTAGGGGAAGTGAAGGCAGTAGCAGATATGCACCAA
CPSSR_372	TC	15|OR-14_1_(paired)_contig_71309:1069-1298|+	11|LP174479-2-1_(paired)_contig_202693:277-298|-	2	0	0.98	TTACTGCATCGACTTAGTTGAACTAGAGAAAATATGATCATTGACCAACTAACACATATGGACAAATTTTTTAGGGATATATGCTCTCCCTTGCTCGTTT	AGGGTTTACTCAGAACTTGGGTAGAAAGTAAGTTCTGCTGATCTTATTTCTGGAAGAATGTCATTGTTGACTGTTAGTGGGGCCTACTAAACACGTTTTT
CPSSR_373	TC	15|OR-14_1_(paired)_contig_76087:18-247|+	18|LP174479-2-1_(paired)_contig_289458:110-145|-	1.5	0	0.99	CAAAAAAAGAAAATTAAATTTCCATTTTAGTCCCCTTCTTCTATCATCTTCACCATTGAAGATACAACCAAAACAATACCATAACCCCCTCTCTCCCCTT	TGTGATCTAAATGGTTAAAAGTTAAAGAAATTGTTGAAAAGGTCTATAGATGGTATTGGGGAAGTTATATTGGGTGAGAAAAATGTTGAAGGACTATTCA
CPSSR_374	TC	15|OR-14_1_(paired)_contig_93417:859-1088|+	4|LP174479-2-1_(paired)_contig_350766:230-237|-	5.5	0	0.92	GATCAAAGATGGTTCATCTTGCAGTATTTCAATTTTGTATCCGGTTTTGGTGCGTGTTATAGCTCTGGGTTGCTAGTAGTATTTATATATAGATCTCTCA	ACTCACATACACACAGCCTCATTCGTTATAGGAAGTGGCAATCTCATCAAGTAGCTTGCATCCCAAACTTTAACAAATCACCAGCAAAGAATGAAGATTT
CPSSR_375	TC	18|OR-14_1_(paired)_contig_110318:884-1119|+	16|LP174479-2-1_(paired)_contig_180332:154-185|+	1	0	0.99	TCAAGAACAAGAACAAGAGCAAGAATGTCCAGAAATATGTCCAGAATATCCAGTCTTCAGCTCAACCCAAAATCGATCCTTCTAAAGTTGCCGCCAAGGT	TTAATGCAATGTTTGTATGATTTTTAGGTTTTTTATTGAAATGTTGTGCTTGGCAGCTGAGAAAACCTACAGGAAAATAAATTCAGAAACAAAGGAATTT
CPSSR_376	TC	6|OR-14_1_(paired)_contig_117266:265-476|+	7|LP174479-2-1_(paired)_contig_97324:809-822|+	0.5	0	0.97	CTTTCGCTGTCGAGGGTCTTGAAGATCAGAAGTTTCATTGCAGGTTTTGAAGATTGAAAGTCTTCGTTCTCGTGTAGAGGAAGGCTTTGCTTTCTGATCT	TTGCTTATTGATATTTAGAAAGCCTGTAGTGGGCATTAATGGGCATGCAAGTGGTTGGGTTTTCATTATGGAAAGGGATATTTTACAATAACTTTCAAAG
CPSSR_377	TC	6|OR-14_1_(paired)_contig_119724:503-714|+	5|LP174479-2-1_(paired)_contig_253176:763-772|-	0.5	0	0.99	ATTGTTGATGAACGCTGAAATGAAATGCTCGACATTTAACAAGTTTTTGAAATCATGTTTTCTTTTTTCTTTTTCATTTGTTAAGTTAGATCTGAAAAAG	TTTCTAGATTTGTAGTTTCTGTTTCTACTGTAGCTTTTGTTCTTCTAAAACGTCTCGATTTTCGGTATTATAACCAAAGTGAAAGGAGAAAAGAACAAAA
CPSSR_378	TC	6|OR-14_1_(paired)_contig_133464:181-392|+	7|LP174479-2-1_(paired)_contig_41944:239-252|+	0.5	0	0.98	AGAAGGGTACGATTTTGGTGTCTGGTCATACGAGACCGGGTTTCGCCATTTGACGACGAGTTTCCGTCCTTCGCCGTTCGATCGACTGGTTAAGCTCTGG	CTCACGTCTCACACAAATCCAGATCTGACCTCTAGATTCAAATCTGATTCTTCCCGAATCCATCTTCGCCGAAAAGGAGCTCATTTTCTGGTCGGATTTT
CPSSR_379	TC	6|OR-14_1_(paired)_contig_162059:179-390|+	5|LP174479-2-1_(paired)_contig_147837:703-712|-	0.5	0	0.98	TAATCAGATGCAATCTCATTCAGTGTGATGAAAACACAGCAACAATGACACCAGCAACAAATTATGAGAGAACGTGAAGTTTGTTGCAACAGAATATTTT	TTATAACAACCTTGAGATCTTTCTAGAAATGATTGTAAAAAGTCTATAAATAGACCTCTCTGTATTCAGATTTTCTAAGCAATAAGAAAGAATTGTTATT
CPSSR_380	TC	6|OR-14_1_(paired)_contig_173607:1410-1621|+	4|LP174479-2-1_(paired)_contig_168483:251-258|+	1	0	0.98	TCTCTCAGTTAGATGTTAAGTCTTAGGACAGAGTAAAAAAATTTGGTCCTATGAATATTAAATGTGGCAGTTTGCCTCCGTTCTTAGATCAGGATGTAAA	CCTCCCAGTGAAAGTTAAAACTCTTATGTTTTTATCTCAGGTGTGAGGAAGGAACGAGCTGCACTTGGAGCTATCTTATTCCTGCTGGCATTTCTCTATG
CPSSR_381	TC	6|OR-14_1_(paired)_contig_210735:90-301|+	3|LP174479-2-1_(paired)_contig_157978:1051-1056|-	1.5	0	0.96	ATCTTGTCTAAAAGGCCACAAGGCCCAATTTCATTTTTTTATAAGGCCACTTTTTTAATCCTATTAATTTTTCTGACGATTGTAATCCTCACTCTAACTT	ACTCCTTCGTACGAGCTCTGAAAGGAGGTGGTGGTGACGTGCACCAGTGATGCTCCAAGTAAAGGGGGTGGTCGAGTCAACTGATCGGAGCAAGGGGATG
CPSSR_382	TC	6|OR-14_1_(paired)_contig_210736:28-239|+	3|LP174479-2-1_(paired)_contig_157978:1051-1056|-	1.5	0	0.95	ATCTTGTCTAAAAGACCACAAGGCCCAATTTCATTTTTTTATAAGGCCACTTTTTTAATCCTATTAATTTTTCTGACGATTGTAACCCTCACTCTAACTT	ACTCCTTCGTACGAGTTCTAAAAGGAGGTGGTGGTGACGTGCACCAGTGATGCTCCAAGTAAAGGGGGTGGTCACGTCCACTGATCGAAGCAAGGGGATG
CPSSR_383	TC	6|OR-14_1_(paired)_contig_231586:1324-1535|+	3|LP174479-2-1_(paired)_contig_183427:256-261|-	1.5	0	0.97	CAATGCTTCCTATTTATAAAGAACTCATTGCTGGTGGTCTAAGGATATGGGTATTCAGGTATTTCCCTAGGTGCTCTTTAATTCCTGTAGTAATTAAATT	ACACACACACATTGAAGAGGACACAAACAAATTTGGGAAAAATATGAGCGACGGTTGTGGATTAGGAAAATAACATGGTATTAACCACCCTTGTTATCAT
CPSSR_384	TC	6|OR-14_1_(paired)_contig_265159:373-584|+	7|LP174479-2-1_(paired)_contig_3977:655-668|-	0.5	0	0.99	AGAATATTTGTATAGGACATTAGATGAAACACCAAACTACAAACTAGGAGCAAGGAGGAGGTTTAATTTACAAAACTCTTACTAGGTTCTGTGATATAGG	ATGTAGCAAGTGATTTAGTTGAACTTGGCAGTAGTCCTATCAAAATTTTGTTGTTTTGTATGTATATTATTATCAGTAGTTTTGCTACTTATTATTATAC
CPSSR_385	TC	6|OR-14_1_(paired)_contig_35505:234-445|+	10|LP174479-2-1_(paired)_contig_171295:599-618|+	2	0	0.98	AACATACTGGAACTATCATAAAATTTCAATTGGGTACTTCCATCCAATTTCCCAAACGGACGTTAGTGTCATCTTCCTCCCAATTTCTGCAACTGATCCT	ATACTTCTCTCTCATGTTTATGTGCGTATATTGTCGAGAATCCATTACCATCATTCCATAAAAAATTCTCCACTAATTGCTTGTCATGGAGGGTCTCTTA
CPSSR_386	TC	6|OR-14_1_(paired)_contig_37265:31-242|+	5|LP174479-2-1_(paired)_contig_5481:202-211|-	0.5	0	0.99	AGTTTAACCTTGTTCTGAAAACGAAAATTAATTAATATTATTACACATTCTGACTGTTCATAAAATCACTTCTAAAATATCCATTTTTTTTTCTTTTTCT	TAGCCCCAGCTGGTCCCCAAAATCATCTCGTATCACCATAATCTGGGAGGGAAACAATTACAAACAGGGAGTGAGCGAAAGGCTCAGTAAGCATAAAACA
CPSSR_387	TC	6|OR-14_1_(paired)_contig_45658:155-366|+	5|LP174479-2-1_(paired)_contig_65336:147-156|+	0.5	0	0.98	ATCATGGATCAATGCAACTCTTTCGGAATCGGCGCTTCCTTATATAGTCAGTGTGCACAATTCCAAAACGGCATGGGATACCTTAGAGCATCGTTATGCG	GCTCACATATCATCGAGCTTAAGAAACGCCTTCACCAAGTCAAGAAAGGCTCATCCACAATGCAAGACTACTTGCATCAAATTAAGGTCATCTCCAANNN
CPSSR_388	TC	6|OR-14_1_(paired)_contig_61761:433-644|+	7|LP174479-2-1_(paired)_contig_364100:200-213|+	0.5	0	0.98	TGTTGATCAGTTGCATAATCCCCCTAATTATATTCTCATCCCTTTGCTTACTGTCTGCAGAGCCAGCTGGCAGATTTACATGGTGCAGAGGTCTTGAAGG	TATGCTGGGTTTAGTTTGGTTATCATGAGCCTCTAATCTACGCACAAAAATAGGCCTTCCAACCTAGTTCTTTTATACGATTCATTCTTGTTCCAGAATA
CPSSR_389	TC	6|OR-14_1_(paired)_contig_72156:331-542|+	4|LP174479-2-1_(paired)_contig_87844:206-213|+	1	0	0.96	CTCCTCTTACTTCTACTAGCTTGAATTCTCAAGCACAAAGCAATTTCCCTTCAATTTCCTTCACTTTCTTACTTGCCAAACACAATTTTCTCTAGAAAAT	TAGATTTTCTCTCAAATTCAGCATGCAAATACCAAAAATCTGCTGGAAATTCTTATCCCAAGCTATTTATATGCATGCATTTCCTTTGCCAAATGTCATC
CPSSR_390	TC	6|OR-14_1_(paired)_contig_7823:220-431|+	5|LP174479-2-1_(paired)_contig_26931:225-234|-	0.5	0	0.97	TTATTAGTTAGCTTAATTAAGTAGTTAGACTGTATTATATAAACCCTATTGTACACTGTAATCTAATAATGAGAGAATAACTTTTTCTTGTTCAAAATCT	TAAAATTGTTCATGGTATCAGAGCTTCAAAGACCATTCAACAATGGCGGCTCCATTCAATTTTTCTCAATCTTCATCATCGATTCCTTCTTCCGCTTCCG
CPSSR_391	TC	6|OR-14_1_(paired)_contig_85481:480-691|+	7|LP174479-2-1_(paired)_contig_67653:329-342|+	0.5	0	0.99	TTTTGCTTTTGTTTAACGACATTTCTTTCTCGAGTCATCAAGTAAACAGCCTTTTTCCTGTGGAAAAAGAAAACATAAATTAAATCTTTAAGTTTTCCCA	CCTGACGCCAACTTTTATCAACCAGAACATAACTGGTATCCCTCACTTATGGCAGATCATAATTTTCCCTCTCTGAATTAGGCCATGTTAGGTTAGGCAG
CPSSR_392	TC	7|OR-14_1_(paired)_contig_102185:1437-1650|+	10|LP174479-2-1_(paired)_contig_106203:511-530|-	1.5	0	1	GGGAACGGTATGTCTTATATATATGTGTGTAATTGTTATAATTTCTAATTTTGTTGCTCAAACTGCAACTTACTGGATTGGTAATTGTTCATCACTTCTA	GCTGGGTGATGCAACATCAGATGATTCCATGAAGAATGCTGACTTTACATCAAATGACACATTGGATGGTGATCCCATGTCTTTGGGGAATGCTGTTACC
CPSSR_393	TC	7|OR-14_1_(paired)_contig_103185:1021-1234|+	6|LP174479-2-1_(paired)_contig_118525:207-218|-	0.5	0	0.99	TTTTCTCTCATTTCCTTTGGTACGTTCCCCCCTCTTTCTCTCTCCTACGTTTTCTTTGTTTTCCATCGTCGTGCTTTCTACTCAAAAATTGATTATTTGT	TTCATTGGTTGTTGCATTGACGTTTTTTGTATTTATATTTGAAACTTCTTTGTTTCTGTTAAATTCTGCAAATTTCAGATCTTGAGACAGGGTAGCTATT
CPSSR_394	TC	7|OR-14_1_(paired)_contig_10626:261-474|+	6|LP174479-2-1_(paired)_contig_20705:123-134|+	0.5	0	0.99	TTCTCATTCATTTATTCCTAAACCACTTCTCGAGCATTATATGATTGTCGCTCCATTTCCAGAGATTATCCCTACTAGGCTACTCCTCAGGGCAGCTTGA	CCTTCCTAGTCCACATGTCTTGCATCCTATCTATTCTATCACCTTATTGGTTAATTTCTTGGGTTTCTAAAGTTACTAGTTGTGATTTCAGGTGCTGGAT
CPSSR_395	TC	7|OR-14_1_(paired)_contig_227733:329-542|+	6|LP174479-2-1_(paired)_contig_162865:103-114|+	0.5	0	0.96	GTCACCCTCTGAACACGCTCCGGGTAATCCGGCGATGGCACAACCATCCAACGGATCTCAGACTTTTAATCCTCTCGCTCTTCCTTCTCCCACTGCACGA	GCTGCATCTCCGATCAGTCCCGACAGTGTTTCCAACCCGTGCTCCGACGACGGCGAACAGGTATGCTATCACCTCTCTCTCAGATTATGTTTATTGCATA
CPSSR_396	TC	7|OR-14_1_(paired)_contig_265532:16-229|+	10|LP174479-2-1_(paired)_contig_69875:368-387|-	1.5	0	0.99	GAACTACCATATAATTTCAATGTGCCCCCTCAGTCCATTTCAACTAACGTCTGTCACTAAAATTGATTCTCTCTCCTCTTCTTCTCTCTCTTACTTTCGT	TACAAAAAAATTGCACAGAGCCTTCGCGTCCTGAAGGTCTTCATCTCTTCCTCTGAAACCAGACGCTCCCCTGATGCTTAGAATCCAAAGGAGTTGGCCA
CPSSR_397	TC	7|OR-14_1_(paired)_contig_5851:1555-1768|+	6|LP174479-2-1_(paired)_contig_79175:576-587|-	0.5	0	0.98	TGGAACAGTCTGCAGTGAAGCTTCACAACTTCCACATCTCTGCCTCTGTATGCAATCGTCGAAGAGTTGAGGACCTGAGGTATCTCCTTCTCTCTCTCTG	TATGGCGCTGGGAAGAAGAAATGTGTAAAGGAGGAAAAGGAGGTTGAAGAAGATCAAAATGTTGTGTTTTTTAAATTTTGATCAACAATGACGTTTTATG
CPSSR_398	TC	7|OR-14_1_(paired)_contig_9376:485-698|+	9|LP174479-2-1_(paired)_contig_268027:163-180|-	1	0	0.99	CACAGCATACCCACAAGTGTATATGTTTCTTCTTCGTCATCATTATTTAAGCAGAGGAAGTGGAGGGATATGCTTCACGTCCTCATCCCACCTAATCCCA	AATAGTCAATATCATCTCTAAAGATTTATTTTGAAAACAATTAATATATGTATGAAACTGGGAAAATACATTTATGTTTGGATTAGTCAAACACTCTAAA
CPSSR_399	TC	8|OR-14_1_(paired)_contig_140838:839-1054|+	15|LP174479-2-1_(paired)_contig_117198:373-402|-	3.5	0	0.99	CTTGACTTGTGATTTAGACCAGATCCGTCCTTGGAAGATCCACCAACTTCTTCTCCTCCACCATATCCTTCCCCGTCCACATCACATGTCATACCCTCTA	TAGATATGTACAAATTATTTTACCTTTGGAATTTTTCCATAACAAATCCCAAATACATATCCGAAAAATCCTCTTTTGGAGAATTATTTGCGAACAATTT
CPSSR_400	TC	8|OR-14_1_(paired)_contig_14314:292-507|+	12|LP174479-2-1_(paired)_contig_233720:513-536|-	2	0	1	TCTACCCCGAATTCTTGCCCGTTCTTCTCTCTTACACCAAGGTGGGTCCCCAAGTACAACCTTTCCCTTTTTCCTACTCAGGCGGGTCTCTCGACATACA	TAGATCCTGCAATTTCCTATTCTGCGTCGCAAATCTCTCTTCGATTCGACCCGAGGTTGAATTCGATTGTGAATGGTTACAGCGAAACCCTAGAATTGGA
CPSSR_401	TC	8|OR-14_1_(paired)_contig_147197:14-229|+	11|LP174479-2-1_(paired)_contig_116644:227-248|+	1.5	0	1	CATTTTCAGCGACTCCTGACACTGGTATCAGAAGCTCTAAATCTCTCTCCCTCTCTCTCGTCCCCATTTCCGTTATTCTTCTTCTCGACTTCCCAATTTT	CGTCTCTCTCCTCAATTTTCCTCTCTGTGCTGCAATCAAGTTAGTTAGAGACACTCGGAGATTCCTAACAGAATACCGAAGATTGAAGAATCGTCAAATT
CPSSR_402	TC	8|OR-14_1_(paired)_contig_19393:587-802|+	9|LP174479-2-1_(paired)_contig_95862:431-448|-	0.5	0	1	TTTATGCATTGTTTTGTGCTTTCTTGTTCTGTTGTTCCAGCCTTTCAGACAATTCATGCAAATTCACTCCGAAAATTGACAAACATGTTCTCTCCCACCT	ACAGAATGTAGATAGTCTCCATCTTCGATCTGGAATACCGAGGGAAAAGCTGGCTGAGTTGCATGGCAATTCTTTCAGGGAAATTTGCCCTTCATGTGGA
CPSSR_403	TC	8|OR-14_1_(paired)_contig_201212:36-251|+	12|LP174479-2-1_(paired)_contig_318538:200-223|+	2	0	1	AACACAAGACTTTTCACCTACTGGACTGTAAGCTTCCATTTTTCGTTTCTGATTTTGATTTCTCAATAATGAACTCATTAATGGGGTTTATGGATTCTCA	TTGATGAAAAATCTCATTACAATAAACAGAGTGATGCATATCAAGCCACAGGTTGCTACAACCTATTGTGCTCAGGCTTTATTCAAATCAACAGTGAAAT
CPSSR_404	TC	8|OR-14_1_(paired)_contig_318104:158-373|+	7|LP174479-2-1_(paired)_contig_370650:228-241|-	0.5	0	0.99	TTTGGGGTGCTATTGAAATTTCAAAAGTTAAAAATATGAAAATTGAAGTCAAAGGAGGAAAACTCAAACTAGAAATTGGAATGACACAATCTCTCTCTCT	GACTTGTACAGATTCTAGTATTCTACTGATTGATGATTGAATGAGCTCTGAGAACTTCAAGAACTCCAAATGGAGACGCTTACTAAGTGTTATCGACATC
CPSSR_405	TC	8|OR-14_1_(paired)_contig_69807:349-564|+	6|LP174479-2-1_(paired)_contig_78653:1400-1411|-	1	0	0.99	TTTAAGGATTCTAGTCCTGTTTTAAAACAATTAAGTCATAAGATCCTTTTTTATCACCATTTTACCCTTACCATCAAACAAACACAATTAAAATTATTAT	CCTAGACGCTCTCTCTCCTCTTTTTGATTTCTCACATTCCTACTTTCAATTTGAGAATCCAGATCGAAACAAATTTCGATTTCTTGTTCGAGAAGTCTCA
CPSSR_406	TC	9|OR-14_1_(paired)_contig_130127:1915-2132|+	10|LP174479-2-1_(paired)_contig_6632:570-589|+	0.5	0	0.98	GTCCACAGGTATGGTACCCTCACCCACCGTCACCTGTGATTTAGCATGGTACCTCAAATCCACAAATACCATCCTCCAATCCACAAATGAGATGCATATT	TAATAACTCAGAGTCATGTATTCCTAGCTGCTAATGATACTGGCACTCTAAAAATTATAGAAATTATTAATGACACTCTTCTTCATGTCAGAGAAATGGA
CPSSR_407	TC	9|OR-14_1_(paired)_contig_141124:384-601|+	8|LP174479-2-1_(paired)_contig_87863:871-886|+	0.5	0	0.99	TCCCCTACATTCCCTCACCATCAATCCTCTGTGATTTCCTCATCATTCCAATCTGTATTCTCTCTGTTTTCCCCCCACCTTCTCTCTCTCCTCCTTTTCT	CCTCTCCATCTCCCTTGTATACATGTTTTTTTTCCCTCTAACAAACTTTTTATCCAACCCCAGAAAAAAAGAACTTCAAATGGATCTCTAATTCTCCCTC
CPSSR_408	TC	9|OR-14_1_(paired)_contig_16623:148-365|+	7|LP174479-2-1_(paired)_contig_284126:171-184|+	1	0	0.99	GCTAATTTATTACCTAATAATTGACCATTACAGTGAAACGCTCTTAATTTTCTTCATTCCGCAAGTTTTGAACTTCCTCTTATCAGTCCCTCAGGTTTGA	TGTTATCTCAAAGATAGGCTAAATTATTATGGCCTCTAATCAGTGTCACTTTCTCTCAGCTTTTTGGCTTTGTTAAATGTCCAAGGCATCGCCTGCCGAG
CPSSR_409	TC	9|OR-14_1_(paired)_contig_257937:426-643|+	7|LP174479-2-1_(paired)_contig_65897:137-150|+	1	0	0.99	TAGCACCTCATTCGAGTGCTTACACATACTTGATAATGCTCTGTACTCTTAGCAGTATATGGTTATTCTTTCATTAACCGGTGCATGTGCGTGGTATATT	CTTCTGCATTTATATGCATATATTTGAATTAAACTCCGTACTGCACATGGGTCTCTGATTGTTGTGTGAGTGTGTTTTTATGTTTTAAGGCATCCTTCCA
CPSSR_410	TC	9|OR-14_1_(paired)_contig_295055:31-248|+	7|LP174479-2-1_(paired)_contig_265504:137-150|-	1	0	0.98	AATAAACTACAGGGAATCTAGTATATTTAATGGGCTCCTTTGCATGGCCCATCATAAATTATGTACAAGGCACAAGCCCATTATTTTCTCATCATAATGA	CCCCTCCTCTTCAAGTGAATTTCTGAAACAAAGCTGCCACTCTCCTTCTCCTAAACATGAACAGTCAAATGGCTTCCAATATAGGAAAACTCAAACACCA
CPSSR_411	TC	9|OR-14_1_(paired)_contig_63934:81-298|+	6|LP174479-2-1_(paired)_contig_269718:119-130|-	1.5	0	0.92	AAAGCATGGATGCTGGAGCTTCTCATGAACCTGGGAATCTCGAACTAATTGCCAAGTGCTAGGGTTTTCTTTCTTCTCTCTAACTTTAGCATCTCAATCT	TTTCTCTCTCTCTTGCATCAGGTCTCTTACTCTTTACTCTCTATTAGTTCTCCTTCACCCTTATTGTGGGCAGGGATTCTTGTTGTATTGTGCTGTGTGT
CPSSR_412	TC	9|OR-14_1_(paired)_contig_74506:387-604|+	11|LP174479-2-1_(paired)_contig_319660:366-387|+	1	0	0.96	NNNNTAGGTTGGACTATTCCTTTTACAAATTCAGATGCATATGACGATTGGGCTGATAACAAGACCTTCAGGGTTGGTGACACTTTAAGTAAGTCTCCCA	TGTTTCTATGTTCTGTTTTTCTTTTATTTAGTATTTTTTTAAAAACTAAATAAAATAGAACAAAAATTCATAATGTTTTACTTCATTTTTTATTTTCCCA
CPSSR_413	TC	9|OR-14_1_(paired)_contig_89984:186-403|+	5|LP174479-2-1_(paired)_contig_195649:287-296|-	2	0	0.97	CATTCTCTGCTTAAAAACATTGAAAACTATTTTCTCTATTATTGTTTTTAGAATTAGTTTTTGAAAACAAAAGCACAAAGAAGGTTACCAAACAAGCCCA	TTAATAACTGGCCACAATATTTTATATTGCAGCCCATTAAACCGATCCATATAAAACCCACAAAAATTATGGCACAATAATGGAGCCATAGGCCCAGCCT
CPSSR_414	TCA	5|OR-14_1_(paired)_contig_131801:386-600|+	4|LP174479-2-1_(paired)_contig_285950:271-282|+	0.5	0	0.98	CCAAGCACCACCATGTTTATCCACCACCACCTATGACACAACCTCCATGCCCACCCTCGCCTCATTTTGTCGCTCCACCAACCCCTGTTGCATCACCGCC	TGCTCCTCCGACACCCACTACAAAACCTCCAACATCGTACGAGGCACCGTCACCCGATCATCATGCTGATTCTCCAACTCCCGCTACAAAACCTCCGACG
CPSSR_415	TCA	6|OR-14_1_(paired)_contig_187226:38-255|+	7|LP174479-2-1_(paired)_contig_228803:373-393|-	0.5	0	0.99	CATGTCCGTGTTGCCTTCACTCTCAAGAAATTCTAATTCGGCTTGTATTTCACTACTTTCAAAGAATTCGTAGTCTTCATCGTTGTATGAGACCTCACTT	CTGATGCTGCCTTCACTTTCAATGGTTGGGAGCATGGTGAATGCACTTTCTTGTTCTTGCAGTGCCATAGCTAGAGCAAGGTCCGAGTCAAGTTGATGGA
CPSSR_416	TCA	9|OR-14_1_(paired)_contig_109097:468-694|+	6|LP174479-2-1_(paired)_contig_321126:193-210|-	1.5	0	0.99	CTGCAGGAACAGCGGTGATCTTGTTATTTATGTTTTCATAGCTCTTAAGCTCACCTACTGCTGTTGAGAAGAAACATCCTGGAATCCATTGGCAACATAT	TAAAATAGGATTGAAAATTAAGGAAATTACATTACTTTTTATGTTTTATACTGCTGCTCTCGTCTTTGCCTTAATCGATGATGAAAAGAGTATGATAGTT
CPSSR_417	TCC	5|OR-14_1_(paired)_contig_131158:1115-1329|+	3|LP174479-2-1_(paired)_contig_246514:300-308|+	1	0	0.95	CCATGACTGCTCTGAAAATGCACAATGCCCAACTGGGTAATGGAAATATCAATGCTTTTCTTGAAGGGAAAAGGGGAAATGGCCTTAATGCCATGATGGG	TGCTGCTGCTGCTAATTCAATGGGAGTCAATTCCAATGTTTTTGGAGGTTTTAAAGTTCAGCCCAACAATGGGCTCCCGAATGGTGGACTGGCCACTGGT
CPSSR_418	TCG	5|OR-14_1_(paired)_contig_59392:532-746|+	4|LP174479-2-1_(paired)_contig_234912:196-207|-	0.5	0	0.99	GAGGATATCAATGAGCTTTTCTTTACTGAATGGTTCTAGAAGCTTCTGGATTGGTTCGTCGGAGTCTCCATCATCCTCATACTCCTCATATTCTTCATCA	TCTTCTTTTTCTTCAACTTCTTCGTAGTCAAATTCCTCGTCTCCGTCTTCGATGATCGCTTGATCTTCGACTTTTTCATCTGATTGTCCTACGTCTTCAT
CPSSR_419	TCT	5|OR-14_1_(paired)_contig_120973:542-756|+	7|LP174479-2-1_(paired)_contig_41166:183-203|+	1	0	0.98	GTAGGACGGCCCACGTTGTGCCTTGTTGGTTGTTGTCATCGGCAGCAGAGACGATTTTCGGGATTGGCCTTGGGCTAAGAGAATTAAACAATTAGCCATG	TCATCATCATCTTGTAAGAGTGTGTTTGGTGCGAAAATTTCCGTTGAGGCGGTTGAGCGATCTAGTAATACTCTTTTGGAATTGTTAGTACTGAATAGTC
CPSSR_420	TCT	5|OR-14_1_(paired)_contig_96855:1881-2095|+	4|LP174479-2-1_(paired)_contig_58562:288-299|+	0.5	0	1	ATGTTGGAAACTAGGAATTTATGAAGCCTGCTCAAATACATAGAAGCTCGCTCCAAAATGCTCATGCAGTAAAAGGTTATTTCCTTCCCCTCTTCTCGCA	CTTTTTTTGTTGTTTCTTTTTGCTCTAAAAAATGCATAAATTCACACATCTTACATCTCTGTTTTTTTCCATGGATGAAGCTCAATAATCATACACAAAA
CPSSR_421	TCT	6|OR-14_1_(paired)_contig_285576:65-282|+	3|LP174479-2-1_(paired)_contig_70724:373-381|+	1.5	0	1	CGGGTTCTCTTTTAAGACAAAAGGGTCCACATAAAACACCCTCTTTTCTTTCCCAACCACTACCCTCACCAGGTTCTCCGACTCGCAGAATCCATAATCA	TCCAATAATGGTCGATAGCCTAGCCGAGATCCAGAGTACTTTTTTCTCCATATTGATACTGGCAACACCAAGCAATCCATCAGACCGAATTGAATTCTGT
CPSSR_422	TG	10|OR-14_1_(paired)_contig_64725:437-656|+	9|LP174479-2-1_(paired)_contig_96281:448-465|-	0.5	0	0.99	TAATAATTAGTGGTTTGCAATTGGTCTTAATGTTACATATGCTGTATTAGTTTCCAAGTCTGTCTACAAATTAGTGGTTTTGGAGTTTCCTGAAGGAGTT	TATGGTGTATCATATAACTCTGTTTAACTTTTTCTCCAACACAAGTTGTTTTAACTTGAAGATGGCATGCAGGGGATCTAACACACCTATAAGTTGTCTC
CPSSR_423	TG	11|OR-14_1_(paired)_contig_137635:366-587|+	13|LP174479-2-1_(paired)_contig_31997:276-301|+	1	0	0.99	GTGACAACTTCCATCAAGTTGAAAACAGAGATTGAGCTTCTTACAAGTTCCTTCAAATATGGAGAATATTTATTAGCCCTCACAAAGTCATAGCAACATT	CAGGCTTATTTGGATGCAGAATGCTGATCCAAAGATGCAAAAAAATCACTCAATAGAACCTTATAATACTTGGATTAGTGTAAGGGAGCTTAAATCTTTT
CPSSR_424	TG	6|OR-14_1_(paired)_contig_191656:444-655|+	5|LP174479-2-1_(paired)_contig_36627:128-137|+	0.5	0	0.98	CGCTGCAGTTGCTGCATTCTGAGGTGGGTGTGATCGGCTTGTTGTTCATCATTCTATTAGCATCTGACGAATTACAATCGAACACTAAAACTGACCTCTC	CGCCCTAGTTGTTGGGGGTGAAGATGAGAAGAAAGTGAAATGTTGGGTGAGATTCGTGAATAATGTGAAAAAATTTAGCTGTAGAAAGAGGGTACAAATG
CPSSR_425	TG	6|OR-14_1_(paired)_contig_229544:47-258|+	7|LP174479-2-1_(paired)_contig_38427:490-503|-	0.5	0	0.99	TCAGAACTGTAAAGCACTGCCATCACTGCAATATATATGGGTATCATTTTTTTTAGGGACTCACCGATGCATGGACCTTGTAGATTTAGTTTTATATACA	CATACCATCATCTTACTTGTAAAATGTCCTTGTGTCATAAGAAAACCTTCTTATCACTATAACTGTCACATCAGTGTGCCCCATTATGAAATTTCACAAC
CPSSR_426	TG	7|OR-14_1_(paired)_contig_137950:243-456|+	8|LP174479-2-1_(paired)_contig_41765:230-245|-	0.5	0	0.98	ATGGTATATGCATAAGTTGCCATGAGAGGCGGGTTTGAGTCCAAAGAGCAGCGACTTTGTGTCTAAAACCTAAAGTTAGGTTTATATATAGTGTTGAATA	AAATCACAAACACAACCCCGTGTATCCGTAGAAATCGGCGAATCCCCGTATCTTGTCACCCGTATATCAATCCCCTCCCGTATCTGTGCTTCTTCGACTA
CPSSR_427	TG	8|OR-14_1_(paired)_contig_138292:576-791|+	7|LP174479-2-1_(paired)_contig_324733:178-191|+	0.5	0	0.98	GGATGTTAATTATGTGTGTGTAAATTATTTTAGTAAATGATGTATGAAATTTCTGGGACCTTTTTTAATGAAGAATTCTTTTACCCTTTTCATACTTTCT	TTAAGGACCAATGGAAGCTTGCAGCACCTACAGCTTTTCTATACTCTATACTTTATTAGTTGAGGGTTAAAGCAGGGTTCGCGGCCACGGCCATTGTCGC
CPSSR_428	TG	8|OR-14_1_(paired)_contig_3797:215-430|+	9|LP174479-2-1_(paired)_contig_221832:208-225|+	0.5	0	0.99	GTCATTCTCTAACTCTTGTACCCAATTTTGATTATAGTGAAGAACCCTAACTGTGCCGTGGAGTAGGCACACAGCTGAACCACGTAAATCTGTTGTTCTT	TTTGTTTTCATTTTGTTCTGCATTTTCTCTCTATTTGCATATTTTGAATCTTATCATAACACAACCTGCATTGGGAATAGGATTGAAATGGAAAGGATAT
CPSSR_429	TGA	5|OR-14_1_(paired)_contig_69592:367-581|+	7|LP174479-2-1_(paired)_contig_73974:438-458|+	1	0	0.98	AAGATCTCTCTAACCAAGTTTTAGGTGGAATGTGCTTGGACTTTTCATCACCACCTCCAGTCATACCAGAAGAGGAATTCAATGATAATGGCAGAGATAG	TGTTCATTGCGGCAAATTTTACCTATGGCTTGAAGCTAGCTTGGGAGAGAGGCTTCATGATGTTGGAATCCTAACAACGATCTGAGCCGCAACANNNNNN
CPSSR_430	TGA	6|OR-14_1_(paired)_contig_105707:525-742|+	3|LP174479-2-1_(paired)_contig_42827:182-190|-	1.5	0	1	TCCTTTGGTGGTTGTCAAACGACATCCTGTACGGCGCTGCCACCGACGTTGTAGCGATACTGTTGGATCTTATATGTCCTTCTCGTACAATTTGACCGGT	TCTGCTGCCACCGTTGCCGCCTGCGACGACGTCGACGTTGAGTGGGAGGAGATAGTAAGATTCGCCGGGGAGAAGCTCGTCGTGTTGTGGAAGTGGTTTC
CPSSR_431	TGA	8|OR-14_1_(paired)_contig_29059:337-560|+	5|LP174479-2-1_(paired)_contig_3272:195-209|-	1.5	0	1	CCTTGGCTATGGAAGTGTGGCTGTTCTCACTCCACCACTGGAGTTTGAAGAGCAACTATAGTATTAAACCCAATGCCAAAGTTAAGAAAGAGGAGCCTGT	TTCGGACGAACCCATCTCAAAGAAGTGCTCCAACACTAAGCTAGATAAGGATTGTGCACATTTGCATTACAAAATGTTTCGCCCCCTCTTTTGACTGGTT
CPSSR_432	TGC	7|OR-14_1_(paired)_contig_107541:1118-1338|+	3|LP174479-2-1_(paired)_contig_162726:202-210|+	2	0	0.96	TGAAAAGGTGCCTGTTATTAGCAATGAGTAATTGGGGAAGACATTGGACTTCAATTGTGTTCTGTTTTTCTCTGTTTCCTATATAATTTTGCTTTGTATG	TGTAGTGAAATATAGTTGTTCTGTATGAGTAGTTTCTTATGTAATTGAGCAAGTTGTATCTTTACCTATCATGTAAGTATGTTGTGTAAATAATGTGGCA
CPSSR_433	TGCA	5|OR-14_1_(paired)_contig_69937:86-305|+	4|LP174479-2-1_(paired)_contig_282577:269-284|+	0.5	0	0.98	AAACACAAGCAGAAACCCTCGAGCAACAGTATGACTGTCTAATTCATTTTATTGGTCTTGTGCAGTTTTCATATAGATCATGATTTCTAATGTGGTTCAT	ACTCAAGAATCAGTTTGCTGGGCTCATAATGATAATCTAAGTAAATTAATAATTTAAAGGGATCTGTCCTTACATCTTGGACCCACTGAATTCCTTCAGC
CPSSR_434	TGG	5|OR-14_1_(paired)_contig_267151:522-736|+	7|LP174479-2-1_(paired)_contig_124324:383-403|+	1	0	0.99	ATTATTTGATTGCCAATTTAATCATTAACAACTTCGTAATCAAAATAAACAGCAACATACTCACCTTTTTTATGGATTTTGAGACAAACCAATGAGCTGC	TGCCTGAGGCTGAGTACTTCCTGCATCATTGCAAAATAAAAGGTTTAATCATTAGACCAGTTGCACAAATTTACTGTAAGAATGAAAAATTAGATATTTT
CPSSR_435	TGG	5|OR-14_1_(paired)_contig_39269:1508-1722|+	8|LP174479-2-1_(paired)_contig_113259:434-457|+	1.5	0	0.99	AGCATAAGAAGCAGAGTCCAAAAGCAAGTGGGTAGTGTTGTCCTGAGATGACACACCAGATCTTGAAGAAGAAAGATGTGAGTAGTGAAATGGGTGGTCA	TGTTGGGTCTCTGAGGTGGTTGATGAAAGTGAGGATGTGAACATTGATGATGCTGGGATTTTATGGATTGATGGGTAGTTCTTGTAATCTGTTGTTGTTG
CPSSR_436	TGG	6|OR-14_1_(paired)_contig_2182:355-572|+	4|LP174479-2-1_(paired)_contig_112520:277-288|-	1	0	0.96	CAAACGATTTGGGGAAGTCATAAATGGCTGTCAGATGTGATCTTTAACTCTCATGGGTCAGTTTCTCCTTTGTGATTTTGAGGTTTAATTTCTCAAGATT	TGTGGGGAAGATCTAAGCAGGTTTTTACGGATGGGGTTTCTGCATTTTTTGTTTGATTTTTTTAGGGCTTTTGATTTTTGGTGGGGCCAGTTACTGTTTT
CPSSR_437	TGG	6|OR-14_1_(paired)_contig_77198:528-745|+	4|LP174479-2-1_(paired)_contig_366373:223-234|-	1	0	0.99	TTTCTTTGGTTTATCTGTAGTTCTAGATATGGAAATGGTGAAATTCAAGGTTTTGGGGCTTGGTGTTTTGGGATTCTTGGGGTGTTGGAGATGTAGGTGA	ACCTTCGCCATTCTGAGCAGTTTTGGAGGCTTTCTGAACAGGGTTCATGGAATTCTGAAACTGGGGTTTGATCACAAGTTGTTGCTCTGAGCTCTCTTTC
CPSSR_438	TGT	5|OR-14_1_(paired)_contig_25412:725-939|+	4|LP174479-2-1_(paired)_contig_93354:352-363|-	0.5	0	0.97	CTTATCGGAAACCCTCCAGGCCTTGACAGTTTTGTCCCATGATCCAGTGTATAAAAGCCCTTCTGCATGGTAATAAGCCATGCATGAAACACAATCTTTG	GGATGATGATGGTGGTGAGTGTTTGTTCTTGGGGGAAATAGGTGGAATGAGCTTCTTTTTGGTAGGGTTGTAACTTTTTTTGACCTAAAATTCTCCGAAA
CPSSR_439	TGT	6|OR-14_1_(paired)_contig_110792:514-731|+	5|LP174479-2-1_(paired)_contig_261024:172-186|-	0.5	0	0.99	GGTTTTCCGGGAGGCAGTGTCTATTGATTGCAATGAGTGATGAAGGGTCGCTTTCGGTTGCTGCTGTGATATTAGTTGTTGCTGATGCTGTTGCTGATGC	GGGTGTTGGTGTTTGTGCAAGACCATTGCTGCTTTGGCTCCTTTCTCTCTCCTCTCCATCATCAATCATCCTCACCATTTTGGCTTCTTTCTCTCTCCTC
CPSSR_440	TTA	5|OR-14_1_(paired)_contig_170161:106-320|+	4|LP174479-2-1_(paired)_contig_221981:136-147|+	0.5	0	0.99	AATCATTTCTCTCTGCCTCCTCTTAATTTGCCAGACTCTGATCTCATTCATTATGTTCAATTTGAATCTCCCATACCTATTGCTTGATATAAGAATAATC	TATAACATATATGCCTCCCTTATACTTGCTTGTATTTTGGGGATAGATGCTTAAAATATTTTCTGATCAAATCATGTTAGATGAAATTATCTGGATGATG
CPSSR_441	TTA	5|OR-14_1_(paired)_contig_262287:304-518|+	4|LP174479-2-1_(paired)_contig_195239:228-239|-	0.5	0	1	GATTACTTGGAAATGACGCTACATCAAATTTGAATCGAACGAAATTCAGATGTTCAGCGCGTTTAACTGGAGTTCGTTTGGTGCATACCTGTGTTGTTTT	TCAAATTCATGCATGTTTTAGGGATGTTGATTTTGAAGTAATTGTTGTGGATGATGGGAGTCCGGATGGAACTCAAGATATTGTAAAACAATTGCAGAAA
CPSSR_442	TTA	6|OR-14_1_(paired)_contig_144724:42-259|+	3|LP174479-2-1_(paired)_contig_124132:110-118|-	1.5	0	0.95	TGTTATGATATTGATAAATGCAGTGCCTTTTCACAAGAAAGGTGATGGTGTATCGGAGCTTTATTGCAATATCTTTCACACCAATTGCTTAAAGTAGTCT	TGTTTGAAGATAATTAGCTTGTTGAAGTTGGCGACAACTTTGTGTGAGTTCCTGCACCTCTAACATTCACTGGTGGTATCTTTGTATTAGTTGTGGGTTA
CPSSR_443	TTA	6|OR-14_1_(paired)_contig_205:1005-1222|+	5|LP174479-2-1_(paired)_contig_150110:141-155|+	0.5	0	0.99	CTCCCTTTATATGGTATGTAATAGTATATATTTTCTTATGTATGATCTTTAATACTTTGTCACATTTATGTTACTGTTGTCATGCTTTTTCTCCCTAATG	TTTTCATGTATTGCAGGATGTCGTACAATAGTAGCTCGTCCCAAGCTAGTGAAAACACACAGATTCCCACTTATGAGGCCAGCAAGCGATACTTAATCCA
CPSSR_444	TTAA	5|OR-14_1_(paired)_contig_11888:61-280|+	4|LP174479-2-1_(paired)_contig_240676:237-252|+	0.5	0	0.99	CCTAACCACATTCCTCATTTCCTCTGCAGTCCAAGACCCTGAATTAGTAGTACAAGAGGTCCACAGGTATGTCATAATTAGCTTATAGCCATAGCCCATT	TTGGTACTTGGTTTATTTATACACTAATGTTTATAAATGTGTCACATTTTCTTTTGGGGTATGTAGGAGTATAAATGCCTCTATTGCTGCTAGGAGGAAT
CPSSR_445	TTAT	5|OR-14_1_(paired)_contig_240721:1032-1251|+	4|LP174479-2-1_(paired)_contig_45978:404-419|+	0.5	0	1	CGAATGAATCACAAATTTTTCTCTTAACGCGTATAAAACTATGTCTTCTAATTGAGTTTCCTTATAAGCCATAGATAGACTCTTCTTCGTCCTCCACCTC	TTTTATTTGTTATCTTCTTATAGATCTTGTGTTCTGCATCAATTTCCTGCACTGGCTTTGAATTAAGCCATATTATAGTTGTTTTCTGAAGATATTTGTT
CPSSR_446	TTAT	5|OR-14_1_(paired)_contig_40461:1057-1276|+	4|LP174479-2-1_(paired)_contig_292276:111-126|+	0.5	0	0.99	CAGCTTTGGATCCGATTACCGTGCAATAGGATGACATGAGGATCTAAACCATCTAGCACCAAAAGTTGCAAGAACAAGACTCCAATTTCTGGTATGGGAG	TTTTTGGTTATGAGTTAATTTTTATACTAGGCCGCTGTCTAATTTCTCAATATGTTTCAATGGTTAAGTCTTTATTCTATCTGTCTCTAAATCATATGTT
CPSSR_447	TTC	5|OR-14_1_(paired)_contig_68371:139-353|+	4|LP174479-2-1_(paired)_contig_112047:449-460|-	0.5	0	0.96	TTACGTGGTAAAGATAAAAATGCAGTTTTATAGCATTTGAAGTGACAAAGAAGAATGGGAAAATTTTTTGGTTGGCCTGAGAGAAATTTCCTCACCACCT	CTTGGAAAGAATCCTTTTGAGAAAATTTGGTTGAATTTTACATCTACTGCTTGCTGCTTCTTAGTTCAGGGCCTTCTTGTATTGTCATTTCTACCATTTC
CPSSR_448	TTC	5|OR-14_1_(paired)_contig_91306:249-463|+	4|LP174479-2-1_(paired)_contig_234177:736-747|+	0.5	0	0.97	GTAAGAGATACTGGAACTATAAAAAAGTTTAAAATCACTCCCTCCATCCATTTCAAGCTTACCGGCGTCAGTTTTGTTCTAACACATGCAAGTCACGTGG	AAAGAGGAAATCCTAGGCATCTCCATTGAACCTGCACAGAAGTGTCATGATTAGGAAGGTTTAAAAAGAAGATGGTGGAGCATACTTTGATCCATTAACC
CPSSR_449	TTC	8|OR-14_1_(paired)_contig_112688:1233-1456|+	10|LP174479-2-1_(paired)_contig_182078:345-374|-	1	0	0.97	NNNCGATTTCATCCCTTCAGAAATGCTTTGAGGATTTAGAGTATTCTTATCTCTTGGATCGAGCATATGAGTATGGAAAAGAAGTAAGATTGATATACTT	ATCTCTTTTTCTATCTTACAATTTCAAGTGCTTATGGGATGAATGAAGTCTCCTTGTAGCCTTTTGCTTCTCTTTGTGAAACTTTCTTTTGCTATATTAC
CPSSR_450	TTG	5|OR-14_1_(paired)_contig_178966:873-1087|+	6|LP174479-2-1_(paired)_contig_266349:135-152|+	0.5	0	0.99	GATATCATTTGTTGGTTTAGTGAGTCGTGTCTCCTCAGTAGGCAGTTTGGACCAATATCTTGCGCGATTACCGCCATTGCTGTAGCCGTTATCACCGCCA	TAGTCACCATAGTCTGTGGTGGGGTTGTAGCCTGTGCCTGTGGGGCCCCGATATAGTAAGGTACCAAAAGGGATTGCTCGAGTTGGATTACTAGCTTCTG
CPSSR_451	TTG	5|OR-14_1_(paired)_contig_289671:248-462|+	6|LP174479-2-1_(paired)_contig_294448:111-128|+	0.5	0	0.95	TGTGATTCATCTTGTTGTTAGAGTTACCAACCATCAACACCAAAGAAGATGAAGGGTTCATGTTGAGCCCATGATCGAAGCATCACTACTATTGTTGTTA	TTAACAATGTTGTTGGAGCAACAAACCACCAATGGATCTGATTCGGATATGGTCCCTAATGAATTTGTTCCGGGCATCATATCATCTCCATCCATGTCGC
CPSSR_452	TTTC	7|OR-14_1_(paired)_contig_60784:723-950|+	5|LP174479-2-1_(paired)_contig_149819:214-233|+	1	0	0.99	ATATGTATATTGGTTCCACTCGTTGTCAATATCGGATTTTATGTAACAGATGTATACTGTGTAACGTTTGAAACATGCATACCTTATCTTTCTGTTCTTT	ATTTGGTTATTCTTAAATATTTAGAGAAGGTGTGGTAATTAGTTGAATAACAATATTGATTTGCAACAGTTGACATATTATGCATGCCAAACTCATGTGC
