# Supplementary material for: Chloroplast genome analyses and genomic resource development for epilithic sister genera Oresitrophe and Mukdenia (Saxifragaceae), using genome skimming data
Source: BMC Genomics. 2018 Apr 4;19:235. doi: 10.1186/s12864-018-4633-x (PMC5885378; doi:10.1186/s12864-018-4633-x)
Supplement: Supplementary file 4 — Table S2. Primer pairs designed for each detected polymorphic gSSRs within Oresitrophe and between Oresitrophe and Mukdenia. (XLSX 157 kb) [file 12864_2018_4633_MOESM4_ESM.xlsx]

## Sheet: Mukdenia and Oresitrophe
CPSSRID	Forward primer1 (5'->3')	Tm (centigrade)	Size (bp)	Average identity (%)	Average coverage (%)	Reverse primer1 (5'->3')	Tm (centigrade)	Size (bp)	Average identity (%)	Average coverage (%)	Product1 size (bp)	Start	End	Forward primer2 (5'->3')	Tm (centigrade)	Size (bp)	Average identity (%)	Average coverage (%)	Reverse primer2 (5'->3')	Tm (centigrade)	Size (bp)	Average identity (%)	Average coverage (%)	Product2 size (bp)	Start	End	Forward primer3 (5'->3')	Tm (centigrade)	Size (bp)	Average identity (%)	Average coverage (%)	Reverse primer3 (5'->3')	Tm (centigrade)	Size (bp)	Average identity (%)	Average coverage (%)	Product3 size (bp)	Start	End
CPSSR_1	GCCTTCTTTTGGCTGTCCATC	59.797	21	100	100	TTGCCGCTCACCATTTCTCT	59.963	20	100	100	182	126	307	GCCTTCTTTTGGCTGTCCAT	58.739	20	100	100	TTGCCGCTCACCATTTCTCT	59.963	20	100	100	182	126	307	GCCTTCTTTTGGCTGTCCATC	59.797	21	100	100	TGTTCCTCCTGCCCAGTTTG	60.179	20	N/A	N/A	199	126	324
CPSSR_2	GTGGGTTCAGTCTTGGTGGA	59.528	20	100	100	TCCACCACCGAAGAACCATC	59.676	20	95	100	182	98	279	GTGGGTTCAGTCTTGGTGGA	59.528	20	100	100	CACCACCGAAGAACCATCCT	59.675	20	95	100	180	98	277	GTGGGTTCAGTCTTGGTGGA	59.528	20	100	100	CTCCACCACCGAAGAACCAT	59.675	20	95	100	183	98	280
CPSSR_3	GAGGCCATGATTGAAAAGTGCA	59.768	22	100	100	TGCCTCACAATGTTGACCTGT	60.134	21	100	95.24	183	107	289	AGGCCATGATTGAAAAGTGCA	58.75	21	100	100	TGCCTCACAATGTTGACCTGT	60.134	21	100	95.24	182	108	289	GCCATGATTGAAAAGTGCAAGC	59.586	22	100	100	TGCCTCACAATGTTGACCTGT	60.134	21	100	95.24	180	110	289
CPSSR_4	AAGCACAATCACGGCTTTGG	59.685	20	100	100	AGGCAATCATCTCATCTCACCA	59.224	22	100	100	180	128	307	AAGCACAATCACGGCTTTGG	59.685	20	100	100	CACTCCCTTAGGCAATCATCTCA	59.865	23	100	100	189	128	316	AAGCACAATCACGGCTTTGG	59.685	20	100	100	GGCAATCATCTCATCTCACCAG	58.86	22	100	100	179	128	306
CPSSR_5	CTGCTCTAGCTAATATCATGCA	55.58	22	100	100	GTGAGTTTGGAGCTCTGATACCA	60.056	23	100	100	199	40	238	CTGCTCTAGCTAATATCATGCA	55.58	22	100	100	TGTGAGTTTGGAGCTCTGATACC	60.056	23	100	100	200	40	239	CTGCTCTAGCTAATATCATGCA	55.58	22	100	100	TGAGTTTGGAGCTCTGATACCA	58.827	22	100	100	198	40	237
CPSSR_6	GCAAGGGATCGGAAGCAGAT	60.179	20	100	100	GGATTTACCCCGCTCAGCAG	60.816	20	100	100	169	72	240	GCAAGGGATCGGAAGCAGAT	60.179	20	100	100	CTGGATTTACCCCGCTCAGC	60.816	20	100	100	171	72	242	GCAAGGGATCGGAAGCAGAT	60.179	20	100	100	GCTGGATTTACCCCGCTCAG	60.816	20	100	100	172	72	243
CPSSR_7	TGCCGGAATTTTCTGTTTGTCC	59.965	22	100	100	TCTCCCACCTTTGTCAGCTG	59.602	20	100	100	193	110	302	TGCCGGAATTTTCTGTTTGTCC	59.965	22	100	100	CCACCTTTGTCAGCTGCTGA	60.536	20	100	90	189	110	298	TCCATGAAACATGCCGGAAT	57.858	20	95.2	100	CCACCTTTGTCAGCTGCTGA	60.536	20	100	90	200	99	298
CPSSR_8	GACCAGTTCTGTTCTTATGGTTGT	58.936	24	100	70.83	GTTGAGGAAAGATTGAGTTGGA	56.279	22	95.5	100	195	91	285	GACCAGTTCTGTTCTTATGGTTGT	58.936	24	100	70.83	AGTTGAGGAAAGATTGAGTTGG	56.27	22	95.5	100	196	91	286	AATGGGCAAGGATAATGGTT	54.915	20	100	80	GTTGAGGAAAGATTGAGTTGGA	56.279	22	95.5	100	125	161	285
CPSSR_9	GCGTCGTACAATGACATGCC	59.974	20	100	60	TACGCGTTGTGGGCTCTATC	59.898	20	100	100	135	160	294	GCGTCGTACAATGACATGCC	59.974	20	100	60	CTACGCGTTGTGGGCTCTAT	59.898	20	100	100	136	160	295	GCGTCGTACAATGACATGCC	59.974	20	100	60	GCGTTGTGGGCTCTATCGAT	60.249	20	100	100	132	160	291
CPSSR_10	AGCCTCCAATCCATGATCCT	58.17	20	100	100	GCGGATCTGCCACACTTTCT	60.675	20	100	100	183	102	284	AGCCTCCAATCCATGATCCT	58.17	20	100	100	TGCGGATCTGCCACACTTTC	60.955	20	100	100	184	102	285	AGCCTCCAATCCATGATCCT	58.17	20	100	100	CTGCGGATCTGCCACACTTT	60.957	20	100	100	185	102	286
CPSSR_11	TGCTTCTCACACGCATCCTT	59.965	20	95	100	CCGACGCAACAACACCAATT	59.97	20	95	100	191	73	263	TTGCTTCTCACACGCATCCT	59.965	20	95	100	CCGACGCAACAACACCAATT	59.97	20	95	100	192	72	263	TGCTTCTCACACGCATCCTT	59.965	20	95	100	GCATAACCGACGCAACAACA	59.764	20	N/A	N/A	197	73	269
CPSSR_12	GCGGCCATGGATTTGTCTTC	59.899	20	100	90	CCGTCGTCTTCCTTCTCCAG	59.829	20	100	100	172	91	262	CATACCCGGAAGCTCATCGG	60.32	20	100	100	CCGTCGTCTTCCTTCTCCAG	59.829	20	100	100	139	124	262	AGCATACCCGGAAGCTCATC	59.605	20	100	100	CCGTCGTCTTCCTTCTCCAG	59.829	20	100	100	141	122	262
CPSSR_13	CTAGATTGTGGCGCCAAAGC	59.901	20	100	100	GAGAGCATGGGGTTGCCTAA	59.744	20	100	100	137	67	203	CGCCAAAGCATGAACTGAGG	59.83	20	100	100	GAGAGCATGGGGTTGCCTAA	59.744	20	100	100	126	78	203	GCGCCAAAGCATGAACTGAG	60.456	20	100	100	GAGAGCATGGGGTTGCCTAA	59.744	20	100	100	127	77	203
CPSSR_14	GAGGGACTGTGGCGGTTATT	59.748	20	100	100	CTCTGCTCGCATTCACCAGA	60.108	20	100	65	146	107	252	GAGGGACTGTGGCGGTTATT	59.748	20	100	100	TCTCCTCTGCTCGCATTCAC	59.826	20	100	85	150	107	256	GCTTCCATGGTGGTGGTAGT	59.672	20	100	60	CTCTGCTCGCATTCACCAGA	60.108	20	100	65	182	71	252
CPSSR_15	CCGACACTCCGACACTTCTC	60.11	20	95	100	GCGGTTTGCTGCTCATAGTG	59.902	20	N/A	N/A	136	34	169	CCGACACTCCGACACTTCTC	60.11	20	95	100	AGCTTTCACACCAGCAGACA	59.819	20	100	100	156	34	189	CATCCCAAGTACCCGTGTCG	60.46	20	100	100	AGCTTTCACACCAGCAGACA	59.819	20	100	100	117	73	189
CPSSR_16	TGTGAACTTAAGTTGCATACCC	56.626	22	100	100	TGTCCCACTTGACTTGTGTGT	59.719	21	N/A	N/A	190	152	341	GTGAACTTAAGTTGCATACCCT	56.351	22	100	100	TGTCCCACTTGACTTGTGTGT	59.719	21	N/A	N/A	189	153	341	TGTGAACTTAAGTTGCATACCC	56.626	22	100	100	TCCCACTTGACTTGTGTGTCA	59.443	21	N/A	N/A	188	152	339
CPSSR_17	CGCCTCAACCATTTCTGCAC	60.11	20	100	100	TCGTCTACATCGCCAAGCTC	59.899	20	100	100	195	36	230	TCGCCTCAACCATTTCTGCA	60.251	20	100	100	TCGTCTACATCGCCAAGCTC	59.899	20	100	100	196	35	230	CGCCTCAACCATTTCTGCAC	60.11	20	100	100	TTCGTCTACATCGCCAAGCT	59.469	20	100	100	196	36	231
CPSSR_18	GTGAGAACGAGAAGTCAAGGGT	59.964	22	100	100	GAGCCACCAAGGAGCTTCTT	59.963	20	100	100	200	55	254	GAGAACGAGAAGTCAAGGGTGA	59.704	22	100	100	GAGCCACCAAGGAGCTTCTT	59.963	20	100	100	198	57	254	AGAACGAGAAGTCAAGGGTGA	58.683	21	100	100	GAGCCACCAAGGAGCTTCTT	59.963	20	100	100	197	58	254
CPSSR_19	TGTGGCAATGACGAAACGTT	58.982	20	100	80	GCTTCAATGGTTGGGGCAGA	60.9	20	100	100	188	147	334	TGTGGCAATGACGAAACGTT	58.982	20	100	80	AGCAAGCTTCAATGGTTGGG	59.029	20	100	100	193	147	339	TGTGGCAATGACGAAACGTT	58.982	20	100	80	GAGCAAGCTTCAATGGTTGGG	60.067	21	100	100	194	147	340
CPSSR_20	ACCACATCCTTTGCAAACTGC	59.931	21	100	100	CCTCGCTCCTGCATCTCTTC	60.249	20	100	100	155	43	197	GCAAACTGCACCCTCTTCTTC	59.732	21	100	100	CCTCGCTCCTGCATCTCTTC	60.249	20	100	100	143	55	197	ACCACATCCTTTGCAAACTGC	59.931	21	100	100	TCGCTCCTGCATCTCTTCTG	59.541	20	100	100	153	43	195
CPSSR_21	CAAAGACGAAGAAGAGAAGA	52.645	20	100	100	ATACTGGCAAGTGTGAGACG	57.63	20	100	100	134	159	292	TCAAAGACGAAGAAGAGAAG	52.645	20	100	100	ATACTGGCAAGTGTGAGACG	57.63	20	100	100	135	158	292	CAAAGACGAAGAAGAGAAGA	52.645	20	100	100	CCTCTGCATTTGGGTAGTCA	57.213	20	95	100	153	159	311
CPSSR_22	GCTCATGATCAAGCCACCGT	60.746	20	100	100	GAAGTTCGGCCTTACAGTCCA	59.998	21	95	95.24	195	75	269	GCTCATGATCAAGCCACCGT	60.746	20	100	100	CAGGAAGTTCGGCCTTACAGT	59.998	21	94.1	80.95	198	75	272	GCTCATGATCAAGCCACCGT	60.746	20	100	100	ACAGGAAGTTCGGCCTTACAG	59.998	21	100	57.14	199	75	273
CPSSR_23	TGAGTCCCCACACTAGCACT	60.179	20	100	90	TGAACATGGAGCGAATGCCA	60.322	20	100	100	154	101	254	GAGTCCCCACACTAGCACTG	59.752	20	100	85	TGAACATGGAGCGAATGCCA	60.322	20	100	100	153	102	254	ACACTAGCACTGGAGGAGGA	59.59	20	N/A	N/A	TGAACATGGAGCGAATGCCA	60.322	20	100	100	145	110	254
CPSSR_24	TGAGGGAATGCATGCGGTTA	59.746	20	95	100	GTTCAAAAGGGTCTGCTGCT	58.678	20	N/A	N/A	144	50	193	GGGAATGCATGCGGTTATGG	59.685	20	95	100	GTTCAAAAGGGTCTGCTGCT	58.678	20	N/A	N/A	141	53	193	TGAGGGAATGCATGCGGTTA	59.746	20	95	100	TGTTCAAAAGGGTCTGCTGCT	60.41	21	94.4	85.71	145	50	194
CPSSR_25	TGGAGATCTGCAAAAGTTGTGA	58.181	22	95.5	100	ACGGTCTAGATCGAGGAGCT	59.529	20	100	100	165	144	308	TGGAGATCTGCAAAAGTTGTG	56.73	21	N/A	N/A	ACGGTCTAGATCGAGGAGCT	59.529	20	100	100	165	144	308	TGGAGATCTGCAAAAGTTGTGA	58.181	22	95.5	100	AGGACGGTCTAGATCGAGGAG	59.929	21	100	100	168	144	311
CPSSR_26	AGGCATAAAGATGTCCTCCA	55.895	20	100	100	CCGGCCCAACACAACCTATT	60.611	20	100	100	195	68	262	AGGCATAAAGATGTCCTCCA	55.895	20	100	100	CGGCCCAACACAACCTATTC	59.191	20	100	100	194	68	261	AGGCATAAAGATGTCCTCCAA	56.688	21	100	100	CCGGCCCAACACAACCTATT	60.611	20	100	100	195	68	262
CPSSR_27	TGTTGTAGGCTTGTAGCGTT	57.463	20	100	100	CCAGTTCAGCAAGACGGTCT	59.966	20	100	100	179	53	231	TTGTTGTAGGCTTGTAGCGT	57.463	20	100	100	CCAGTTCAGCAAGACGGTCT	59.966	20	100	100	180	52	231	TGTTGTAGGCTTGTAGCGTTTG	59.454	22	100	100	CCAGTTCAGCAAGACGGTCT	59.966	20	100	100	179	53	231
CPSSR_28	CCAGGTATGCCGATTCAGTGT	60.134	21	100	90.48	TGTGTGAGTGTGAGTGTGTGT	59.725	21	95.2	100	147	0	146	CCAGGTATGCCGATTCAGTGT	60.134	21	100	90.48	GTGTGAGTGTGAGTGTGTGTG	59.339	21	95.2	100	146	0	145	CCAGGTATGCCGATTCAGTG	58.414	20	100	90	TGTGTGAGTGTGAGTGTGTGT	59.725	21	95.2	100	147	0	146
CPSSR_29	CTGCTTCGGCTGCATTCTTC	59.902	20	100	100	TGAAGCAAGAGCCGCAAAAC	59.969	20	100	100	171	118	288	CTGCTTCGGCTGCATTCTTC	59.902	20	100	100	GTGAAGCAAGAGCCGCAAAA	59.969	20	100	100	172	118	289	CTGCTTCGGCTGCATTCTTC	59.902	20	100	100	AAACGCAAAGAGGCATGCTC	59.758	20	100	85	155	118	272
CPSSR_30	CTCCACTTCCCCTGTTCCAG	59.674	20	100	90	GTCGGACGCCTAATCTGACG	60.592	20	100	75	197	92	288	CTCCACTTCCCCTGTTCCAG	59.674	20	100	90	GACGCCTAATCTGACGCCTA	59.333	20	100	55	193	92	284	AACCCTCCACTTCCCCTGTT	60.701	20	100	100	GACGCCTAATCTGACGCCTA	59.333	20	100	55	197	88	284
CPSSR_31	GCATGCACTGTGATGGCAAA	60.038	20	100	90	GGAGCTTGAGGATGTCAGCA	59.749	20	100	100	105	178	282	GCATGCACTGTGATGGCAAA	60.038	20	100	90	TGGAGCTTGAGGATGTCAGC	59.749	20	100	100	106	178	283	GTGTGCATGCACTGTGATGG	60.109	20	100	100	GGAGCTTGAGGATGTCAGCA	59.749	20	100	100	109	174	282
CPSSR_32	TAGCCTGCAAGTTTCACCGT	59.892	20	N/A	N/A	TTCAGATCTGGCAGGGCTTG	60.035	20	95	100	139	79	217	TAGCCTGCAAGTTTCACCGT	59.892	20	N/A	N/A	CTTCAGATCTGGCAGGGCTT	59.745	20	N/A	N/A	140	79	218	AGCCTGCAAGTTTCACCGT	60.153	19	N/A	N/A	TTCAGATCTGGCAGGGCTTG	60.035	20	95	100	138	80	217
CPSSR_33	CCTACGCAAGGCCTGATCAA	60.108	20	100	85	GCATTGCGTCAAAGTTGTTTG	57.777	21	100	85.71	172	112	283	TACGCAAGGCCTGATCAACA	59.677	20	100	75	GCATTGCGTCAAAGTTGTTTG	57.777	21	100	85.71	170	114	283	CCTACGCAAGGCCTGATCAA	60.108	20	100	85	GCATTGCGTCAAAGTTGTTT	56.346	20	100	90	172	112	283
CPSSR_34	GGGAGAATGCTCGAGGAACC	60.179	20	95	100	TATTGAGCAAGCGGGGTCAG	60.108	20	97.2	95	171	92	262	CTGGTGGGAGAATGCTCGAG	60.179	20	94.55	92.5	TATTGAGCAAGCGGGGTCAG	60.108	20	97.2	95	176	87	262	CTGGTGGGAGAATGCTCGAG	60.179	20	94.55	92.5	ACTCCCCATGGTGTCTGCTA	60.253	20	100	100	104	87	190
CPSSR_35	CGATGTATCCGACTGTCGCA	59.971	20	100	100	CCTAAGGGGTACAGCTTGCC	60.107	20	100	80	174	173	346	CGATGTATCCGACTGTCGCA	59.971	20	100	100	GGGAGATCGCGTGTGAAAGA	60.109	20	95	100	141	173	313	GCAGCAATCCTCACACTCCT	60.036	20	100	100	CCGCCCCACTAATCTTCTCC	59.893	20	100	100	130	135	264
CPSSR_36	CCCACCACCAGCTTCTTCAT	59.961	20	100	100	GCCTCTGTTTCGCGAAGAAA	59.134	20	N/A	N/A	133	154	286	CCCTTCACCACGGCTTCTTA	59.676	20	100	80	GGTGATTGGGAGAGGAAGCA	59.379	20	100	100	122	129	250	CCCTTCACCACGGCTTCTTA	59.676	20	100	80	TGGTGATTGGGAGAGGAAGC	59.379	20	100	100	123	129	251
CPSSR_37	CCAGGCACAACGACAACAAG	59.971	20	100	80	GCTTGTACCTGCGACGGATC	61.146	20	95	100	108	169	276	CCAGGCACAACGACAACAAG	59.971	20	100	80	GCTTGTACCTGCGACGGAT	60.154	19	100	78.95	108	169	276	CTGAAGCACAGCAGCAACAG	60.04	20	100	100	GCTTGTACCTGCGACGGATC	61.146	20	95	100	160	117	276
CPSSR_38	CATCACTGCCCCTCTCGATC	59.967	20	100	100	GTGAGTTGCCACGACAGAGA	59.968	20	100	100	200	74	273	ATCACTGCCCCTCTCGATCT	60.106	20	100	100	GTGAGTTGCCACGACAGAGA	59.968	20	100	100	199	75	273	CATCACTGCCCCTCTCGATC	59.967	20	100	100	GGTGGTGGTGGTGAATGACT	59.89	20	100	100	164	74	237
CPSSR_39	GGCTTCGCTCTCTGGTTCTT	60.037	20	100	100	GGTGAGGGGCAGAATTGGAA	59.96	20	100	100	184	106	289	CACACCCTCGAATCCCTCAC	60.108	20	100	100	GGTGAGGGGCAGAATTGGAA	59.96	20	100	100	139	151	289	CACACCCTCGAATCCCTCAC	60.108	20	100	100	GAGTGCTTGACGACCGTGTA	60.04	20	95	100	197	151	347
CPSSR_40	CCACTACTCACAGGCTCACG	60.109	20	100	100	CAGTCGATTTCGCCACAACG	60.179	20	100	100	173	3	175	CCACTACTCACAGGCTCACG	60.109	20	100	100	GCAGTCGATTTCGCCACAAC	60.453	20	100	100	174	3	176	GCCACTACTCACAGGCTCAC	60.39	20	100	100	CAGTCGATTTCGCCACAACG	60.179	20	100	100	174	2	175
CPSSR_41	TGGGTTCGGATCTCTGCCTA	60.033	20	100	100	GCATGGTTGATGAGCTTCGG	59.62	20	100	85	146	99	244	TGGGTTCGGATCTCTGCCTA	60.033	20	100	100	GGCATGGTTGATGAGCTTCG	59.62	20	100	90	147	99	245	AACTGGGTTCGGATCTCTGC	59.749	20	100	90	GCATGGTTGATGAGCTTCGG	59.62	20	100	85	149	96	244
CPSSR_42	ACATAGATGCCGTCAAACACT	57.665	21	97.6	100	AGATGCTCCCTCGATTTTGT	56.911	20	100	95	165	153	317	AGATGCCGTCAAACACTAATGT	58.325	22	97.75	100	AGATGCTCCCTCGATTTTGT	56.911	20	100	95	161	157	317	AACATAGATGCCGTCAAACACT	58.325	22	97.75	100	AGATGCTCCCTCGATTTTGT	56.911	20	100	95	166	152	317
CPSSR_43	TGAGAACCTGCACTCAGAACT	58.958	21	100	100	CACACCCAACATCTCTCCCT	59.013	20	94.1	85	163	68	230	TGAGAACCTGCACTCAGAACT	58.958	21	100	100	AGCAGGAGAGCAACAAGAGT	58.945	20	100	85	106	68	173	TGAGAACCTGCACTCAGAACT	58.958	21	100	100	GCAGGAGAGCAACAAGAGTG	58.845	20	100	90	105	68	172
CPSSR_44	GCTTATGTGGCGCCATATGG	59.477	20	100	92.5	TGCAATCCAAGAGGTAGGTGA	58.735	21	100	100	173	69	241	GGCTTATGTGGCGCCATATG	59.477	20	100	90	TGCAATCCAAGAGGTAGGTGA	58.735	21	100	100	174	68	241	GGGCTTATGTGGCGCCATAT	60.609	20	97.5	100	TGCAATCCAAGAGGTAGGTGA	58.735	21	100	100	175	67	241
CPSSR_45	ACCGTTGAAGAAGCTGCAGA	59.893	20	100	100	TCCATCCGTTTGCTCCAACA	59.89	20	100	80	188	112	299	AAGAAGCTGCAGAGTTGGCT	59.89	20	95	100	TCCATCCGTTTGCTCCAACA	59.89	20	100	80	181	119	299	TACATTCCGAGATGGCGCAA	59.823	20	100	95	TCCATCCGTTTGCTCCAACA	59.89	20	100	80	141	159	299
CPSSR_46	CAGAGCTGGCCATGAAGAGA	59.46	20	100	100	CACATGTGGGGACGACCTTT	60.251	20	100	95	149	10	158	TCAGAGCTGGCCATGAAGAG	59.46	20	100	100	CACATGTGGGGACGACCTTT	60.251	20	100	95	150	9	158	CTCAGAGCTGGCCATGAAGA	59.46	20	100	100	CACATGTGGGGACGACCTTT	60.251	20	100	95	151	8	158
CPSSR_47	TGCATTGGTTTGGCATCGTT	59.322	20	100	100	ACGGAATGAAAACAAGCACAGA	59.051	22	100	86.36	109	146	254	ATGCATTGGTTTGGCATCGT	59.103	20	100	100	ACGGAATGAAAACAAGCACAGA	59.051	22	100	86.36	110	145	254	TCGAATGCATTGGTTTGGCA	59.035	20	100	100	ACGGAATGAAAACAAGCACAGA	59.051	22	100	86.36	114	141	254
CPSSR_48	GTTCTTCACCTTCCCCTCTCC	59.72	21	95.2	100	CTTGGTAGCCAGCGGTTACA	60.037	20	100	90	105	125	229	GTTCTTCACCTTCCCCTCTCC	59.72	21	95.2	100	TGGTAGCCAGCGGTTACATG	60.108	20	100	80	103	125	227	TTCTTCACCTTCCCCTCTCC	58.342	20	95	100	CTTGGTAGCCAGCGGTTACA	60.037	20	100	90	104	126	229
CPSSR_49	CCATTCCATTCCGCCTTCCT	60.107	20	100	80	GCCCTAAGCTTTCCCGACTC	60.462	20	100	95	112	58	169	CCTCCATTCCATTCCGCCTT	60.107	20	95	100	GCCCTAAGCTTTCCCGACTC	60.462	20	100	95	115	55	169	TCCATTCCATTCCGCCTTCC	60.107	20	95	100	GCCCTAAGCTTTCCCGACTC	60.462	20	100	95	113	57	169
CPSSR_50	CAGAGGAGGAAAACAGGGGAA	59.295	21	100	100	GGTTGCACGATTTTGGGCAT	60.037	20	100	75	197	156	352	AGGGGAAATAGGTGCTAGGTCT	60.022	22	100	100	TGCTCTTGAGGTTGCACGAT	59.965	20	100	60	192	170	361	AGGGGAAATAGGTGCTAGGTCT	60.022	22	100	100	GGTTGCACGATTTTGGGCAT	60.037	20	100	75	183	170	352
CPSSR_51	CCCCGCGAGTATTTTCCTCA	59.823	20	100	70	TCGGCCAGCTAACAATTCGA	59.752	20	100	100	136	77	212	GTCCTCCCCGCGAGTATTTT	59.823	20	N/A	N/A	TCGGCCAGCTAACAATTCGA	59.752	20	100	100	141	72	212	CCCCGCGAGTATTTTCCTCA	59.823	20	100	70	GGTGATCGGCCAGCTAACAA	60.392	20	100	100	141	77	217
CPSSR_52	CCCACCCTTTGTGCCAAAAC	60.179	20	100	100	GAGGGTAGAGAGTGCTTGGC	59.823	20	100	100	121	60	180	CCCTTTGTGCCAAAACGCTT	60.179	20	100	100	GAGGGTAGAGAGTGCTTGGC	59.823	20	100	100	117	64	180	CCCACCCTTTGTGCCAAAAC	60.179	20	100	100	AGGGTAGAGAGTGCTTGGCT	60.252	20	100	100	120	60	179
CPSSR_53	TCAACTCCTTCAGATGTGGGT	58.661	21	95.2	100	GGAAACCACCTCGAATTGAGT	58.22	21	94.7	90.48	192	77	268	AGCCCTGGTGATGATTTGGA	58.998	20	100	85	TTGAACCACATCAAAACCCA	55.655	20	100	100	171	56	226	TGGCAGGATTCATGGAGAGG	59.158	20	100	60	TGATGACAAAGCAAGTGTTCTG	57.443	22	95.5	100	153	7	159
CPSSR_54	GAAATTGGTGTTTCGTCTCCA	56.745	21	100	100	GGCGTTAATGGCAAGACGAC	59.904	20	95	100	146	132	277	GAAATTGGTGTTTCGTCTCCA	56.745	21	100	100	GACGGCGTTAATGGCAAGAC	59.904	20	95	100	149	132	280	GAAATTGGTGTTTCGTCTCCA	56.745	21	100	100	GTGACGGCGTTAATGGCAAG	60.179	20	100	85	151	132	282
CPSSR_55	CATGAACCCTCCCACCACTC	60.035	20	100	100	GGGTGTTGCCTACTGCTGAT	60.035	20	100	100	137	47	183	AATGTGCCCTTCATGCGAGA	60.035	20	95	100	GGGTGTTGCCTACTGCTGAT	60.035	20	100	100	113	71	183	ATGAACCCTCCCACCACTCT	60.179	20	100	100	GGGTGTTGCCTACTGCTGAT	60.035	20	100	100	136	48	183
CPSSR_56	GCTTCGAAACAGGCTAAGCG	59.905	20	100	95	TGCACTCTTAACAACAGCTTTAGC	60.024	24	95.8	100	199	10	208	CGCTTCGAAACAGGCTAAGC	59.905	20	100	100	TGCACTCTTAACAACAGCTTTAGC	60.024	24	95.8	100	200	9	208	TGCTGGCAAGATCAGTCATGT	59.996	21	100	76.19	TCCATTGCACTCTTAACAACAGC	59.747	23	95.7	100	166	48	213
CPSSR_57	TACCGATTCGAGCGAAATGC	58.794	20	100	100	TTTCTCTCGCCGCCATTTCT	60.036	20	100	85	161	129	289	TACCGATTCGAGCGAAATGC	58.794	20	100	100	TCTGTTCTCCCACCTGACCA	60.105	20	100	100	194	129	322	TACCGATTCGAGCGAAATGC	58.794	20	100	100	TGATTTTCTCTCGCCGCCAT	60.108	20	95	100	165	129	293
CPSSR_58	TCCCGTAGAGCCTACCAACA	59.96	20	100	100	ACGGAAACAAGGATGATGCAG	58.913	21	100	100	185	61	245	TCCCGTAGAGCCTACCAACA	59.96	20	100	100	ACGGAAACAAGGATGATGCA	57.801	20	100	100	185	61	245	CCTCCCGTAGAGCCTACCAA	60.397	20	100	100	ACGGAAACAAGGATGATGCAG	58.913	21	100	100	187	59	245
CPSSR_59	ACCGTCTGTGTATCAAATACGA	57.293	22	N/A	N/A	CCTCTTGCTTCCCATGCAGA	60.035	20	100	100	182	159	340	ACCGTCTGTGTATCAAATACGA	57.293	22	N/A	N/A	GGGGACACCACTCCTACTCT	59.959	20	100	100	131	159	289	ACCGTCTGTGTATCAAATACGA	57.293	22	N/A	N/A	TTTGGTCCCTCTTGCTTCCC	59.888	20	100	100	189	159	347
CPSSR_60	GGCGAGGTGTAATCGGTAGG	59.968	20	N/A	N/A	GGGTGAGGGAACAAACTTGC	59.326	20	100	100	164	87	250	ACGATTGACTGCGGTGAGTT	59.966	20	N/A	N/A	GGGTGAGGGAACAAACTTGC	59.326	20	100	100	192	59	250	GTGACAATGGTGGTGTCGGA	60.25	20	100	60	GGGTGAGGGAACAAACTTGC	59.326	20	100	100	106	145	250
CPSSR_61	GTCGTCGTTCACAGGGAGAG	60.11	20	100	100	GCGCTAATGGACCTTTGCTC	59.621	20	95	100	101	151	251	TAGGTCGTCGTTCACAGGGA	60.251	20	100	100	GCGCTAATGGACCTTTGCTC	59.621	20	95	100	104	148	251	GGAGAGGCAGTCGTTCACAA	59.966	20	97.5	100	AGCGATGAAGCTCCAGTGAA	59.39	20	100	60	199	165	363
CPSSR_62	TCTGCCTCTGCTCTGTTATTGT	59.431	22	95.5	100	GTCCTCTTTCGTCCACCCAA	59.605	20	100	100	162	1	162	TCTGCCTCTGCTCTGTTATTGT	59.431	22	95.5	100	AGTCCTCTTTCGTCCACCCA	60.471	20	100	100	163	1	163	TCTGCCTCTGCTCTGTTATTGT	59.431	22	95.5	100	ACCAGTCCTCTTTCGTCCAC	59.32	20	100	100	166	1	166
CPSSR_63	TGACACCTCCCCAACCCATA	60.179	20	100	100	AGGGAGAAGTCATGGTGATGC	59.789	21	95.2	100	129	107	235	AATTTCCCGTGTCCACCGTT	60.179	20	N/A	N/A	AGGGAGAAGTCATGGTGATGC	59.789	21	95.2	100	177	59	235	TGGCTTCGGAAACACACGAT	60.25	20	100	100	AGGGAGAAGTCATGGTGATGC	59.789	21	95.2	100	151	85	235
CPSSR_64	AGAAGAGTCCCCTTCACCCT	59.506	20	100	90	AGAACTTTTGGGGAATCTGGT	57.096	21	100	95.24	178	68	245	AGAAGAGTCCCCTTCACCCT	59.506	20	100	90	AGAACTTTTGGGGAATCTGGTT	57.801	22	100	95.45	178	68	245	AGAAGAGTCCCCTTCACCCT	59.506	20	100	90	TGGGGAATCTGGTTTAATTGGT	57.588	22	100	100	170	68	237
CPSSR_65	ACGAGGCATAGCAGTGACAA	59.392	20	100	100	GGCGGTGTTGCACTTCTTTA	59.051	20	100	100	171	147	317	AACGAGGCATAGCAGTGACA	59.392	20	100	100	GGCGGTGTTGCACTTCTTTA	59.051	20	100	100	172	146	317	ACGAGGCATAGCAGTGACAAA	59.998	21	100	100	GGCGGTGTTGCACTTCTTTA	59.051	20	100	100	171	147	317
CPSSR_66	TGAGATGGCCTTGTGAGAGG	59.093	20	95	100	AAAGGGAGGCTACAGCACAC	59.963	20	100	95	157	103	259	TGAGATGGCCTTGTGAGAGG	59.093	20	95	100	GGAGCTGACAAGGCGTTTTG	60.04	20	95	100	118	103	220	CGATCCGCAGCAGTAAGATG	58.865	20	100	100	AAAGGGAGGCTACAGCACAC	59.963	20	100	95	178	82	259
CPSSR_67	AGCTTGTGAGAGGAGAAGCA	58.654	20	100	100	TGGTTGGTAGAACTGTCAACTGT	59.801	23	100	100	132	135	266	AGCTTGTGAGAGGAGAAGCAA	59.304	21	100	100	TGGTTGGTAGAACTGTCAACTGT	59.801	23	100	100	132	135	266	AAGCTTGTGAGAGGAGAAGCA	59.304	21	100	100	TGGTTGGTAGAACTGTCAACTGT	59.801	23	100	100	133	134	266
CPSSR_68	TGGAAATTGGAGACTGACATGT	57.628	22	100	86.36	TCCTCTGAAGTTCTTGCAAGGT	59.56	22	100	100	179	12	190	TGGAAATTGGAGACTGACATGT	57.628	22	100	86.36	CCTCTGAAGTTCTTGCAAGGTG	59.449	22	100	100	178	12	189	TCTTGGAAATTGGAGACTGACA	57.295	22	95.5	100	TCCTCTGAAGTTCTTGCAAGGT	59.56	22	100	100	182	9	190
CPSSR_69	AGCTTCAGCCAGTGATTATCCA	59.493	22	100	100	TGCATATAGGTTGGCATTCAGA	57.564	22	100	100	186	130	315	GCTTCAGCCAGTGATTATCCAC	59.384	22	100	100	TGCATATAGGTTGGCATTCAGA	57.564	22	100	100	185	131	315	TCAGCCAGTGATTATCCACACT	59.16	22	100	90.91	TGCATATAGGTTGGCATTCAGA	57.564	22	100	100	182	134	315
CPSSR_70	CCCAGCAACCAAACAGAACC	59.611	20	100	100	GCTGCTGCATGTTCTTCACC	60.109	20	95	100	174	151	324	CCAGCAACCAAACAGAACCA	58.89	20	100	100	GCTGCTGCATGTTCTTCACC	60.109	20	95	100	173	152	324	CCCAGCAACCAAACAGAACC	59.611	20	100	100	CAGCTGCTGCATGTTCTTCA	59.121	20	100	50	176	151	326
CPSSR_71	GGCTGGGATGTAGGGTGTTC	60.107	20	100	100	TGTCATTCTCTTCACCCAGGA	58.38	21	100	100	103	64	166	CGAACTGCATAGGCTGGGAT	59.893	20	100	100	TGTCATTCTCTTCACCCAGGA	58.38	21	100	100	114	53	166	GCATAGGCTGGGATGTAGGG	59.674	20	97.5	100	TGTCATTCTCTTCACCCAGGA	58.38	21	100	100	108	59	166
CPSSR_72	ACCGCTTAGGGTCCCCTATT	60.03	20	100	100	GTGAATCACCCTCTTGAGCCT	59.72	21	100	100	183	109	291	ACCGCTTAGGGTCCCCTATT	60.03	20	100	100	TGAATCACCCTCTTGAGCCT	58.339	20	100	100	182	109	290	ACCGCTTAGGGTCCCCTATT	60.03	20	100	100	TGAATCACCCTCTTGAGCCTT	59.012	21	100	100	182	109	290
CPSSR_73	GCTCGTTCGAACTGAATGCC	59.905	20	100	100	TGCAATATTCCGCCTCTCCT	58.868	20	95	100	105	162	266	GGCTCGTTCGAACTGAATGC	59.905	20	100	100	TGCAATATTCCGCCTCTCCT	58.868	20	95	100	106	161	266	GCTCGTTCGAACTGAATGCC	59.905	20	100	100	ACCTTTGCGGAAGAAGTGACA	60.134	21	100	71.43	192	162	353
CPSSR_74	ACAACGCATTCACGCCAAAA	59.899	20	100	100	GCAGCTGAAGATCGGACTCT	59.541	20	100	80	150	93	242	AACAACGCATTCACGCCAAA	59.899	20	100	100	GCAGCTGAAGATCGGACTCT	59.541	20	100	80	151	92	242	ACAACGCATTCACGCCAAAA	59.899	20	100	100	GGCAGCTGAAGATCGGACTC	60.53	20	100	85	151	93	243
CPSSR_75	AGCCCATCCACAACAGTGAG	59.963	20	100	100	TAGCTAGTGCGGATCCCAGT	60.106	20	100	85	178	109	286	CATGTCAGTGCCAAGATGCG	59.902	20	100	100	TAGCTAGTGCGGATCCCAGT	60.106	20	100	85	136	151	286	CATGCAAGCCCATCCACAAC	60.109	20	100	85	TAGCTAGTGCGGATCCCAGT	60.106	20	100	85	184	103	286
CPSSR_76	GTGTAATTAGCTGCCATCATGGG	59.746	23	100	91.3	TTGCTGGAATGTGTGGGTGT	60.106	20	N/A	N/A	199	116	314	GGTGTAATTAGCTGCCATCATGG	59.746	23	100	95.65	TTGCTGGAATGTGTGGGTGT	60.106	20	N/A	N/A	200	115	314	GTGTAATTAGCTGCCATCATGGG	59.746	23	100	91.3	GTGTGGGTGTGTGGTGATGA	60.179	20	100	90	189	116	304
CPSSR_77	TTGCATCAATGGACCGCTTG	59.473	20	100	100	GGGTTGTCAAGAAACTTTATCC	55.272	22	100	100	180	44	223	TGGACCGCTTGATTGACTACT	59.1	21	95	95.24	CCAAGTTTGTCCTATACATGCA	56.418	22	100	100	199	53	251	TGGACCGCTTGATTGACTACT	59.1	21	95	95.24	ACCAAGTTTGTCCTATACATGC	56.416	22	100	100	200	53	252
CPSSR_78	TGACTTCTTCCTCCGCTTCG	59.756	20	100	100	GCTTATGACAGAGCCGCGTA	60.249	20	N/A	N/A	186	85	270	ACTTCTTCCTCCGCTTCGTC	59.756	20	100	100	GCTTATGACAGAGCCGCGTA	60.249	20	N/A	N/A	184	87	270	GACTTCTTCCTCCGCTTCGT	59.756	20	100	100	GCTTATGACAGAGCCGCGTA	60.249	20	N/A	N/A	185	86	270
CPSSR_79	ACTTCAAGGTCTGGTTGGACA	59.156	21	100	100	GGGTACGTTTGTTTCGAATGGA	59.193	22	95.5	100	150	160	309	ACTTCAAGGTCTGGTTGGACA	59.156	21	100	100	AGGGTACGTTTGTTTCGAATGG	59.19	22	95.5	100	151	160	310	ACTTCAAGGTCTGGTTGGACA	59.156	21	100	100	GGGTACGTTTGTTTCGAATGG	57.808	21	95.2	100	150	160	309
CPSSR_80	GCTCTCTCTCATGGCATGCT	59.893	20	100	95	TGCTTGATCATCTGCTGCGA	60.108	20	95	100	147	92	238	GCTCTCTCTCATGGCATGCT	59.893	20	100	95	TTGATCATCTGCTGCGACGA	59.827	20	N/A	N/A	144	92	235	CTCTCGCTCTCTCTCATGGC	59.688	20	100	70	TGCTTGATCATCTGCTGCGA	60.108	20	95	100	152	87	238
CPSSR_81	TGAAGGCCATCACCATGACC	60.034	20	N/A	N/A	TGGGTTTGAAGATGCAAGACAG	59.113	22	95.5	100	165	76	240	AAGCCAAGCCCTATTTGCCT	59.958	20	95	100	TGGGTTTGAAGATGCAAGACAG	59.113	22	95.5	100	125	116	240	TGAAGGCCATCACCATGACC	60.034	20	N/A	N/A	TGGGTTTGAAGATGCAAGACA	58.057	21	95.2	100	165	76	240
CPSSR_82	TTGCTGGGTGGTTTCTTTGC	59.536	20	100	80	CCCAAAGACACACACCACCT	60.107	20	N/A	N/A	193	161	353	GCTGGGTGGTTTCTTTGCAT	59.319	20	100	90	CCCAAAGACACACACCACCT	60.107	20	N/A	N/A	191	163	353	TGCTGGGTGGTTTCTTTGCA	60.686	20	100	85	CCCAAAGACACACACCACCT	60.107	20	N/A	N/A	192	162	353
CPSSR_83	TGACTTTGTTGCATGACTGA	55.51	20	N/A	N/A	GCCACCTATCATTAATGCTGACA	58.863	23	100	100	186	86	271	TGACTTTGTTGCATGACTGA	55.51	20	N/A	N/A	TGCCACCTATCATTAATGCTGAC	58.863	23	100	100	187	86	272	TGACTTTGTTGCATGACTGA	55.51	20	N/A	N/A	TGCCACCTATCATTAATGCTGACA	60.385	24	100	100	187	86	272
CPSSR_84	CCTGCAGCCGAAGATCAAGT	60.392	20	95	100	CGTTAGACATCCGACGACGT	59.904	20	100	100	173	164	336	CCTGCAGCCGAAGATCAAGT	60.392	20	95	100	TGGCCGTTGATGTTGTGAGT	60.179	20	100	100	146	164	309	CCTGCAGCCGAAGATCAAGT	60.392	20	95	100	GACATCCGACGACGTCTGAG	60.248	20	100	100	168	164	331
CPSSR_85	TCGTTGGATTGCTTAGCATGC	59.598	21	100	100	TGCACAAGGTTTGCACACAT	59.177	20	100	100	131	95	225	TCGTTGGATTGCTTAGCATGC	59.598	21	100	100	CCACAGCCCAGTCGAGAATA	59.176	20	95	100	166	95	260	CGTTGGATTGCTTAGCATGCT	59.597	21	100	100	TGCACAAGGTTTGCACACAT	59.177	20	100	100	130	96	225
CPSSR_86	GCCCCAGCAATCATTCTCGT	60.749	20	N/A	N/A	TCAGTTCTCTGCAAAGATGTTGC	59.748	23	100	100	191	61	251	GCCCCAGCAATCATTCTCGT	60.749	20	N/A	N/A	CAGTTCTCTGCAAAGATGTTGC	58.437	22	100	100	190	61	250	GCCCCAGCAATCATTCTCGT	60.749	20	N/A	N/A	AGTTCTCTGCAAAGATGTTGC	57.088	21	100	100	189	61	249
CPSSR_87	TCTGCCAAGCTTCCCCAATT	59.885	20	94.4	90	GAGGTCCGAGGATGATTCACC	59.931	21	100	100	177	144	320	AATCTGCCAAGCTTCCCCAA	59.885	20	N/A	N/A	GAGGTCCGAGGATGATTCACC	59.931	21	100	100	179	142	320	TCTGCCAAGCTTCCCCAATT	59.885	20	94.4	90	GTCCGAGGATGATTCACCCT	58.876	20	100	100	174	144	317
CPSSR_88	ACAAGAAGCGAGAGAGAGGT	58.082	20	100	65	ATGCCACGAGATCATGCAGT	59.82	20	100	100	111	129	239	ACAAGAAGCGAGAGAGAGGT	58.082	20	100	65	TGCCACGAGATCATGCAGTA	59.177	20	100	100	110	129	238	ACAAGAAGCGAGAGAGAGGT	58.082	20	100	65	GAGTTTGACCCTACCGACGA	59.116	20	95	100	182	129	310
CPSSR_89	AGCCGACTTCTTCTGTTTCTCT	59.369	22	100	100	TCCCTGAAAGTGTTGGAGCA	59.157	20	100	100	198	37	234	GCCGACTTCTTCTGTTTCTCT	57.967	21	100	100	TCCCTGAAAGTGTTGGAGCA	59.157	20	100	100	197	38	234	AGCCGACTTCTTCTGTTTCTC	57.967	21	100	100	TCCCTGAAAGTGTTGGAGCA	59.157	20	100	100	198	37	234
CPSSR_90	AAGCCTGTGTTCGTGACGAT	59.966	20	95	100	CGGGGATCGAGCATTGAGAT	59.68	20	N/A	N/A	196	58	253	TTCGAAGCCTGTGTTCGTGA	59.897	20	N/A	N/A	CGGGGATCGAGCATTGAGAT	59.68	20	N/A	N/A	200	54	253	GCCTGATTCTTCCCCTTGGT	59.667	20	100	100	CGGGGATCGAGCATTGAGAT	59.68	20	N/A	N/A	104	150	253
CPSSR_91	CCAGTGCAGGTTCTTCCCTT	59.889	20	100	100	TCAGCAGCACTACCCTGTTG	59.965	20	100	100	107	84	190	CCAGTGCAGGTTCTTCCCTT	59.889	20	100	100	TGGCAACATCAGCAGCACTA	59.963	20	100	100	115	84	198	CCAGTGCAGGTTCTTCCCTT	59.889	20	100	100	ATAGCAGCCTCCATCCAAGC	59.89	20	100	100	178	84	261
CPSSR_92	TGTCTTGATGAGCCGCTGAG	60.108	20	N/A	N/A	AGATACAGAGTAGAGCAGATGGC	59.174	23	100	95.65	198	7	204	TGTCTTGATGAGCCGCTGAG	60.108	20	N/A	N/A	TACAGAGTAGAGCAGATGGC	56.153	20	100	95	195	7	201	GTCTTGATGAGCCGCTGAGA	59.826	20	N/A	N/A	AGATACAGAGTAGAGCAGATGGC	59.174	23	100	95.65	197	8	204
CPSSR_93	TGCGCAAACTTTACCTTCGC	60.041	20	100	100	TTCGTTACGTCTGGCATGCT	60.038	20	100	100	193	24	216	TGCGCAAACTTTACCTTCGC	60.041	20	100	100	GTTCGTTACGTCTGGCATGC	59.905	20	100	100	194	24	217	CTTCCCCTATCGTCCTCCCA	60.106	20	100	90	TTCGTTACGTCTGGCATGCT	60.038	20	100	100	165	52	216
CPSSR_94	TCCACTCTGTATGTAGGTAAAGCT	58.73	24	100	100	CCTGTGACAAGGTTTGTGTCC	59.324	21	100	100	100	157	256	TGTTCCACTCTGTATGTAGGT	55.726	21	100	100	CCTGTGACAAGGTTTGTGTCC	59.324	21	100	100	103	154	256	TTGTTCCACTCTGTATGTAGGT	56.487	22	100	100	CCTGTGACAAGGTTTGTGTCC	59.324	21	100	100	104	153	256
CPSSR_95	CTCGTGGACTAAACTACCCGTA	58.99	22	100	100	TAGCCGACCAGATCCGAAAC	59.541	20	100	100	199	95	293	CTCGTGGACTAAACTACCCGTA	58.99	22	100	100	GCCGACCAGATCCGAAACAT	60.462	20	100	100	197	95	291	TCGTGGACTAAACTACCCGTA	57.934	21	100	100	TAGCCGACCAGATCCGAAAC	59.541	20	100	100	198	96	293
CPSSR_96	CCAAAAGGGTCAGACGGTCA	59.892	20	100	70	GTAGAGAGGGCAGCGAACAG	60.179	20	95	100	152	95	246	CCAAAAGGGTCAGACGGTCA	59.892	20	100	70	TAGGTAGAGAGGGCAGCGAA	59.742	20	100	85	155	95	249	AAAAGGGTCAGACGGTCAGC	60.25	20	100	80	GTAGAGAGGGCAGCGAACAG	60.179	20	95	100	150	97	246
CPSSR_97	CCTGAAAGCCCTTACCACCA	59.596	20	100	100	TTTGCCCCATCTCTCAGGTG	59.671	20	100	100	154	137	290	CCTGAAAGCCCTTACCACCA	59.596	20	100	100	TGTTTGCCCCATCTCTCAGG	59.671	20	100	90	156	137	292	CCTGAAAGCCCTTACCACCA	59.596	20	100	100	GTTTGCCCCATCTCTCAGGT	59.67	20	100	95	155	137	291
CPSSR_98	CGAACAGGACAGTGCTTTCTC	59.205	21	100	100	ACACCCAATTCAATTTCCCT	55.071	20	100	100	200	146	345	CGAACAGGACAGTGCTTTCT	58.129	20	100	100	ACACCCAATTCAATTTCCCT	55.071	20	100	100	200	146	345	TCGAACAGGACAGTGCTTTCT	59.587	21	100	100	CACCCAATTCAATTTCCCTATTGG	58.326	24	100	100	200	145	344
CPSSR_99	AGCCATCGGTCTTTTGAGGT	59.307	20	100	100	CTACGTTGCCGGAAAGTTGC	60.11	20	N/A	N/A	196	122	317	AGCCATCGGTCTTTTGAGGT	59.307	20	100	100	AAGTTGCTTTCCGCTCCACT	60.179	20	100	80	183	122	304	AGCCATCGGTCTTTTGAGGT	59.307	20	100	100	CGTTGCCGGAAAGTTGCTTT	60.249	20	N/A	N/A	193	122	314
CPSSR_100	ACCAGGCACCAGACCACTAT	60.548	20	100	100	TAGCCTTGCTCTGGTCGAAC	59.753	20	100	100	160	37	196	ACCAGGCACCAGACCACTAT	60.548	20	100	100	GTCGAACCAACCCGAACGTA	60.319	20	100	100	147	37	183	GTCATGACCAGGCACCAGAC	60.675	20	100	100	TAGCCTTGCTCTGGTCGAAC	59.753	20	100	100	166	31	196
CPSSR_101	ACCATGAAACCCATCTCAGCT	59.362	21	100	100	GCAACACCTCCTAGCTTCTCA	59.724	21	100	100	186	154	339	TAGCTGGTCCAGGAGGTCAT	59.66	20	100	100	ACTGTGCTCCTTTGCTGTAA	57.362	20	100	100	185	113	297	TAGCTGGTCCAGGAGGTCAT	59.66	20	100	100	TTACTGTGCTCCTTTGCTGT	57.362	20	100	100	187	113	299
CPSSR_102	CACGGAACCCATGACTGGAA	59.964	20	100	100	ACGCATACATGTTACAGGGGAA	59.762	22	97.75	100	127	113	239	ACGGAACCCATGACTGGAAC	59.964	20	100	100	ACGCATACATGTTACAGGGGAA	59.762	22	97.75	100	126	114	239	CACGGAACCCATGACTGGAA	59.964	20	100	100	CGCATACATGTTACAGGGGAA	58.087	21	97.6	100	126	113	238
CPSSR_103	TTCCCGTGTGTAAGGTTGGT	59.161	20	94.7	95	GGAACATCCCACGTGCTGTA	60.037	20	100	100	110	181	290	TTCCCGTGTGTAAGGTTGGT	59.161	20	94.7	95	GGCCATCTGCTGAGGAACAT	60.107	20	100	100	123	181	303	TTCCCGTGTGTAAGGTTGGT	59.161	20	94.7	95	TCCAATAGTGTGCGGCCATC	60.464	20	100	100	136	181	316
CPSSR_104	ACTCCACCGGGACTACATCT	59.665	20	100	100	TTCCGACGAAGCTACGCAAT	60.109	20	94.1	85	181	169	349	ACTCCACCGGGACTACATCT	59.665	20	100	100	ATTCCGACGAAGCTACGCAA	60.109	20	94.4	90	182	169	350	TGCCGATGATTGGAGGTTCC	60.107	20	100	100	GGAAAAGCCCTAGGGAACGA	59.383	20	95	100	131	117	247
CPSSR_105	GTGGGATGATGGTGGACTCC	59.819	20	100	100	TGCTCGACACATACACAACCA	59.931	21	100	95.24	192	79	270	GGGATGATGGTGGACTCCCT	60.696	20	100	100	TGCTCGACACATACACAACCA	59.931	21	100	95.24	190	81	270	GTGGGATGATGGTGGACTCC	59.819	20	100	100	CTGCTCGACACATACACAACC	59.273	21	100	90.48	193	79	271
CPSSR_106	TACTCCTCGCTGGAACGTTG	59.757	20	100	100	AGTGTTTCCAAATTGCTCACCA	58.97	22	95.5	100	122	137	258	TGTTACTCCTCGCTGGAACG	59.757	20	100	100	AGTGTTTCCAAATTGCTCACCA	58.97	22	95.5	100	125	134	258	GTTACTCCTCGCTGGAACGT	59.757	20	100	100	AGTGTTTCCAAATTGCTCACCA	58.97	22	95.5	100	124	135	258
CPSSR_107	GTTTCCCAGTCGTCCGACAA	60.25	20	100	100	TCGGTACTGTTTGGTTTCCCA	59.51	21	100	100	193	71	263	GAGAGGGCAATGCATCTGGT	60.107	20	95	100	TCCCAAACCTCCTCATGTTCTG	59.96	22	95.5	100	195	53	247	TTCCCAGTCGTCCGACAATT	59.317	20	100	100	TCGGTACTGTTTGGTTTCCCA	59.51	21	100	100	191	73	263
CPSSR_108	AGACATGTCGTCCGTGCATT	60.037	20	100	95	TCTCGTGATTGGAGGTGGGA	60.252	20	100	100	121	111	231	AGACATGTCGTCCGTGCATT	60.037	20	100	95	CTCGTGATTGGAGGTGGGAA	59.387	20	100	100	120	111	230	GAGACATGTCGTCCGTGCAT	60.459	20	100	90	TCTCGTGATTGGAGGTGGGA	60.252	20	100	100	122	110	231
CPSSR_109	CGGTGTGGATTCTGCGGTTA	60.391	20	100	100	TGGGGTTAATGCGTGTTCCA	59.889	20	100	95	183	68	250	CGGTGTGGATTCTGCGGTTA	60.391	20	100	100	GCTGGGGTTAATGCGTGTTC	59.83	20	100	100	185	68	252	CGGTGTGGATTCTGCGGTTA	60.391	20	100	100	TTCCACAACTGTCCGACCAC	60.179	20	95	100	168	68	235
CPSSR_110	TGGCCTGAGAAGAGAGACGT	60.251	20	100	100	TACCAGCGTTTTCAGCAGCT	60.25	20	100	100	191	79	269	CTTTCACCTCCTCCACCGTT	59.603	20	100	100	TACCAGCGTTTTCAGCAGCT	60.25	20	100	100	128	142	269	TCTTTCACCTCCTCCACCGT	60.471	20	100	100	TACCAGCGTTTTCAGCAGCT	60.25	20	100	100	129	141	269
CPSSR_111	TCAGCCATGGTTACCTCCAA	58.633	20	100	100	TCATCTTCAAGTGCTTGTGGGA	59.894	22	100	100	174	18	191	GATCAGCCATGGTTACCTCCA	59.51	21	100	100	TCATCTTCAAGTGCTTGTGGGA	59.894	22	100	100	176	16	191	TCAGCCATGGTTACCTCCAA	58.633	20	100	100	TTCGACTAACCCATCCTCCA	57.759	20	100	100	197	18	214
CPSSR_112	CATGGGGTGGTGGCCTTATT	60.032	20	100	100	TGGCTAGTGTGAAAGAGTGTGA	59.302	22	95.5	100	176	59	234	CATGGGGTGGTGGCCTTATT	60.032	20	100	100	ACTGGCTAGTGTGAAAGAGTGT	59.299	22	95.5	100	178	59	236	GGGGTGGTGGCCTTATTCAA	59.96	20	100	100	TGGCTAGTGTGAAAGAGTGTGA	59.302	22	95.5	100	173	62	234
CPSSR_113	AGCCCTTCGTGATAGTTAATCA	56.979	22	100	100	GCCATGTGCACAAAGTATACCT	58.983	22	100	90.91	198	172	369	AGCCCTTCGTGATAGTTAATCA	56.979	22	100	100	AGCCATGTGCACAAAGTATACC	58.983	22	100	95.45	199	172	370	AGCCCTTCGTGATAGTTAATCA	56.979	22	100	100	GCCATGTGCACAAAGTATACCTG	60.181	23	100	86.96	198	172	369
CPSSR_114	GCATACAGCAAAGGAAAGCCT	59.179	21	95.2	100	ATACACAGGCGAGGGAGAGT	60.033	20	100	100	142	173	314	GCATACAGCAAAGGAAAGCCT	59.179	21	95.2	100	GAGGAGGCCAAGCAAGGAAT	60.034	20	100	100	120	173	292	GCATACAGCAAAGGAAAGCCT	59.179	21	95.2	100	GGCCAAGCAAGGAATGTTCG	60.109	20	100	100	115	173	287
CPSSR_115	TGGCTCTAGACTGGGATCCC	60.105	20	N/A	N/A	AGTTGAGCAGGGTGACGATG	60.037	20	100	70	188	30	217	TGGCTCTAGACTGGGATCCC	60.105	20	N/A	N/A	CAGTTGAGCAGGGTGACGAT	60.037	20	100	70	189	30	218	TGGCTCTAGACTGGGATCCC	60.105	20	N/A	N/A	GTTGAGCAGGGTGACGATGA	60.037	20	100	70	187	30	216
CPSSR_116	CACCCCGTCCCCATTCTTTC	60.68	20	100	60	TGAGGAGATGCCCATACGTG	59.247	20	100	100	170	15	184	TGGCGACCAATGATGATCCT	59.161	20	100	100	TGGGCAGTAGAGAGCTAGGT	59.368	20	100	75	129	88	216	ACCCCGTCCCCATTCTTTCT	60.845	20	100	65	TGAGGAGATGCCCATACGTG	59.247	20	100	100	169	16	184
CPSSR_117	ATTCCTCTCCTGGGGACTCC	60.031	20	100	100	AGAAGTCGTCAGTGGCTTCG	60.039	20	100	100	199	113	311	ATTCCTCTCCTGGGGACTCC	60.031	20	100	100	GAAGTCGTCAGTGGCTTCGA	60.039	20	100	100	198	113	310	ATTCCTCTCCTGGGGACTCC	60.031	20	100	100	AGTCGTCAGTGGCTTCGATG	60.109	20	100	100	196	113	308
CPSSR_118	AGCTGTTCCATATGCTCACA	56.913	20	100	100	GCCAGCAATGTGGGAGATGT	60.682	20	100	80	149	137	285	AGCTGTTCCATATGCTCACAA	57.645	21	100	100	GCCAGCAATGTGGGAGATGT	60.682	20	100	80	149	137	285	AGCTGTTCCATATGCTCACA	56.913	20	100	100	CTCACGTGAAGGCCAGCAAT	60.957	20	N/A	N/A	160	137	296
CPSSR_119	TCCAGGGTTCTGCCTTCTCT	60.179	20	100	90	AGTTGGCATGTGCAGTCAATG	59.729	21	100	85.71	115	163	277	TCCAGGGTTCTGCCTTCTCT	60.179	20	100	90	TGTGTGGAATCGCATGAGTG	58.558	20	100	100	178	163	340	GTTCCAGGGTTCTGCCTTCT	59.598	20	100	80	AGTTGGCATGTGCAGTCAATG	59.729	21	100	85.71	117	161	277
CPSSR_120	GGTCTGGCCATGGAGTCTTA	58.796	20	94.4	90	ACCCAACCAGCAAACACACT	60.324	20	94.7	95	187	3	189	GGTCTGGCCATGGAGTCTTA	58.796	20	94.4	90	CCCAACCAGCAAACACACTC	59.615	20	95	100	186	3	188	GGGTCTGGCCATGGAGTCTT	61.566	20	94.7	95	ACCCAACCAGCAAACACACT	60.324	20	94.7	95	188	2	189
CPSSR_121	CCGGGTGGTTCATGGATGAT	59.817	20	100	90	CCTCCCTTCCAACAACACCA	59.815	20	100	100	191	163	353	CCGGGTGGTTCATGGATGAT	59.817	20	100	90	CATCCCCAAACGGCTCTCTC	60.463	20	100	100	161	163	323	CCGGGTGGTTCATGGATGAT	59.817	20	100	90	TCCTCCCTTCCAACAACACC	59.523	20	100	100	192	163	354
CPSSR_122	TGAAGCCATAGCCATGTCTGT	59.439	21	97.6	100	ACGACAAGAACAAGCGGTTG	59.344	20	100	82.5	135	89	223	TGAAGCCATAGCCATGTCTGT	59.439	21	97.6	100	CGACAAGAACAAGCGGTTGC	60.657	20	97.6	100	134	89	222	TGAAGCCATAGCCATGTCTGT	59.439	21	97.6	100	GACGACAAGAACAAGCGGTT	59.065	20	100	85	136	89	224
CPSSR_123	GCCATGTTTCTCCACTGCTG	59.475	20	100	100	TAAGGAAGGAGGCAGGCAAC	59.672	20	95	100	197	110	306	GCCATGTTTCTCCACTGCTG	59.475	20	100	100	CATAAGGAAGGAGGCAGGCA	59.452	20	100	85	199	110	308	CGCCATGTTTCTCCACTGCT	60.957	20	100	100	TAAGGAAGGAGGCAGGCAAC	59.672	20	95	100	198	109	306
CPSSR_124	TCGGCTTGAGGACTACTTGC	59.753	20	100	100	GTGGTGCCCAGAATCGAAGA	60.036	20	97.5	100	162	141	302	TGCCAACCTTTCAACCTCCA	59.74	20	97.5	100	GTGGTGCCCAGAATCGAAGA	60.036	20	97.5	100	145	158	302	TCGGCTTGAGGACTACTTGC	59.753	20	100	100	TTGTGGTGCCCAGAATCGAA	59.89	20	100	100	164	141	304
CPSSR_125	ACTGAGCACAACTTGGTGGA	59.454	20	100	100	TCTCTCCTTACAGGCACCCA	59.884	20	100	100	162	143	304	AACTGAGCACAACTTGGTGGA	60.065	21	100	100	TCTCTCCTTACAGGCACCCA	59.884	20	100	100	163	142	304	ACTGAGCACAACTTGGTGGAT	59.856	21	100	100	TCTCTCCTTACAGGCACCCA	59.884	20	100	100	162	143	304
CPSSR_126	GGCACTAGCAGACCGAACAT	60.108	20	100	100	CGGTTTTGGTGTTGCTGGAC	60.249	20	100	100	156	74	229	GAAATGGAGGAAGCGACGGA	60.108	20	100	100	CGGTTTTGGTGTTGCTGGAC	60.249	20	100	100	176	54	229	GGCACTAGCAGACCGAACAT	60.108	20	100	100	GATTGTTCGGTGGTCGGGAA	60.321	20	95	100	185	74	258

## Sheet: Oresitrophe
CPSSRID	Forward primer1 (5'->3')	Tm (centigrade)	Size (bp)	Average identity (%)	Average coverage (%)	Reverse primer1 (5'->3')	Tm (centigrade)	Size (bp)	Average identity (%)	Average coverage (%)	Product1 size (bp)	Start	End	Forward primer2 (5'->3')	Tm (centigrade)	Size (bp)	Average identity (%)	Average coverage (%)	Reverse primer2 (5'->3')	Tm (centigrade)	Size (bp)	Average identity (%)	Average coverage (%)	Product2 size (bp)	Start	End	Forward primer3 (5'->3')	Tm (centigrade)	Size (bp)	Average identity (%)	Average coverage (%)	Reverse primer3 (5'->3')	Tm (centigrade)	Size (bp)	Average identity (%)	Average coverage (%)	Product3 size (bp)	Start	End
CPSSR_1	ACCCAGAATCAGAACCAGAACC	59.96	22	100	100	AGTGATGATGATGACGGTGGT	59.166	21	100	100	147	169	315	ACCCAGAATCAGAACCAGAACC	59.96	22	100	100	GTGATGATGATGACGGTGGTG	59.064	21	100	100	146	169	314	CCCAGAATCAGAACCAGAACCT	59.693	22	100	100	AGTGATGATGATGACGGTGGT	59.166	21	100	100	146	170	315
CPSSR_2	ACACCAATCTCACTGCTTCA	57.063	20	100	80	TCCCATGATTGCCCATCACC	60.106	20	100	100	187	123	309	ACACCAATCTCACTGCTTCA	57.063	20	100	80	TGATTGCCCATCACCCCAAA	59.884	20	100	100	182	123	304	ACACCAATCTCACTGCTTCA	57.063	20	100	80	AGCTCCCATGATTGCCCATC	60.179	20	100	100	190	123	312
CPSSR_3	TGTCTTCATCATCACAGCAGACA	59.993	23	100	100	GGTTCCTGTTGGGATTGAGGT	59.924	21	100	100	159	135	293	TGCAGAGTAAGCTGTCTTCATCA	59.741	23	100	100	GGTTCCTGTTGGGATTGAGGT	59.924	21	100	100	171	123	293	TCTTCATCATCACAGCAGACACT	59.74	23	100	100	GGTTCCTGTTGGGATTGAGGT	59.924	21	100	100	157	137	293
CPSSR_4	CCCTTACCAAGCAGAGGGTA	58.42	20	100	100	GCGTCTGGTCCCAAAGTTCT	60.25	20	100	100	125	47	171	CCCTTACCAAGCAGAGGGTA	58.42	20	100	100	AGCGTCTGGTCCCAAAGTTC	60.25	20	100	100	126	47	172	CCCTTACCAAGCAGAGGGTA	58.42	20	100	100	CATGTGCGAAATCGAAGGCA	59.553	20	N/A	N/A	184	47	230
CPSSR_5	AGCTACTACCTTTTGTGGACGT	59.368	22	N/A	N/A	AAGGACAGACACAGCTGCAA	59.819	20	100	100	167	96	262	AGCTACTACCTTTTGTGGACGT	59.368	22	N/A	N/A	AAAGGACAGACACAGCTGCA	59.819	20	100	100	168	96	263	AGCTACTACCTTTTGTGGACGT	59.368	22	N/A	N/A	AGGACAGACACAGCTGCAAT	59.601	20	100	100	166	96	261
CPSSR_6	TCCTCTACATCTCTCTCTCCTCT	58.433	23	100	100	GGCAAACAAACACACCCCAA	59.749	20	100	100	154	130	283	TGAGTTGGAGCTTGTTTTGA	55.408	20	100	100	GGCAAACAAACACACCCCAA	59.749	20	100	100	105	179	283	TCCTCTACATCTCTCTCTCCTC	57.025	22	100	100	GGCAAACAAACACACCCCAA	59.749	20	100	100	154	130	283
CPSSR_7	GGTGGATGTGTAAAAGAATG	52.139	20	100	95	TTGTCTCGACGTCATTAGCA	56.998	20	100	100	156	107	262	GGTGGATGTGTAAAAGAATG	52.139	20	100	95	TGTCTCGACGTCATTAGCAT	56.773	20	100	100	155	107	261	GGTGGATGTGTAAAAGAATG	52.139	20	100	95	CACTTTTGTCTCGACGTCAT	56.129	20	100	100	161	107	267
CPSSR_8	TGTGACAAATGATCTTCACGCA	58.862	22	100	81.82	CATCGCAACACAAGCTATCCA	58.991	21	100	100	176	115	290	TGTGACAAATGATCTTCACGCA	58.862	22	100	81.82	ACATCGCAACACAAGCTATCC	58.99	21	100	100	177	115	291	TGTGACAAATGATCTTCACGCA	58.862	22	100	81.82	TCGCAACACAAGCTATCCAA	57.823	20	100	100	174	115	288
CPSSR_9	AAGTTCCACCAGGTGAGACC	59.234	20	N/A	N/A	TTGGGTGGTGGTGGTTTGAA	59.959	20	100	100	195	1	195	AAGTTCCACCAGGTGAGACC	59.234	20	N/A	N/A	GGGTGGTGGTGGTTTGAAGA	60.106	20	100	100	193	1	193	GGTGAGACCTTAGCCCACAT	59.088	20	100	60	TTGGGTGGTGGTGGTTTGAA	59.959	20	100	100	184	12	195
CPSSR_10	ATGATGGATGCTGCCCACAA	60.033	20	100	100	AGTAAGGATCCCCACCTCCA	59.277	20	100	100	185	68	252	AGAGCCAAATACAGGGTGCA	59.302	20	N/A	N/A	GTCATCCTGGTGGTGCTGAT	59.746	20	95	100	138	179	316	AGAGCCAAATACAGGGTGCA	59.302	20	N/A	N/A	GCGAGGGAGGGACCTAAATC	59.607	20	N/A	N/A	167	179	345
CPSSR_11	GTGCCCTTGCGCTTCTATTA	58.336	20	95	100	TCTGGGGAAGAATCTGAAGAAGA	58.57	23	100	100	200	128	327	GTGCCCTTGCGCTTCTATTAA	58.986	21	95.2	100	TCTGGGGAAGAATCTGAAGAAGA	58.57	23	100	100	200	128	327	GACAGATTCAGTGCCCTTGC	59.193	20	100	100	CTGAAGAAGAAGAAACTGACGT	56.345	22	100	100	197	118	314
CPSSR_12	CAAGGCAGAGGTGACGGAAT	60.036	20	100	100	CACCTCTCCCTCCCCTCTAT	59.136	20	95	100	153	91	243	GTGACGGAATCCCCATCCTC	59.893	20	100	100	CACCTCTCCCTCCCCTCTAT	59.136	20	95	100	143	101	243	GAGGTGACGGAATCCCCATC	59.893	20	100	100	CACCTCTCCCTCCCCTCTAT	59.136	20	95	100	146	98	243
CPSSR_13	GCACTTTCAGTTCACTCTTGCA	59.644	22	100	100	TCCCTTCCATCCAAAACCATCA	59.618	22	100	100	200	89	288	GCACTTTCAGTTCACTCTTGCA	59.644	22	100	100	CCTTCCATCCAAAACCATCACC	59.503	22	100	100	198	89	286	GCACTTTCAGTTCACTCTTGCA	59.644	22	100	100	CCCTTCCATCCAAAACCATCAC	59.503	22	100	100	199	89	287
CPSSR_14	GAACCCCATCCACCATAGGC	60.179	20	100	95	AGCGGATGGGTTTGCAAAAT	59.024	20	100	100	113	144	256	GGAACCCCATCCACCATAGG	59.521	20	100	100	AGCGGATGGGTTTGCAAAAT	59.024	20	100	100	114	143	256	CCCCATCCACCATAGGCAAT	59.516	20	100	80	AGCGGATGGGTTTGCAAAAT	59.024	20	100	100	110	147	256
CPSSR_15	TGGCATCTCTAGAGCAATTGCA	60.093	22	100	100	TGCCACGTGACAGCTTGTTA	60.179	20	100	90	165	59	223	GTCATGTGGCATCTCTAGAGCA	59.898	22	100	100	TGCCACGTGACAGCTTGTTA	60.179	20	100	90	171	53	223	TGTCATGTGGCATCTCTAGAGC	59.898	22	100	100	TGCCACGTGACAGCTTGTTA	60.179	20	100	90	172	52	223
CPSSR_16	CAGTCTGTCTCCTTGCCCAA	59.602	20	100	100	GGTGGTTTTGGGTAGGCCTT	60.179	20	95	100	140	127	266	CAGTCTGTCTCCTTGCCCAA	59.602	20	100	100	CTGGGGTGGTTTTGGGTAGG	60.252	20	100	85	144	127	270	TGTCAGTCTGTCTCCTTGCC	59.318	20	100	100	GGTGGTTTTGGGTAGGCCTT	60.179	20	95	100	143	124	266
CPSSR_17	TCGCTTTGGAGTCTGCTTGT	59.893	20	100	90	ACGCACTGCTTCTTACACCA	59.894	20	100	100	178	118	295	AGTCGCTTTGGAGTCTGCTT	59.605	20	100	80	ACGCACTGCTTCTTACACCA	59.894	20	100	100	180	116	295	AAGTCGCTTTGGAGTCTGCT	59.605	20	95	100	ACGCACTGCTTCTTACACCA	59.894	20	100	100	181	115	295
CPSSR_18	TTCATGGGAAGGGATTGTCT	56.095	20	100	100	GGGTGTGTATTTGCAGCTAGC	59.598	21	100	100	186	42	227	TTTCATGGGAAGGGATTGTCT	56.883	21	100	100	GGGTGTGTATTTGCAGCTAGC	59.598	21	100	100	187	41	227	TCATGGGAAGGGATTGTCTAAACT	59.46	24	100	100	GGGTGTGTATTTGCAGCTAGC	59.598	21	100	100	185	43	227
CPSSR_19	ACGATCTTGCTCTCCACACG	60.109	20	100	80	TCACTTGATCCACCGTGAGC	60.037	20	100	100	187	84	270	GCGTCCCAAGGTAACGATCT	59.825	20	100	100	TCACTTGATCCACCGTGAGC	60.037	20	100	100	200	71	270	ACGATCTTGCTCTCCACACG	60.109	20	100	80	ATCCACCGTGAGCGAAGAAG	60.109	20	100	100	180	84	263
CPSSR_20	AGCTGGGTGTTCTGTTTCCT	59.153	20	100	100	ACCAACAAGCTCTAGCAAGGT	59.578	21	100	100	170	40	209	AGCTGGGTGTTCTGTTTCCTT	59.785	21	100	100	ACCAACAAGCTCTAGCAAGGT	59.578	21	100	100	170	40	209	AGCTGGGTGTTCTGTTTCCT	59.153	20	100	100	ACCAACAAGCTCTAGCAAGGTT	60.159	22	100	100	170	40	209
CPSSR_21	TCGCCATACCAAGCCATCTC	59.893	20	100	85	GCTTTTGCATGCTCGTGTA	56.933	19	100	100	186	48	233	GTCGCCATACCAAGCCATCT	60.179	20	100	80	GCTTTTGCATGCTCGTGTA	56.933	19	100	100	187	47	233	ATGTCGCCATACCAAGCCAT	59.817	20	95	100	GCTTTTGCATGCTCGTGTA	56.933	19	100	100	189	45	233
CPSSR_22	GTTGGCATGTGCAGTCAGTG	60.04	20	100	100	GAGTTCTCAGGGTTCTGCCT	59.02	20	100	100	119	136	254	AGTTGGCATGTGCAGTCAGT	60.179	20	100	100	GAGTTCTCAGGGTTCTGCCT	59.02	20	100	100	120	135	254	GTTGGCATGTGCAGTCAGTG	60.04	20	100	100	TCTCAGGGTTCTGCCTTCTCT	60.203	21	100	100	115	136	250
CPSSR_23	TCTGGGAGGCTTAGTTCAGAGA	59.957	22	100	100	NATTCGGGTAACTGTCATAGC	59.929	21	100	95.24	199	135	333	TCTGGGAGGCTTAGTTCAGAGA	59.957	22	100	100	CGGGTAACTGTCATAGCCACT	59.519	21	100	100	195	135	329	CTGGGAGGCTTAGTTCAGAGA	58.538	21	100	100	NATTCGGGTAACTGTCATAGC	59.929	21	100	95.24	198	136	333
CPSSR_24	CATTGTAGGGTGCCCTCCAG	60.107	20	100	100	AGGGAGCAGTGAGTTCCTCA	60.179	20	95	100	178	140	317	CATTGTAGGGTGCCCTCCAG	60.107	20	100	100	GGGAGCAGTGAGTTCCTCAA	59.313	20	95	100	177	140	316	CCAGGTGTACCAGGCCTTAA	59.011	20	100	100	CCCGAGTTGCAGTCCAAGAT	60.036	20	100	80	180	162	341
CPSSR_25	CCACCCCACAACTTGACTCT	59.526	20	95	100	GGGCTCGAAATTACGGAGCT	60.179	20	100	100	159	14	172	CCACCCCACAACTTGACTCT	59.526	20	95	100	ACGGAGCTTAGGTTGGGACT	60.545	20	100	100	147	14	160	CCCCACAACTTGACTCTTGC	59.046	20	100	80	GGGCTCGAAATTACGGAGCT	60.179	20	100	100	156	17	172
CPSSR_26	CCACCGTTTGTCTTTGGTACAC	59.968	22	100	100	CACTTGCCATGCAGTCTCCT	60.322	20	100	100	126	177	302	CCACCGTTTGTCTTTGGTACAC	59.968	22	100	100	CCATGCAGTCTCCTTTGCCT	60.323	20	100	100	120	177	296	TCCACCGTTTGTCTTTGGTACA	60.093	22	100	100	CACTTGCCATGCAGTCTCCT	60.322	20	100	100	127	176	302
CPSSR_27	TCACGCAGAAAAGGCAGAAA	58.326	20	100	90	GCTCTTGATATGCGCGTGAC	59.769	20	100	95	182	114	295	CCGCCGCAAAAGCACAATTT	61.221	20	100	100	CCAACAGACAAGTGCGTGTT	59.267	20	100	100	194	17	210	TCACGCAGAAAAGGCAGAAA	58.326	20	100	90	CATATGAAGCGCGCCAACAG	60.316	20	100	100	110	114	223
CPSSR_28	CTGAGGACCACATCATGCGT	60.108	20	100	100	GCTCATCCATCTGAGGCAAGT	60.134	21	100	100	162	86	247	TCTGAGGACCACATCATGCG	59.824	20	100	100	GCTCATCCATCTGAGGCAAGT	60.134	21	100	100	163	85	247	AGCCCCATATCTGAGGACCA	59.731	20	100	100	GCTCATCCATCTGAGGCAAGT	60.134	21	100	100	172	76	247
CPSSR_29	CCGTTCTCTGAGGTGTGTGT	59.611	20	100	85	GCGTGCGTGTGTTGTATGAA	59.766	20	100	70	129	175	303	TCCGTTCTCTGAGGTGTGTG	59.326	20	100	80	GCGTGCGTGTGTTGTATGAA	59.766	20	100	70	130	174	303	TTCCGTTCTCTGAGGTGTGTG	59.931	21	95.2	100	GCGTGCGTGTGTTGTATGAA	59.766	20	100	70	131	173	303
CPSSR_30	TTCCCCACAAGTAGCCACTG	59.6	20	100	80	CCCAGCAAGAACATCAAAGCC	60.067	21	100	100	192	74	265	TTCCCCACAAGTAGCCACTG	59.6	20	100	80	CCCCAGCAAGAACATCAAAGC	60.067	21	100	100	193	74	266	GCTGGCCAACCTTCAAAGTT	59.247	20	N/A	N/A	CCCAGCAAGAACATCAAAGCC	60.067	21	100	100	169	97	265
CPSSR_31	TGGAAGGGGACGACAAACAG	59.892	20	100	95	TTCAGCAGCCTTCCCATGAG	60.035	20	100	100	160	178	337	TGGAAGGGGACGACAAACAG	59.892	20	100	95	TTCCCATGAGCAGCTGTCAG	60.036	20	95	100	150	178	327	TGGAAGGGGACGACAAACAG	59.892	20	100	95	CTTCCCATGAGCAGCTGTCA	60.036	20	100	80	151	178	328
CPSSR_32	GCTGTCGAGACCAAAGTGGA	59.966	20	100	100	AGATCCGTCGATGCATGGAG	59.683	20	100	100	153	123	275	AGGCTGTCGAGACCAAAGTG	59.966	20	100	100	AGATCCGTCGATGCATGGAG	59.683	20	100	100	155	121	275	GCTGTCGAGACCAAAGTGGA	59.966	20	100	100	TGGCCCTGGGTATCAGTAGT	59.658	20	100	80	181	123	303
CPSSR_33	ACACCGTCTAGCACAACGAG	60.039	20	100	100	TCCATGTGAGGAAAGCCAGA	58.639	20	100	100	145	176	320	ACACCGTCTAGCACAACGAG	60.039	20	100	100	AGCCAGAAAGAGTCAGAGCT	58.357	20	100	100	132	176	307	ACACCGTCTAGCACAACGAG	60.039	20	100	100	TCCATGTGAGGAAAGCCAGAA	59.295	21	100	100	145	176	320
CPSSR_34	ACTCGGCCGTCCACTAACTA	60.323	20	100	100	ACAGTGCCACCTTCCCTTTC	60.179	20	100	100	170	127	296	ACTCGGCCGTCCACTAACTA	60.323	20	100	100	CAGTGCCACCTTCCCTTTCA	60.179	20	100	100	169	127	295	ACTCGGCCGTCCACTAACTA	60.323	20	100	100	AACAGTGCCACCTTCCCTTT	59.738	20	100	100	171	127	297
CPSSR_35	TGGTGGTAGGCTTGCAAGTT	59.815	20	100	100	TTTTCTCCTCCCTCGCAAGC	60.322	20	100	100	180	125	304	TTGGTGGTAGGCTTGCAAGT	59.815	20	100	100	TTTTCTCCTCCCTCGCAAGC	60.322	20	100	100	181	124	304	AGTTTGGTGGTAGGCTTGCA	59.815	20	100	100	TTTTCTCCTCCCTCGCAAGC	60.322	20	100	100	184	121	304
CPSSR_36	TCTCGAGAACCAAACAGAAACA	57.868	22	100	100	TGTGGGTTTGGAGTTGGCAT	60.106	20	100	100	192	116	307	TCTCGAGAACCAAACAGAAACA	57.868	22	100	100	TTGTGGGTTTGGAGTTGGCA	60.325	20	100	100	193	116	308	TCTCGAGAACCAAACAGAAACA	57.868	22	100	100	TTGGCATTTCGGCTGGTCTT	60.539	20	100	100	179	116	294
CPSSR_37	ACCCAGAGATATAGGCCATACA	57.58	22	100	100	CCAAAGGGGAATAGCGGACA	59.745	20	100	100	185	149	333	CCATACAATGGTGAATGCACT	56.567	21	100	100	CCAAAGGGGAATAGCGGACA	59.745	20	100	100	170	164	333	CCATACAATGGTGAATGCACTT	57.276	22	100	100	CCAAAGGGGAATAGCGGACA	59.745	20	100	100	170	164	333
CPSSR_38	GATCACGACTCTTGCCCACT	59.752	20	94.7	95	AGGCTGCAAATTGATTAGAGTGG	59.302	23	100	100	189	57	245	GATCACGACTCTTGCCCACT	59.752	20	94.7	95	GGCTGCAAATTGATTAGAGTGG	57.962	22	100	100	188	57	244	ATCACGACTCTTGCCCACTT	59.313	20	94.4	90	AGGCTGCAAATTGATTAGAGTGG	59.302	23	100	100	188	58	245
CPSSR_39	GGGTTTCGCCATTGGTGTTC	60.039	20	100	100	ACATCTGAAGCCGCCACAAT	60.323	20	100	85	104	166	269	ACGAAACCGCCATCGATCAT	60.179	20	100	100	ACATCTGAAGCCGCCACAAT	60.323	20	100	85	128	142	269	ATGACGAAACCGCCATCGAT	60.179	20	100	100	ACATCTGAAGCCGCCACAAT	60.323	20	100	85	131	139	269
CPSSR_40	CGGACCAGCATCAACACGTA	60.389	20	95	100	TCCTCCCAAGGCATGCATTT	59.958	20	100	100	145	143	287	CGGACCAGCATCAACACGTA	60.389	20	95	100	GTATCCTCCCAAGGCATGCA	59.817	20	100	100	148	143	290	CGGACCAGCATCAACACGTA	60.389	20	95	100	TGTATCCTCCCAAGGCATGC	59.817	20	100	100	149	143	291
CPSSR_41	GTTCTGCAGGTCTGAAGGCT	59.964	20	100	100	NATTTCCTCTCTCTTTGCTTG	58.274	21	100	95.24	166	159	324	CAGGTCTGAAGGCTGGACAG	60.037	20	100	85	NATTTCCTCTCTCTTTGCTTG	58.274	21	100	95.24	160	165	324	TGTTCTGCAGGTCTGAAGGC	60.25	20	100	100	NATTTCCTCTCTCTTTGCTTG	58.274	21	100	95.24	167	158	324
CPSSR_42	GAAATCTCTCGCGCACCAAC	59.905	20	100	100	TGCGTCGGTGTTTGTTTAAGA	58.722	21	95.2	100	200	50	249	AAATCTCTCGCGCACCAACT	60.321	20	100	100	TGCGTCGGTGTTTGTTTAAGA	58.722	21	95.2	100	199	51	249	ACAAGTTGGTCCACCTGAGG	59.526	20	100	100	TGCGTCGGTGTTTGTTTAAGA	58.722	21	95.2	100	171	79	249
CPSSR_43	TGTGGCTCCGTCTTCCTAAG	59.104	20	100	100	GCTTGAATCACCGTCCGAGA	60.109	20	100	90	199	101	299	CTGTGGCTCCGTCTTCCTAA	59.104	20	100	100	GCTTGAATCACCGTCCGAGA	60.109	20	100	90	200	100	299	TCTGTGGCTCCGTCTTCCTA	59.961	20	100	100	CACCGTCCGAGATGAACATGA	60.135	21	100	100	193	99	291
CPSSR_44	TGTGGGAGAGAGGGAGAGAG	59.371	20	100	100	CGTCCTCACCCTCCCAAAAT	59.672	20	100	65	182	70	251	AGAGGGAGAGAGGGAGAGAGA	59.989	21	100	85.71	CGTCCTCACCCTCCCAAAAT	59.672	20	100	65	174	78	251	AGAGAGGGAGAGAGGGAGAGA	59.989	21	95.2	100	CGTCCTCACCCTCCCAAAAT	59.672	20	100	65	176	76	251
CPSSR_45	GCTGCCTGGTATTCCACACT	60.035	20	100	100	CTGTCCATATCTTGAGAAGTAGAG	55.875	24	95.8	100	164	131	294	AGCTGCCTGGTATTCCACAC	60.035	20	100	100	CTGTCCATATCTTGAGAAGTAGAG	55.875	24	95.8	100	165	130	294	TCCAACGCCTCATCTGTCAA	59.315	20	100	100	CTGTCCATATCTTGAGAAGTAGAG	55.875	24	95.8	100	121	174	294
CPSSR_46	CACGAGGCTTCTTGTCCTGT	59.966	20	100	100	GTTCCTCATGCGACTGCTCT	60.108	20	100	100	190	76	265	CACGAGGCTTCTTGTCCTGT	59.966	20	100	100	TTCCTCATGCGACTGCTCTC	59.826	20	100	100	189	76	264	CGCTCTTGGTCTTCTGGCTT	60.321	20	100	100	GTTCCTCATGCGACTGCTCT	60.108	20	100	100	145	121	265
CPSSR_47	CCAAGCAAGATGAAGGCGAA	58.832	20	100	100	CGGACCACTACACAAGTTTCC	58.859	21	100	95.24	122	62	183	CCAAGCAAGATGAAGGCGAA	58.832	20	100	100	CGGACCACTACACAAGTTTCCT	60.224	22	100	95.45	122	62	183	TCCAAGCAAGATGAAGGCGAA	60.271	21	100	100	CGGACCACTACACAAGTTTCC	58.859	21	100	95.24	123	61	183
CPSSR_48	TGAGAGTAAGAGTGAGAGAGAGCA	60.02	24	100	100	CAGTCGACTGTGTCCCTGTT	59.611	20	100	100	183	176	358	TGAGAGTAAGAGTGAGAGAGAGCA	60.02	24	100	100	ACTGTGCACTACTGAAGCCA	59.241	20	100	95	156	176	331	GAGAGTAAGAGTGAGAGAGAGCA	58.487	23	100	100	CAGTCGACTGTGTCCCTGTT	59.611	20	100	100	182	177	358
CPSSR_49	ACGTGTGCTCATTCCTACCA	59.026	20	100	70	TGCAGTTGAAAGGAGACGGA	59.244	20	100	100	129	150	278	ACGTGTGCTCATTCCTACCA	59.026	20	100	70	GCCATTGCTGAGGATGCAGT	61.036	20	N/A	N/A	143	150	292	ACAAACACGTGTGCTCATTCC	59.666	21	100	95.24	TGCAGTTGAAAGGAGACGGA	59.244	20	100	100	135	144	278
CPSSR_50	GACGGTGCAGAGAGTGGTAC	60.109	20	100	100	TGTTTCCCATTCCCTATTGGCT	59.685	22	100	100	138	165	302	GTAGACGGTGCAGAGAGTGG	59.829	20	100	100	TGTTTCCCATTCCCTATTGGCT	59.685	22	100	100	141	162	302	AGACGGTGCAGAGAGTGGTA	60.251	20	100	100	TGTTTCCCATTCCCTATTGGCT	59.685	22	100	100	139	164	302
CPSSR_51	AGGGCACTGAGGACAGATCT	59.958	20	100	100	GGGACGAAATTACCCACGGT	60.036	20	100	80	117	115	231	TGCGACTGTGATTTGGTGGA	59.892	20	100	85	GGGACGAAATTACCCACGGT	60.036	20	100	80	180	52	231	AGGGCACTGAGGACAGATCT	59.958	20	100	100	TTACCCACGGTGAAAAGCGA	59.894	20	95	100	108	115	222
CPSSR_52	TCCGATGCTGACATATGGCT	58.949	20	95	100	AGGGTCGATTGTGTTGCTTGA	60.203	21	100	100	140	142	281	TCCGATGCTGACATATGGCT	58.949	20	95	100	GGGTCGATTGTGTTGCTTGA	58.765	20	100	100	139	142	280	TCCGATGCTGACATATGGCT	58.949	20	95	100	AGGGTCGATTGTGTTGCTTG	58.762	20	100	100	140	142	281
CPSSR_53	TCTGTGACAAATGGCATGGC	59.11	20	N/A	N/A	TCCTTCACTTTCTCACTAGCCA	58.761	22	100	90.91	160	100	259	CTGTGACAAATGGCATGGCT	59.107	20	N/A	N/A	TCCTTCACTTTCTCACTAGCCA	58.761	22	100	90.91	159	101	259	CTGTGACAAATGGCATGGCTT	59.726	21	N/A	N/A	TCCTTCACTTTCTCACTAGCCA	58.761	22	100	90.91	159	101	259
CPSSR_54	CAAGAATGCGAGGCAACACC	60.11	20	N/A	N/A	TAATGCTCAAGGCCCCAAGG	60.033	20	95	100	193	170	362	CCAAGAATGCGAGGCAACAC	60.11	20	N/A	N/A	TAATGCTCAAGGCCCCAAGG	60.033	20	95	100	194	169	362	CAAGAATGCGAGGCAACACC	60.11	20	N/A	N/A	GCTCAAGGCCCCAAGGAATA	59.741	20	95	100	189	170	358
CPSSR_55	GTCTGACTGGCTCGTCCTTT	59.681	20	100	100	TCATCCTTCCTCTTCCCACCA	60.203	21	100	52.38	142	120	261	GTCTGACTGGCTCGTCCTTT	59.681	20	100	100	CATCCTTCCTCTTCCCACCA	58.711	20	100	55	141	120	260	CGATGTCTGACTGGCTCGTC	60.524	20	100	100	TCATCCTTCCTCTTCCCACCA	60.203	21	100	52.38	146	116	261
CPSSR_56	CCATCTCTGTTTCCGCCACT	60.036	20	100	100	ATGCGGCTTCCTTCACTCAA	59.963	20	100	100	176	94	269	CCATCTCTGTTTCCGCCACT	60.036	20	100	100	CTCAACCGGGTCTTTGTGGA	59.892	20	100	100	161	94	254	CCATCTCTGTTTCCGCCACT	60.036	20	100	100	AGATGCGGCTTCCTTCACTC	60.108	20	100	100	178	94	271
CPSSR_57	TCGTGTAGGAGGGCTCTTCT	59.668	20	100	100	CTCTTCTCGGTCGCGAGATC	60.042	20	100	100	103	146	248	CGTGTAGGAGGGCTCTTCTG	59.542	20	100	100	CTCTTCTCGGTCGCGAGATC	60.042	20	100	100	102	147	248	TCGTGTAGGAGGGCTCTTCT	59.668	20	100	100	TCTCTTCTCGGTCGCGAGAT	60.462	20	100	100	104	146	249
CPSSR_58	TGACAAGTTGATGCATGAGTGG	59.184	22	100	100	TCGACCTGTGATGTGAAGCA	59.321	20	100	100	197	89	285	GACAAGTTGATGCATGAGTGGA	58.923	22	100	100	TCGACCTGTGATGTGAAGCA	59.321	20	100	100	196	90	285	ACAAGTTGATGCATGAGTGGA	57.855	21	100	100	TCGACCTGTGATGTGAAGCA	59.321	20	100	100	195	91	285
CPSSR_59	GCAGGTGCAAGGCTTTCTTC	60.039	20	N/A	N/A	TCCCTTATCTCTCTCTGCATCTCT	59.894	24	100	100	195	45	239	GCAGGTGCAAGGCTTTCTTC	60.039	20	N/A	N/A	ACTTTCCCTTATCTCTCTCTGCA	58.643	23	100	100	199	45	243	GCAGGTGCAAGGCTTTCTTC	60.039	20	N/A	N/A	TCCCTTATCTCTCTCTGCATCTC	58.594	23	100	100	195	45	239
CPSSR_60	TGAGAGGGAAACGGGAGTCA	60.179	20	N/A	N/A	TCAGCAAGCTTGGCGATGTA	60.036	20	100	100	104	181	284	TGAGAGGGAAACGGGAGTCA	60.179	20	N/A	N/A	AGTTCATCACCGTCGTAGCG	60.179	20	95	100	134	181	314	TGAGAGGGAAACGGGAGTCA	60.179	20	N/A	N/A	TCATCACCGTCGTAGCGTTC	60.179	20	95	100	131	181	311
CPSSR_61	AGCAATAGTTTCTGGGCTCTGT	59.693	22	100	100	AGCCCCAAAAGATTGCACCT	60.179	20	100	55	161	160	320	TGGGCTCTGTTTAAATGCACAG	59.442	22	100	100	AGCCCCAAAAGATTGCACCT	60.179	20	100	55	149	172	320	CTGGGCTCTGTTTAAATGCACA	59.442	22	100	100	AGCCCCAAAAGATTGCACCT	60.179	20	100	55	150	171	320
CPSSR_62	TGATGGCGGATCGGAGAATG	59.966	20	100	100	GACACCCTTCTCCCTTCTGC	60.036	20	100	85	157	111	267	TGATGATGATGGCGGATCGG	60.037	20	100	100	GACACCCTTCTCCCTTCTGC	60.036	20	100	85	163	105	267	TGATGGCGGATCGGAGAATG	59.966	20	100	100	ACCCTTCTCCCTTCTGCTCT	59.882	20	100	100	154	111	264
CPSSR_63	CGAGGGAATTTGGAGCCGAA	60.392	20	100	100	CAACAATAAGCCCGCGTGTG	60.454	20	100	100	172	69	240	GCCCGATTCTTCTACTCCCA	58.879	20	100	100	GGATAGTGCGCGGATCAGAA	59.968	20	100	100	145	146	290	AGGGAATTTGGAGCCGAAGT	59.301	20	100	100	CAACAATAAGCCCGCGTGTG	60.454	20	100	100	170	71	240
CPSSR_64	CCCCTAGTTGACCAAGCATT	57.486	20	95	100	ACGCAAACAAACACAAGCAT	57.708	20	100	100	170	95	264	AGTTGACCAAGCATTTCCCT	57.317	20	100	90	ACGCAAACAAACACAAGCAT	57.708	20	100	100	165	100	264	CCTAGTTGACCAAGCATTTCCC	59.245	22	95.5	100	ACGCAAACAAACACAAGCAT	57.708	20	100	100	168	97	264
CPSSR_65	GCTACTCGCAAAGTCGCAAG	59.906	20	100	55	ATCTGAAGCAACGCCATCGA	60.108	20	100	100	183	7	189	GCTACTCGCAAAGTCGCAAG	59.906	20	100	55	CCATCGAGCAGGTCAGTTCT	59.466	20	95	100	170	7	176	GCTACTCGCAAAGTCGCAAG	59.906	20	100	55	AATCTGAAGCAACGCCATCG	59.271	20	100	100	184	7	190
CPSSR_66	TGGGACTGCGAATCAAACGA	59.966	20	100	100	TGAAGGCCAAAAGGAAGAGCA	60.134	21	90.5	100	161	97	257	CGCTCCCGACTGAGATTTGA	59.827	20	100	85	TGAAGGCCAAAAGGAAGAGCA	60.134	21	90.5	100	183	75	257	CGCGGATCAGAGGAGAGATG	59.759	20	100	100	TGAAGGCCAAAAGGAAGAGCA	60.134	21	90.5	100	133	125	257
CPSSR_67	CGGTTGCTGCTTGGAATTCC	60.109	20	100	100	TCCCTTATGCAAAGCAACAAGC	60.029	22	100	95.45	188	70	257	CCATAACGGTTGCTGCTTGG	59.829	20	100	100	TCCCTTATGCAAAGCAACAAGC	60.029	22	100	95.45	194	64	257	GGTTGCTGCTTGGAATTCCC	59.753	20	100	100	TCCCTTATGCAAAGCAACAAGC	60.029	22	100	95.45	187	71	257
CPSSR_68	NCATCTTCCTCAGGTGACCA	60.179	20	100	95	TGTCTGTTCCAAGAACAACCA	57.642	21	100	100	197	71	267	NCATCTTCCTCAGGTGACCA	60.179	20	100	95	TGTCTGTTCCAAGAACAACCATG	59.368	23	100	100	197	71	267	NCATCTTCCTCAGGTGACCA	60.179	20	100	95	GTCTGTTCCAAGAACAACCATGT	59.368	23	100	100	196	71	266
CPSSR_69	GTCCGCTCGACACATACACA	60.109	20	100	95	GTGGGATGATGGTGGACTCC	59.819	20	100	100	195	107	301	TGTCCGCTCGACACATACAC	60.109	20	100	90	GTGGGATGATGGTGGACTCC	59.819	20	100	100	196	106	301	TCCGCTCGACACATACACAA	59.401	20	100	100	GTGGGATGATGGTGGACTCC	59.819	20	100	100	194	108	301
CPSSR_70	GGAACTGCCGTCGTCGAATA	60.179	20	100	100	TCACCTCCATTCTGCTATTTGC	58.718	22	90.9	100	176	73	248	CGATCGAAAGTCGGGATCACA	60.202	21	100	100	NATTCCGGATCTTAAACCAAC	58.344	21	100	95.24	183	159	341	GGAACTGCCGTCGTCGAATA	60.179	20	100	100	CACCTCCATTCTGCTATTTGC	57.295	21	90.5	100	175	73	247
CPSSR_71	GAGCATCTCCACTCGTTGGT	59.752	20	100	100	GTGGGCCCGGTACAAACATA	60.035	20	100	100	170	83	252	GAGCATCTCCACTCGTTGGT	59.752	20	100	100	TAATAGCAGTGGGCCCGGTA	60.399	20	100	100	178	83	260	GAGCATCTCCACTCGTTGGT	59.752	20	100	100	TGGGCCCGGTACAAACATAT	59.08	20	100	100	169	83	251
CPSSR_72	CATTGCCTCCATTGCCAACC	60.108	20	100	100	AACCGTCGCTGTAGACTTGG	60.039	20	100	100	120	165	284	TCCATTGCCAACCATGACCA	59.886	20	100	100	AACCGTCGCTGTAGACTTGG	60.039	20	100	100	113	172	284	CCCTGCCTCGTTCACTAGTC	59.826	20	95	100	TACCAAATGCGGGAGGGAAC	60.035	20	100	100	141	104	244
CPSSR_73	GCAGAGGCAATGCTTTTGGG	60.391	20	100	100	GAAGAGGCAAGGTGGACCAA	59.89	20	100	100	157	118	274	GGCAGAGGCAATGCTTTTGG	60.391	20	100	100	GAAGAGGCAAGGTGGACCAA	59.89	20	100	100	158	117	274	GGGCAGAGGCAATGCTTTTG	60.391	20	100	100	GAAGAGGCAAGGTGGACCAA	59.89	20	100	100	159	116	274
CPSSR_74	TGCTCAGCCCTACCCATGA	60.307	19	100	100	CCCTTGCGGTTTCGTTTCAA	59.617	20	100	100	200	61	260	TGCTCAGCCCTACCCATGAG	61.34	20	100	100	CCCTTGCGGTTTCGTTTCAA	59.617	20	100	100	200	61	260	TAAGAAGGCATCGTGTCACG	58.009	20	100	100	CCCTTGCGGTTTCGTTTCAA	59.617	20	100	100	161	100	260
CPSSR_75	CCATCAACCTCCACGACCAA	59.964	20	100	100	TTGGGCGAAGTCGTACGAAA	59.968	20	100	100	195	73	267	ATCAACCTCCACGACCAACC	59.964	20	100	100	TTGGGCGAAGTCGTACGAAA	59.968	20	100	100	193	75	267	TCCACGACCAACCTTCATCG	60.038	20	100	100	TTGGGCGAAGTCGTACGAAA	59.968	20	100	100	186	82	267
CPSSR_76	AAGCAAAAGCACCACAACCC	59.822	20	100	100	GCCACTCCTGTCATGGTGAA	59.963	20	100	100	150	93	242	AAGCAAAAGCACCACAACCC	59.822	20	100	100	TGTGTGGGTGTGGTTTGTGT	60.251	20	100	100	199	93	291	CAAAAGCACCACAACCCACA	59.466	20	100	100	GCCACTCCTGTCATGGTGAA	59.963	20	100	100	147	96	242
CPSSR_77	ACGCGTCTCCATCAATTAACTG	59.07	22	100	81.82	CGGCCCACCACATTCAGAAT	60.681	20	100	100	158	111	268	AGTACGCGTCTCCATCAATT	57.038	20	100	100	CGGCCCACCACATTCAGAAT	60.681	20	100	100	161	108	268	AAGTACGCGTCTCCATCAAT	57.038	20	100	100	CGGCCCACCACATTCAGAAT	60.681	20	100	100	162	107	268
CPSSR_78	TGGTCCTCCTCTTCCGAACA	60.179	20	100	100	TCCTTCTCTTTCGCCGTCTC	59.473	20	100	80	200	45	244	TGGTCCTCCTCTTCCGAACA	60.179	20	100	100	CCTTCTCTTTCGCCGTCTCG	60.799	20	95	100	199	45	243	GGTCCTCCTCTTCCGAACAT	58.804	20	100	100	GTCCTTCTCTTTCGCCGTCT	59.756	20	100	85	200	46	245
CPSSR_79	CCCACAAAGCCTTCTCTGCA	60.538	20	100	100	AGCCTTAGTTGCCTGCATGA	59.671	20	100	100	122	153	274	ACCCACAAAGCCTTCTCTGC	60.538	20	100	100	AGCCTTAGTTGCCTGCATGA	59.671	20	100	100	123	152	274	CCCACAAAGCCTTCTCTGCA	60.538	20	100	100	GCCTTAGTTGCCTGCATGAC	59.547	20	100	100	121	153	273
CPSSR_80	CTTGATTATCCAATGCACAGAG	55.237	22	100	100	TGGCTCAAAGAAAAGCTGAAGA	58.445	22	100	100	175	133	307	CTTGATTATCCAATGCACAGAG	55.237	22	100	100	TGGCTCAAAGAAAAGCTGAAG	57.004	21	100	100	175	133	307	CTTGATTATCCAATGCACAGAG	55.237	22	100	100	TGGCTCAAAGAAAAGCTGAAGAAG	59.963	24	100	100	175	133	307
CPSSR_81	TGAGATTTTGCTACCACTCAAG	56.367	22	100	72.73	GGGAAGTTGCAGGGGAATGA	59.96	20	100	100	187	105	291	GAGATTTTGCTACCACTCAAGA	56.101	22	95.2	95.45	GGGAAGTTGCAGGGGAATGA	59.96	20	100	100	186	106	291	TGAGATTTTGCTACCACTCAAG	56.367	22	100	72.73	CGGGAAGTTGCAGGGGAAT	60.001	19	100	94.74	188	105	292
CPSSR_82	GGAGTGGAGTTGGTGATGGG	60.035	20	100	100	CGACCAATGGCAAAGGCAAT	59.753	20	95	100	156	97	252	GAGGTGGTGGTGGAAGAAGG	59.963	20	100	100	CGACCAATGGCAAAGGCAAT	59.753	20	95	100	117	136	252	GGAGGTGGTGGTGGAAGAAG	59.963	20	100	100	CGACCAATGGCAAAGGCAAT	59.753	20	95	100	118	135	252
CPSSR_83	ACCAAATCGTTCAATCACCA	55.559	20	95	100	TCAGTTGCATCAAACCCAGA	57.345	20	100	100	183	126	308	ACCAAATCGTTCAATCACCA	55.559	20	95	100	CATCAGTTGCATCAAACCCAGA	59.179	22	100	100	185	126	310	GTGAAACCAAATCGTTCAATCACC	59.32	24	95.2	87.5	TCAGTTGCATCAAACCCAGA	57.345	20	100	100	188	121	308
CPSSR_84	ACATTCCGGAAGCTGAAGCA	59.963	20	95	100	CGCTACCTCCCCTTCTCTCT	60.106	20	100	100	180	73	252	ACATTCCGGAAGCTGAAGCA	59.963	20	95	100	TCGCTACCTCCCCTTCTCTC	60.107	20	100	100	181	73	253	GCTGAAGCAATCCGGTCTCT	60.108	20	100	100	CGCTACCTCCCCTTCTCTCT	60.106	20	100	100	169	84	252
CPSSR_85	TGCTAACGGGTTACTGGCAA	59.603	20	100	100	AGTGCCCCTACAATTCCTAT	55.564	20	100	100	200	85	284	ACAGAAGATGGCAGAAGCAA	57.426	20	100	100	GCACCAAATCAAATCCCTTCCT	59.166	22	N/A	N/A	200	181	380	TGCTAACGGGTTACTGGCAAA	60.203	21	100	100	AGTGCCCCTACAATTCCTAT	55.564	20	100	100	200	85	284
CPSSR_86	TGAATGAAGGAGCTTGCTGGT	59.926	21	100	100	ACAAACAACCTCCCCTTCCC	59.812	20	95	100	199	153	351	CGGACTGTGAATGAAGGAGCT	60.067	21	100	100	ACGGCCAAGATCTTCACACT	59.313	20	95	100	141	146	286	TGAATGAAGGAGCTTGCTGGT	59.926	21	100	100	ACGGCCAAGATCTTCACACT	59.313	20	95	100	134	153	286
CPSSR_87	GCCATGGAATTCAACAGTTGGT	59.7	22	100	95.45	TGGACGGTTGATTACCCCTT	58.636	20	100	100	193	140	332	AGCCATGGAATTCAACAGTTGG	59.436	22	100	90.91	TGGACGGTTGATTACCCCTT	58.636	20	100	100	194	139	332	GCCATGGAATTCAACAGTTGGT	59.7	22	100	95.45	TTGGACGGTTGATTACCCCTT	59.294	21	100	100	194	140	333
CPSSR_88	CATCACTCCCATGGATGCCA	59.816	20	100	100	CGAATTGATGCGTGGACTCG	59.701	20	94.7	95	111	179	289	TCCAGCCATAGCAATCGGAA	59.163	20	95	100	CGAATTGATGCGTGGACTCG	59.701	20	94.7	95	159	131	289	TTCCAGCCATAGCAATCGGA	59.163	20	95	100	CGAATTGATGCGTGGACTCG	59.701	20	94.7	95	160	130	289
CPSSR_89	TTTGACCGAATCAGCCTTCG	58.561	20	95	100	TGGGAAAGCAGAAGGACACC	59.89	20	100	90	194	73	266	TCAGCCTTCGAAACAATGCA	58.397	20	100	100	TGGGAAAGCAGAAGGACACC	59.89	20	100	90	184	83	266	TTTGACCGAATCAGCCTTCG	58.561	20	95	100	GGGAAAGCAGAAGGACACCT	59.598	20	100	85	193	73	265
CPSSR_90	AGAGCTGCTTCCCTGCATTT	59.961	20	100	100	CGAAAGAGGAAGCGTGTTGG	59.487	20	100	100	162	97	258	AGAGCTGCTTCCCTGCATTT	59.961	20	100	100	GAGGAAGCGTGTTGGAGAAGA	59.999	21	100	100	157	97	253	AGAGCTGCTTCCCTGCATTT	59.961	20	100	100	AGAGGAAGCGTGTTGGAGAAG	59.999	21	100	100	158	97	254
CPSSR_91	GTGGAGACTACGGTCGCAAA	60.039	20	100	100	GTCCAAGATCCCTTATGGCCTA	59.02	22	100	100	172	13	184	AAATTCCAGCTGGCCAGAAA	57.986	20	100	100	TGCCAAAGTTGCACATGTCAG	59.933	21	100	100	122	124	245	AAATTCCAGCTGGCCAGAAA	57.986	20	100	100	GCCAAAGTTGCACATGTCAGT	59.932	21	100	100	121	124	244
CPSSR_92	CTTCGCGACAACACAACAGG	60.042	20	N/A	N/A	CCGGCGAACAACCTTCTTTG	60.04	20	95	100	194	100	293	GCAACCAAACACCAGACCAC	59.898	20	100	100	CCGGCGAACAACCTTCTTTG	60.04	20	95	100	138	156	293	TCGCGACAACACAACAGGTA	59.897	20	95	100	CCGGCGAACAACCTTCTTTG	60.04	20	95	100	192	102	293
CPSSR_93	CGGAACCTACCCCGTACAAC	60.109	20	95.2	100	TAGTTCCCTCGTCCCATCCA	59.663	20	N/A	N/A	184	65	248	CGGAACCTACCCCGTACAAC	60.109	20	95.2	100	TCACTAGTTCCCTCGTCCCA	59.593	20	95	100	188	65	252	CGGAACCTACCCCGTACAAC	60.109	20	95.2	100	AGTTCCCTCGTCCCATCCAG	60.978	20	N/A	N/A	183	65	247
CPSSR_94	GGGCAAGACGAGTTCCACTT	60.25	20	100	100	TGCATTCATGGCATCTCTCCA	59.787	21	100	100	164	142	305	CAGTTGAAGGGAGGGCAAGA	59.598	20	100	100	TGAGAATCATCATGGCGCTCA	59.861	21	100	100	108	130	237	AGTTGAAGGGAGGGCAAGAC	59.598	20	100	100	TGAGAATCATCATGGCGCTCA	59.861	21	100	100	107	131	237
CPSSR_95	TCTCTCCTTACAGGCACCCA	59.884	20	100	100	ACTGAGCACAACTTGGTGGA	59.454	20	100	100	162	36	197	TCTCTCCTTACAGGCACCCA	59.884	20	100	100	AACTGAGCACAACTTGGTGGA	60.065	21	100	100	163	36	198	TCTCTCCTTACAGGCACCCA	59.884	20	100	100	ACTGAGCACAACTTGGTGGAT	59.856	21	100	100	162	36	197
CPSSR_96	CGGGAGGGAAGTGGTTGAAT	59.672	20	100	100	GCGGCAATGAACATGTGGAG	60.179	20	100	100	200	128	327	CGGGAGGGAAGTGGTTGAAT	59.672	20	100	100	ATCCAATTGCTGCTCGTTCC	58.902	20	100	100	111	128	238	GGGAGGGAAGTGGTTGAATGA	59.646	21	100	100	GCGGCAATGAACATGTGGAG	60.179	20	100	100	199	129	327
CPSSR_97	TCCCCAACAATACGCACTCA	59.312	20	95	100	GCAGAGTTCGAGGAAAGGCT	60.037	20	100	100	190	166	355	AGTCCCCAACAATACGCACT	59.309	20	100	70	GCAGAGTTCGAGGAAAGGCT	60.037	20	100	100	192	164	355	CGAAGTCCCCAACAATACGC	59.275	20	94.7	95	GCAGAGTTCGAGGAAAGGCT	60.037	20	100	100	195	161	355
CPSSR_98	GCCAACATGTACGGGTTTGG	59.757	20	100	100	TCGATTCAATGGGTTGGACAGA	59.696	22	95	90.91	180	20	199	GCAGTCAACAGAGAGAGCCA	59.68	20	N/A	N/A	TCGATTCAATGGGTTGGACAGA	59.696	22	95	90.91	196	4	199	TGGTTCTTCCTGTCGTTGCT	59.532	20	100	100	TCGATTCAATGGGTTGGACAGA	59.696	22	95	90.91	163	37	199
CPSSR_99	TTTCGCCTGAAGTCAAGGAA	57.369	20	100	100	GAAAGCACAAACGCGAACCT	59.971	20	100	100	144	181	324	TTTTCGCCTGAAGTCAAGGA	57.369	20	100	100	GAAAGCACAAACGCGAACCT	59.971	20	100	100	145	180	324	TTTCGCCTGAAGTCAAGGAA	57.369	20	100	100	CCTTGCAATCCCATCCGACT	60.107	20	100	80	170	181	350
CPSSR_100	TCATCCGACTCTGTTACTATGAGT	58.562	24	95.8	100	AGTGTTTTGTGTGAGCTTGA	55.728	20	100	100	200	48	247	TCCGACTCTGTTACTATGAGT	55.286	21	95.2	100	AGTGTTTTGTGTGAGCTTGA	55.728	20	100	100	197	51	247	CATCCGACTCTGTTACTATGAGT	57.24	23	95.7	100	AGTGTTTTGTGTGAGCTTGA	55.728	20	100	100	199	49	247
CPSSR_101	GGAACCACAATGCCTAGTGC	59.189	20	100	100	TTACTTCGGTGCGCGTTTTC	59.767	20	100	100	171	180	350	GGAACCACAATGCCTAGTGC	59.189	20	100	100	CTTACTTCGGTGCGCGTTTT	59.766	20	100	100	172	180	351	GGAACCACAATGCCTAGTGC	59.189	20	100	100	GTGCGCGTTTTCTCCTGATT	59.483	20	100	100	163	180	342
CPSSR_102	TGAACTCATGCTATGCTTGA	54.761	20	N/A	N/A	CAAGCATTCAAATCAAGGTG	53.411	20	100	90	120	171	290	GAACTCATGCTATGCTTGAT	53.455	20	N/A	N/A	CCATAGCATCCTCCATCATAAGT	57.567	23	N/A	N/A	200	172	371	TGAACTCATGCTATGCTTGA	54.761	20	N/A	N/A	CATAGCATCCTCCATCATAAGT	55.181	22	N/A	N/A	200	171	370
CPSSR_103	TGGGATTCTTAGCAATGGAGGT	59.148	22	100	100	TATCATCCTCGGGGTTTCGC	59.608	20	95	100	140	97	236	TGGTGGAAATTGAGACATGGACT	59.926	23	100	100	TATCATCCTCGGGGTTTCGC	59.608	20	95	100	102	135	236	TGGGATTCTTAGCAATGGAGGTC	60.118	23	100	100	TATCATCCTCGGGGTTTCGC	59.608	20	95	100	140	97	236
CPSSR_104	TGCATGAATTTGGCATGGGT	58.722	20	N/A	N/A	AGCGTAAACCAAACATGCATCA	59.444	22	100	81.82	147	89	235	TGCATGAATTTGGCATGGGT	58.722	20	N/A	N/A	GCGTAAACCAAACATGCATCA	58.06	21	100	85.71	146	89	234	ATGCATGAATTTGGCATGGGT	59.159	21	95.2	100	AGCGTAAACCAAACATGCATCA	59.444	22	100	81.82	148	88	235
CPSSR_105	TTCGACTCCCAGACCAGGAT	59.959	20	100	100	NATCCTCGCCATCTTCAATT	59.522	20	100	95	171	61	231	GGAGGGCGATGTTGCAATTC	59.899	20	100	100	NATCCTCGCCATCTTCAATT	59.522	20	100	95	192	40	231	TCCCAGACCAGGATCAGGTT	59.881	20	100	100	NATCCTCGCCATCTTCAATT	59.522	20	100	95	165	67	231
CPSSR_106	AAGGCTAGGGGTTCCGATCT	60.031	20	100	100	TGACACTAACAACCGATTCGA	57.353	21	100	100	194	101	294	CAAGGCTAGGGGTTCCGATC	59.893	20	100	100	TGACACTAACAACCGATTCGA	57.353	21	100	100	195	100	294	GGGTTCCGATCTCAGGGTTC	59.822	20	100	100	TGACACTAACAACCGATTCGA	57.353	21	100	100	186	109	294
CPSSR_107	CCAACCTTGCTCTCCGTTCT	59.965	20	100	100	TGTGAATTAAGCCCTCCATGCA	60.291	22	100	100	165	113	277	TTGCTCTCCGTTCTGCCATT	59.963	20	100	100	TGTGAATTAAGCCCTCCATGCA	60.291	22	100	100	159	119	277	TTCAGGAATGGCTGGCACAT	59.96	20	100	100	TGTGAATTAAGCCCTCCATGCA	60.291	22	100	100	141	137	277
CPSSR_108	AGGGGCAAAGTGAACAGCTT	60.106	20	95	100	TTTTGCTTGTGGGGTGGTG	58.793	19	100	100	101	72	172	GGGGCAAAGTGAACAGCTTT	59.247	20	95	100	TTTTGCTTGTGGGGTGGTG	58.793	19	100	100	100	73	172	AGGGGCAAAGTGAACAGCTT	60.106	20	95	100	TTTGCTTGTGGGGTGGTGCT	62.87	20	100	100	100	72	171
CPSSR_109	CGAACCCTAAGCCTGACCAT	59.458	20	100	100	ATGGGCTGGGGTTAAAACGT	59.886	20	95	100	190	42	231	CGAACCCTAAGCCTGACCAT	59.458	20	100	100	CTGGCAGGGTCGATGATCAA	59.821	20	100	100	167	42	208	CGAACCCTAAGCCTGACCAT	59.458	20	100	100	GTTCCTTATGGGCTGGGGTT	59.665	20	100	100	197	42	238
CPSSR_110	ACACGTGAAGCTAGTCAATT	55.024	20	95	100	AAACCAGCCGTTGAATTGCA	59.25	20	100	80	196	141	336	ACACGTGAAGCTAGTCAATT	55.024	20	95	100	AACCAGCCGTTGAATTGCAT	59.032	20	100	85	195	141	335	ACACGTGAAGCTAGTCAATT	55.024	20	95	100	AAAACCAGCCGTTGAATTGCA	59.862	21	95.2	100	197	141	337
CPSSR_111	AAAGGGATGTGCATAGCATC	55.856	20	100	100	GGGCGTCTTGACAAAGGACA	60.534	20	95	100	166	176	341	AAAAGGGATGTGCATAGCATC	56.632	21	100	100	GGGCGTCTTGACAAAGGACA	60.534	20	95	100	167	175	341	AAAGGGATGTGCATAGCATC	55.856	20	100	100	GACAACAGCCATCCAACTCG	59.201	20	100	100	188	176	363
CPSSR_112	TCTTCGACCATTCAATTTGCGA	58.929	22	100	100	GCACACCTGCAGAGAGACT	59.329	19	100	100	191	82	272	CTTCGACCATTCAATTTGCGA	57.53	21	100	100	GCACACCTGCAGAGAGACT	59.329	19	100	100	190	83	272	TCTTCGACCATTCAATTTGCG	57.53	21	100	100	GCACACCTGCAGAGAGACT	59.329	19	100	100	191	82	272
CPSSR_113	TGGGGTATGATGGGTCGTAC	58.584	20	95	100	AACGGGCATGAGTGAACCAT	59.962	20	100	85	129	136	264	TGGGGTATGATGGGTCGTAC	58.584	20	95	100	AAACGGGCATGAGTGAACCA	60.179	20	100	80	130	136	265	TGGGGTATGATGGGTCGTAC	58.584	20	95	100	TGGGATTGAGCCACCAACAA	59.813	20	100	100	154	136	289
CPSSR_114	ACTTTAACAGGGGTGCAACAC	58.971	21	100	100	CCGTATACTGGGGATCAAGTCA	59.037	22	100	86.36	191	168	358	GACTTTAACAGGGGTGCAACAC	59.966	22	100	100	CCGTATACTGGGGATCAAGTCA	59.037	22	100	86.36	192	167	358	AGAGACTTTAACAGGGGTGCA	58.945	21	100	100	CCGTATACTGGGGATCAAGTCA	59.037	22	100	86.36	195	164	358
CPSSR_115	TCCCCTCCATCGTTTTCGTC	59.752	20	100	100	GGGCCCACGGATAAGGAAAA	60.034	20	100	100	163	113	275	CCCCTCCATCGTTTTCGTCT	59.751	20	100	100	GGGCCCACGGATAAGGAAAA	60.034	20	100	100	162	114	275	AACCATGACCGGCATATCCC	59.89	20	100	100	GAAGGCGGTACTCTTCTGCA	59.753	20	100	100	173	62	234
CPSSR_116	GTAAAGCCTGCGTCTTCCCT	60.036	20	100	100	AGGTGGCCATGTTGGTTTGA	60.106	20	100	100	108	130	237	TCACTCAAAGCCGGCTCTTC	60.321	20	100	95	AGGTGGCCATGTTGGTTTGA	60.106	20	100	100	196	42	237	TGTAAAGCCTGCGTCTTCCC	60.321	20	100	100	AGGTGGCCATGTTGGTTTGA	60.106	20	100	100	109	129	237
CPSSR_117	ACTGTGTGCGTGTCGATCAT	60.038	20	100	100	TGGAAACGGGCTTTCTCATCA	59.927	21	100	100	200	88	287	TGTGTCATGCGTGATCGTGA	60.039	20	100	90	TGGAAACGGGCTTTCTCATCA	59.927	21	100	100	161	127	287	CGTGTCGATCATGCCCACTA	59.898	20	100	100	TGGAAACGGGCTTTCTCATCA	59.927	21	100	100	192	96	287
CPSSR_118	TGCAACCAAGAAACAAGCTTGA	59.505	22	100	100	AGTGGTGGATACCCCTTTGG	59	20	95	100	148	154	301	TGCAACCAAGAAACAAGCTTGA	59.505	22	100	100	AAGTGGTGGATACCCCTTTGG	59.642	21	95.2	100	149	154	302	TGCAACCAAGAAACAAGCTTG	58.109	21	100	100	AGTGGTGGATACCCCTTTGG	59	20	95	100	148	154	301
CPSSR_119	CCTCGTCAAGGCTCAATGTG	58.918	20	100	100	TGACAACCTGGCATCACTAGA	58.744	21	100	100	178	124	301	TGGAAAGTTTGAGCCTCGTCA	59.86	21	100	100	TGACAACCTGGCATCACTAGA	58.744	21	100	100	191	111	301	CCTCGTCAAGGCTCAATGTGA	60.338	21	100	100	TGACAACCTGGCATCACTAGA	58.744	21	100	100	178	124	301
CPSSR_120	ATCATCCTCGGAGTCCACCA	60.032	20	100	100	CCCAGGAATCAGACCAAGGG	59.743	20	100	100	107	170	276	TCATCCTCGGAGTCCACCAG	60.684	20	100	100	CCCAGGAATCAGACCAAGGG	59.743	20	100	100	106	171	276	TCTCCCTGTCTGCATTGCTT	59.305	20	100	100	CCCAGGAATCAGACCAAGGG	59.743	20	100	100	198	79	276
CPSSR_121	ACACCAATGCCTTTGCCTGA	60.47	20	N/A	N/A	GGTGCCAACTGAAAGATCACC	59.458	21	100	100	194	105	298	AGGGGACACCAATGCCTTTG	60.543	20	N/A	N/A	GGTGCCAACTGAAAGATCACC	59.458	21	100	100	199	100	298	CAGGGGACACCAATGCCTTT	60.543	20	N/A	N/A	GGTGCCAACTGAAAGATCACC	59.458	21	100	100	200	99	298
CPSSR_122	TCGCATCCGCCTTTGTATCA	59.823	20	95	100	GGCGAGGATGCGTACGATAT	59.829	20	100	85	145	61	205	TCGCATCCGCCTTTGTATCA	59.823	20	95	100	ACAGCTCAAAGGGAAGCAGT	59.524	20	100	100	119	61	179	AATGATCACACCGCTTTGGC	59.472	20	100	85	GGCGAGGATGCGTACGATAT	59.829	20	100	85	173	33	205
CPSSR_123	AGCACCATATGTACGAAGTGGA	59.236	22	100	100	CCCTTCCACCATTCCGTTCA	59.962	20	N/A	N/A	192	147	338	ATTCTGCCCAGTGTTTAGCA	57.415	20	100	100	AGGCAGGCGAAGATACGTTT	59.751	20	N/A	N/A	136	131	266	GCACCATATGTACGAAGTGGAC	59.136	22	100	100	CCCTTCCACCATTCCGTTCA	59.962	20	N/A	N/A	191	148	338
CPSSR_124	AGGCTTGGTTCCTAAATCCT	56.092	20	100	100	CTCCTGTGGCTTCAACCTACA	59.652	21	100	100	148	172	319	AGGCTTGGTTCCTAAATCCT	56.092	20	100	100	ACTCCTGTGGCTTCAACCTAC	59.652	21	100	100	149	172	320	AGGCTTGGTTCCTAAATCCT	56.092	20	100	100	TCCTGTGGCTTCAACCTACA	58.57	20	100	100	147	172	318
CPSSR_125	GTCTGGTAGCACCTTGTCCA	59.315	20	100	100	ACCAAATGATAACGACGTTG	54.352	20	100	100	165	114	278	AGGTCTGGTAGCACCTTGTC	59.023	20	100	100	ACCAAATGATAACGACGTTG	54.352	20	100	100	167	112	278	GACAAGGTCTGGTAGCACCT	59.023	20	100	100	ACCAAATGATAACGACGTTG	54.352	20	100	100	171	108	278
CPSSR_126	CACACGGCTTGCCCTCTATA	59.536	20	N/A	N/A	CCCGAACCTCCACTTCAGAA	59.315	20	100	100	200	152	351	CACACGGCTTGCCCTCTATA	59.536	20	N/A	N/A	CCCGAACCTCCACTTCAGAAA	59.928	21	100	100	200	152	351	ACACGGCTTGCCCTCTATAA	58.799	20	N/A	N/A	ACCCGAACCTCCACTTCAGA	60.471	20	100	100	200	153	352
CPSSR_127	TCCAGTCTCCCTCTCTCTCC	59.077	20	100	100	TTATTGCACACCCAGCACGA	60.251	20	100	100	113	180	292	TCCAGTCTCCCTCTCTCTCC	59.077	20	100	100	TATTGCACACCCAGCACGAG	60.673	20	100	100	112	180	291	TCCAGTCTCCCTCTCTCTCC	59.077	20	100	100	GGGACGTATCTTGCACATTGC	59.936	21	100	66.67	196	180	375
CPSSR_128	TCAAGCTCTTGAGGAACGTACA	59.374	22	95.5	100	TCTGGTCTGGAGTTGAACGC	59.966	20	100	100	157	93	249	TCAAGCTCTTGAGGAACGTACA	59.374	22	95.5	100	CTGGTCTGGAGTTGAACGCT	59.966	20	100	100	156	93	248	TCAAGCTCTTGAGGAACGTACA	59.374	22	95.5	100	TGGAGTTGAACGCTGTGTGT	60.108	20	100	100	150	93	242
CPSSR_129	CCGTTTGCGCTAAAGCTTCG	60.789	20	95	100	GACGACCAAGCATTTTGGCA	59.686	20	100	100	199	111	309	GCCGTTTGCGCTAAAGCTTC	61.066	20	95	100	GACGACCAAGCATTTTGGCA	59.686	20	100	100	200	110	309	GCCGTTTGCGCTAAAGCTT	60.081	19	N/A	N/A	GACGACCAAGCATTTTGGCA	59.686	20	100	100	200	110	309
CPSSR_130	CTTCAAGTACAGCCGCATGC	59.902	20	100	100	NCCATCCAGGTAAGTATCTT	54.929	20	100	95	142	181	322	CTTCAAGTACAGCCGCATGC	59.902	20	100	100	NCCATCCAGGTAAGTATCTTT	55.77	21	100	95.24	142	181	322	CATGATGAATGAGAGAAACCCA	56.135	22	100	100	TCGATGTGGGACAAAGGCAA	59.89	20	100	100	150	91	240
CPSSR_131	TGTTGCACTGGATCTGGATCT	59.089	21	95.2	100	AGGACAAAGTATGCAATGCCA	58.194	21	100	100	195	107	301	TGTTGCACTGGATCTGGATCT	59.089	21	95.2	100	TCTACGCCTTCAGAACGTAC	57.092	20	100	100	128	107	234	TGTTGCACTGGATCTGGATCT	59.089	21	95.2	100	GCAAGGACAAAGTATGCAATGC	59.074	22	100	100	198	107	304
CPSSR_132	AGCAGTGCGATCATTGTGAT	57.966	20	100	100	TGAAGTTTCTCCCTCTTTGA	53.794	20	100	100	197	92	288	ATCAGCAGTGCGATCATTGT	57.966	20	100	100	TGAAGTTTCTCCCTCTTTGA	53.794	20	100	100	200	89	288	ATTCTGAAGAGTGCATGTGC	56.415	20	100	100	TGTTCACTACTTAGCTAGCCA	56.112	21	100	100	139	175	313
CPSSR_133	GTACGATTGTATGTATGTGCTC	54.868	22	100	100	ATCGTCGCATGCAAAAGGTT	59.119	20	100	100	128	179	306	GTACGATTGTATGTATGTGCTC	54.868	22	100	100	TCGTCGCATGCAAAAGGTTA	58.486	20	100	100	127	179	305	GTACGATTGTATGTATGTGCTC	54.868	22	100	100	TATCGTCGCATGCAAAAGGT	58.267	20	100	100	129	179	307
CPSSR_134	TGCTTCCCTCTTTCCCAGTG	59.598	20	100	100	AGGAGTTCGTGTAGATTTGGGA	58.829	22	95.5	100	172	87	258	GCTTCCCTCTTTCCCAGTGA	59.307	20	100	100	AGGAGTTCGTGTAGATTTGGGA	58.829	22	95.5	100	171	88	258	CTGCTTCCCTCTTTCCCAGT	59.305	20	100	100	AGGAGTTCGTGTAGATTTGGGA	58.829	22	95.5	100	173	86	258
CPSSR_135	CCGCATCACAGTAGCTTGGA	60.108	20	100	100	AATTCCGCAGATCTCTCGCT	59.25	20	100	100	150	58	207	TCCGCATCACAGTAGCTTGG	60.108	20	100	100	AATTCCGCAGATCTCTCGCT	59.25	20	100	100	151	57	207	CACTCCGCATCACAGTAGCT	59.826	20	100	100	AATTCCGCAGATCTCTCGCT	59.25	20	100	100	154	54	207
CPSSR_136	GCCAAACAAGATGAGTAACCCA	58.846	22	100	100	GCCAATGCTGCTTCACTCAC	60.109	20	100	100	182	126	307	AGCCAAACAAGATGAGTAACCCA	60.181	23	100	100	GCCAATGCTGCTTCACTCAC	60.109	20	100	100	183	125	307	AGCCAAACAAGATGAGTAACCC	58.578	22	100	100	GCCAATGCTGCTTCACTCAC	60.109	20	100	100	183	125	307
CPSSR_137	TGGGCTCAATCCAAAACTTACA	58.161	22	95.5	100	GGTTTGTTGGCCGAGCTTTT	59.896	20	100	85	179	52	230	TGGGCTCAATCCAAAACTTACA	58.161	22	95.5	100	CTAACACATCGCGGTCAGGT	60.109	20	94.7	95	196	52	247	TGGGCTCAATCCAAAACTTACA	58.161	22	95.5	100	CATCGCGGTCAGGTTTGTTG	60.11	20	N/A	N/A	190	52	241
CPSSR_138	TCTGGGCATCTAAACTCACCTG	59.763	22	100	100	TTGCGGTTTTCACCTCCTCA	59.818	20	100	95	190	178	367	GTCTGGGCATCTAAACTCACCT	59.763	22	100	100	TTGCGGTTTTCACCTCCTCA	59.818	20	100	95	191	177	367	AGTCTGGGCATCTAAACTCACC	59.763	22	100	100	TTGCGGTTTTCACCTCCTCA	59.818	20	100	95	192	176	367
CPSSR_139	AACGACATACGACCGTGCAT	60.109	20	100	60	TGACCCGGTTTGATTCGGTT	59.891	20	100	100	145	151	295	CGACCGTGCATACAACACAC	59.837	20	100	100	TGACCCGGTTTGATTCGGTT	59.891	20	100	100	136	160	295	ACGACCGTGCATACAACACA	60.25	20	100	100	TGACCCGGTTTGATTCGGTT	59.891	20	100	100	137	159	295
CPSSR_140	GCAACTGCAAGCAAGAGATGT	59.731	21	100	100	GGAGAGAGGCAAAACCCCAA	59.888	20	100	100	166	82	247	GCAACTGCAAGCAAGAGATGT	59.731	21	100	100	AGAGAGGCAAAACCCCAACC	60.179	20	100	100	164	82	245	GCAACTGCAAGCAAGAGATGT	59.731	21	100	100	GGCAAAACCCCAACCAGTTG	60.179	20	100	100	159	82	240
CPSSR_141	CAACGCACGAGGCTCTACTA	59.549	20	N/A	N/A	CAGTCTCAGCACCACCCAAA	60.179	20	95	100	192	67	258	CAACGCACGAGGCTCTACTA	59.549	20	N/A	N/A	TGTGGATGCAGTCTCAGCAC	60.321	20	100	75	200	67	266	CAACGCACGAGGCTCTACTA	59.549	20	N/A	N/A	AGTCTCAGCACCACCCAAAA	59.449	20	95	100	191	67	257
CPSSR_142	TCTCTTCATTGCTGGCCTCA	59.013	20	100	100	TTGTCGAACGTGGCGAAAAC	59.973	20	100	100	195	101	295	TCTCTTCATTGCTGGCCTCA	59.013	20	100	100	ACGTGGCGAAAACCCTTTTG	59.898	20	100	100	188	101	288	TCTCTTCATTGCTGGCCTCA	59.013	20	100	100	CTTGTCGAACGTGGCGAAAA	59.698	20	100	100	196	101	296
CPSSR_143	NATTGTAGCATGGCTTGACA	60.034	20	94.7	95	CGTCCCTTCCATCCACACAA	59.964	20	100	100	180	79	258	CGCAGTGGCAAGGACTATGA	60.108	20	100	100	CGTCCCTTCCATCCACACAA	59.964	20	100	100	158	101	258	CGCAGTGGCAAGGACTATGA	60.108	20	100	100	ATTGCCGAGTGATGGTGCAT	60.395	20	100	100	182	101	282
CPSSR_144	GGACAGAACAAACAAGCAGCT	59.322	21	100	100	ACCCATCAACCCCACAAGAA	59.143	20	100	100	153	175	327	GGACAGAACAAACAAGCAGCT	59.322	21	100	100	ACCCATCAACCCCACAAGAAA	59.781	21	100	100	153	175	327	GGACAGAACAAACAAGCAGCT	59.322	21	100	100	ACTACCCATCAACCCCACAAG	59.646	21	100	100	156	175	330
CPSSR_145	ACCTGAGGAGGCCAATGTTG	59.961	20	100	100	CGAGCGGTTGAAATGATGCA	59.553	20	100	100	129	55	183	ACCTGAGGAGGCCAATGTTG	59.961	20	100	100	TCGAGCGGTTGAAATGATGC	59.273	20	100	100	130	55	184	GAACCTGAGGAGGCCAATGT	59.67	20	100	100	CGAGCGGTTGAAATGATGCA	59.553	20	100	100	131	53	183
CPSSR_146	CCGGCATGATGAGAGTGTGA	59.824	20	95	100	CAACAATTGGGCGGTTCTGG	60.038	20	100	100	161	83	243	TCCGGCATGATGAGAGTGTG	59.824	20	95	100	CAACAATTGGGCGGTTCTGG	60.038	20	100	100	162	82	243	TGTGTCGTGCCGATCATCTC	60.179	20	100	100	CAACAATTGGGCGGTTCTGG	60.038	20	100	100	180	64	243
CPSSR_147	GCTACCACCAACCAGAACCA	59.89	20	N/A	N/A	GCTGTGGCTTCCATGGTTTG	60.038	20	N/A	N/A	130	158	287	CCACCAACCAGAACCACCAT	60.179	20	95	100	GCTGTGGCTTCCATGGTTTG	60.038	20	N/A	N/A	126	162	287	ACGCTACCACCAACCAGAAC	60.25	20	N/A	N/A	GCTGTGGCTTCCATGGTTTG	60.038	20	N/A	N/A	132	156	287
CPSSR_148	GGTTGGCGGCGTATTTTACC	59.901	20	100	100	CACGTCCGTCGGATGATGAT	59.969	20	100	100	146	27	172	GGTTGGCGGCGTATTTTACC	59.901	20	100	100	ATCACGTCCGTCGGATGATG	59.969	20	100	100	148	27	174	GCTAGAAGGAGCCGGAAGTG	60.179	20	100	100	CACGTCCGTCGGATGATGAT	59.969	20	100	100	109	64	172
CPSSR_149	CCAACAGCAACCCTTCAACG	59.969	20	95	100	GCTGGGTCGGAAAAGAGGAA	59.964	20	100	85	190	76	265	TGTCCAACAGCAACCCTTCA	59.743	20	N/A	N/A	GCTGGGTCGGAAAAGAGGAA	59.964	20	100	85	193	73	265	CCAACAGCAACCCTTCAACG	59.969	20	95	100	CGAATTGTGGAGGGGAGTGG	60.393	20	100	100	166	76	241
CPSSR_150	CCATCGCTACTGTTCTGGGT	59.463	20	95	100	AGGGAGGCCAAAGAGAAGGA	60.179	20	100	100	109	149	257	CCATCGCTACTGTTCTGGGT	59.463	20	95	100	GAGGGAGGCCAAAGAGAAGG	59.746	20	100	100	110	149	258	CCATCGCTACTGTTCTGGGT	59.463	20	95	100	GGGAGGCCAAAGAGAAGGAA	59.301	20	100	100	108	149	256
CPSSR_151	CTCGCCTTCCTCCAAACCAT	60.035	20	100	100	GAGGCCGGAAGCATTTGTTG	60.109	20	100	100	128	154	281	CTCGCCTTCCTCCAAACCAT	60.035	20	100	100	GGCCGGAAGCATTTGTTGAA	59.683	20	100	100	126	154	279	CTCGCCTTCCTCCAAACCAT	60.035	20	100	100	AGGCCGGAAGCATTTGTTGA	60.539	20	100	100	127	154	280
CPSSR_152	GGGAGTAATTGGGGAAGCGT	59.745	20	100	100	ACAAACACAACACGCAAACGA	60.069	21	100	100	108	142	249	GGGAGTAATTGGGGAAGCGT	59.745	20	100	100	TCCAAACAAACACAACACGCA	59.73	21	100	100	113	142	254	AGCGGGAGTAATTGGGGAAG	59.453	20	100	100	ACAAACACAACACGCAAACGA	60.069	21	100	100	111	139	249
CPSSR_153	TCTTGATAGACTTGGCTCTGAGC	59.868	23	100	82.61	CGGGTGGCAGAGAGAGTAGT	60.682	20	N/A	N/A	189	178	366	TGATAGACTTGGCTCTGAGC	56.734	20	100	80	CGGGTGGCAGAGAGAGTAGT	60.682	20	N/A	N/A	186	181	366	CTTGATAGACTTGGCTCTGAGC	58.544	22	100	81.82	CGGGTGGCAGAGAGAGTAGT	60.682	20	N/A	N/A	188	179	366
CPSSR_154	CGGCGTAGACCTTAGCAGAG	59.97	20	100	95	CCGACCCACCACACAAGAAA	60.465	20	100	100	164	142	305	ACCTCCCTCCCTCTCTTTCC	59.957	20	100	80	CCGACCCACCACACAAGAAA	60.465	20	100	100	125	181	305	CGGCGTAGACCTTAGCAGAG	59.97	20	100	95	GATCCCGAGAGCTGAAACCG	60.529	20	100	100	181	142	322
CPSSR_155	TCAGCCCCGTGTAACTGAAC	59.966	20	100	100	GGCTACTGGGTTAGATAAGCACA	59.866	23	100	100	147	111	257	GTTCAGCCCCGTGTAACTGA	59.966	20	100	100	GGCTACTGGGTTAGATAAGCACA	59.866	23	100	100	149	109	257	CAGCCCCGTGTAACTGAACA	60.25	20	100	100	GGCTACTGGGTTAGATAAGCACA	59.866	23	100	100	146	112	257
CPSSR_156	GGTTACTACCACTGATCGCT	56.749	20	N/A	N/A	ACACGTTGAGGACTTGCGTT	60.461	20	100	100	178	10	187	GGTTACTACCACTGATCGCTT	57.478	21	95.2	100	ACACGTTGAGGACTTGCGTT	60.461	20	100	100	178	10	187	GGTTACTACCACTGATCGCT	56.749	20	N/A	N/A	TGACACGTTGAGGACTTGCG	60.874	20	100	100	180	10	189
CPSSR_157	AAAGACTGCCGCTTTGGAGT	60.179	20	100	100	ATACCCGTGCCTGCAGAATC	60.179	20	100	100	116	141	256	CAAAGACTGCCGCTTTGGAG	59.761	20	100	100	ATACCCGTGCCTGCAGAATC	60.179	20	100	100	117	140	256	AAAGACTGCCGCTTTGGAGT	60.179	20	100	100	AAACTGCTGCTGCACCCATA	60.251	20	100	100	133	141	273
CPSSR_158	GGACTCAACAAGACCACCTGA	59.584	21	100	100	GGCGCATTTGCTAGTGACTG	59.902	20	100	100	119	153	271	AGGACTCAACAAGACCACCTG	59.582	21	100	100	GGCGCATTTGCTAGTGACTG	59.902	20	100	100	120	152	271	TAGCTCCAACAGACCTCCCT	59.586	20	100	100	GAGTTAATGGGCGCATTTGCT	59.865	21	100	100	103	178	280
CPSSR_159	AAAACCAACACTGACACCAC	56.683	20	100	100	GGTTGTGGAGCCAAAGGGAA	60.469	20	100	100	193	95	287	AAAACCAACACTGACACCAC	56.683	20	100	100	AAGGTTGTGGAGCCAAAGGG	60.47	20	100	100	195	95	289	AAAACCAACACTGACACCAC	56.683	20	100	100	ACTTCAAGGTTGTGGAGCCA	59.449	20	100	100	200	95	294
CPSSR_160	TGGGATTCCATTTCTTGCAGGA	59.957	22	100	77.27	TGCAAGCCATCCTCTGAACA	59.599	20	100	100	191	117	307	TGGGATTCCATTTCTTGCAGGA	59.957	22	100	77.27	CCTCTGCAAGCCATCCTCTG	60.464	20	100	100	195	117	311	GGTGGGATTCCATTTCTTGCAG	59.833	22	100	68.18	TGCAAGCCATCCTCTGAACA	59.599	20	100	100	193	115	307
CPSSR_161	GCGGTAGAGTTGCTGGAGAA	59.753	20	100	100	GGTTCACAGGGAAATGAAGAGC	59.51	22	100	100	188	110	297	GAAGCGGTAGAGTTGCTGGA	59.753	20	100	100	GGTTCACAGGGAAATGAAGAGC	59.51	22	100	100	191	107	297	AAGCGGTAGAGTTGCTGGAG	59.752	20	100	100	GGTTCACAGGGAAATGAAGAGC	59.51	22	100	100	190	108	297
CPSSR_162	ACTGGGTAGTGCCAGAATCC	59.088	20	95	100	ACTGTCGATTTGTGTTGTTGGT	58.986	22	100	100	153	157	309	CTGGGTAGTGCCAGAATCCT	58.792	20	95	100	ACTGTCGATTTGTGTTGTTGGT	58.986	22	100	100	152	158	309	AACTGGGTAGTGCCAGAATCC	59.718	21	95.2	100	ACTGTCGATTTGTGTTGTTGGT	58.986	22	100	100	154	156	309
CPSSR_163	CAGATCCTCTCTCTCCCCTCA	59.501	21	100	100	GTCGCCTTGATCGAACATGC	59.973	20	100	95	186	150	335	CAGATCCTCTCTCTCCCCTCA	59.501	21	100	100	CGAACATGCCCCTCTTCAGT	60.036	20	100	100	175	150	324	CAGATCCTCTCTCTCCCCTCA	59.501	21	100	100	TCCTCCACTCCAGTCATCGT	59.96	20	100	100	115	150	264
CPSSR_164	CAGAACACGGAATCTCCCCAA	59.997	21	95.2	100	TGGAGGAACAACACTGGGTT	59.077	20	100	80	172	96	267	CAGAACACGGAATCTCCCCAA	59.997	21	95.2	100	TTGGAGGAACAACACTGGGT	59.077	20	100	85	173	96	268	AGAACACGGAATCTCCCCAA	58.642	20	95	100	TGGAGGAACAACACTGGGTT	59.077	20	100	80	171	97	267
CPSSR_165	TCTCTTCATAACTGCCGGCAT	59.514	21	100	100	GCACAAGCACAGAGAGGACT	59.965	20	100	100	123	178	300	TCTCTTCATAACTGCCGGCAT	59.514	21	100	100	AGCACAAGCACAGAGAGGAC	59.965	20	100	100	124	178	301	TCTCTTCATAACTGCCGGCAT	59.514	21	100	100	TGGTCAAGCACAAGCACAGA	60.107	20	100	100	130	178	307
CPSSR_166	TAAAAGGCGCCAATGGACCT	59.961	20	100	100	GTTCACAGGGAGAGGCAGTC	60.037	20	100	80	101	93	193	TAAAAGGCGCCAATGGACCT	59.961	20	100	100	GTCGTCGTTCACAGGGAGAG	60.11	20	100	100	107	93	199	TAAAAGGCGCCAATGGACCT	59.961	20	100	100	TAGGTCGTCGTTCACAGGGA	60.251	20	100	100	110	93	202
CPSSR_167	GATCGACAGTCGTGGGTCTG	60.179	20	100	95	AGAGAAGGACTCCTAGGCTGA	59.073	21	100	100	130	68	197	CGACAGTCGTGGGTCTGTTT	60.249	20	100	80	AGAGAAGGACTCCTAGGCTGA	59.073	21	100	100	127	71	197	TGATCGACAGTCGTGGGTCT	60.608	20	100	100	AGAGAAGGACTCCTAGGCTGA	59.073	21	100	100	131	67	197
CPSSR_168	CATCCATTCGCGCGTGTTAT	59.418	20	100	100	ACAGAGAAGAAGAGGGAGAAAGT	58.511	23	100	100	200	9	208	CATCCATTCGCGCGTGTTAT	59.418	20	100	100	ACAGAGAAGAAGAGGGAGAAAGTT	59.095	24	100	100	200	9	208	CATCCATTCGCGCGTGTTAT	59.418	20	100	100	CAGAGAAGAAGAGGGAGAAAGT	56.843	22	100	100	199	9	207
CPSSR_169	TCTCTCCCTCTCCTCTCCCT	59.953	20	100	100	GTCTCGTACAGTGCAACCCA	59.967	20	N/A	N/A	196	179	374	TCTCTCCCTCTCCTCTCCCT	59.953	20	100	100	TGTCTCGTACAGTGCAACCC	59.967	20	N/A	N/A	197	179	375	TCTCTCCCTCTCCTCTCCCT	59.953	20	100	100	CGTACAGTGCAACCCATTGG	59.479	20	95	100	192	179	370
CPSSR_170	TCCAAGCACTCCAAGGTTGT	59.449	20	100	100	AGTGGTCGTGTTTCAGCCTT	59.82	20	100	100	174	149	322	TCCAAGCACTCCAAGGTTGT	59.449	20	100	100	GAGTGGTCGTGTTTCAGCCT	60.25	20	100	100	175	149	323	TCCAAGCACTCCAAGGTTGT	59.449	20	100	100	TGGTCGTGTTTCAGCCTTCT	59.532	20	100	100	172	149	320
CPSSR_171	CCCAAAATGGCGGCAATTGA	60.037	20	100	100	TCGGAGAGTTGAATCAGGGT	58.061	20	95	100	183	105	287	GCCCTAGCTTTCTCGACACA	59.753	20	100	100	TCAGAAGGCTTCCCTGAACT	58.265	20	100	100	189	150	338	CCCAAAATGGCGGCAATTGA	60.037	20	100	100	GTGGGAAATGGAGTGAGAGAGG	60.093	22	95.5	100	132	105	236
CPSSR_172	AGGGTCTTCAGAGCTTACTT	55.468	20	100	100	CAAGCCAACCAACGACCAAG	59.969	20	N/A	N/A	188	150	337	AGTTAGGGTCTTCAGAGCTT	55.468	20	100	100	CAAGCCAACCAACGACCAAG	59.969	20	N/A	N/A	192	146	337	AAGTTAGGGTCTTCAGAGCT	55.468	20	100	100	CAAGCCAACCAACGACCAAG	59.969	20	N/A	N/A	193	145	337
CPSSR_173	CGAATCCACTGATTTTGGACCA	58.919	22	95.5	100	ATTGGGGCATGAGATGTGCT	59.739	20	100	100	151	151	301	TCGAATCCACTGATTTTGGACCA	60.245	23	95.7	100	ATTGGGGCATGAGATGTGCT	59.739	20	100	100	152	150	301	CGAATCCACTGATTTTGGACCAT	59.304	23	95.7	100	ATTGGGGCATGAGATGTGCT	59.739	20	100	100	151	151	301
CPSSR_174	GTCTCCTCATTCAAACCCTAGCA	60.055	23	100	100	CCATCGTCAGTCCACAACCA	59.965	20	N/A	N/A	138	83	220	GTCTCCTCATTCAAACCCTAGCA	60.055	23	100	100	CCACCATCGTCAGTCCACAA	59.965	20	95	100	141	83	223	TGTCTCCTCATTCAAACCCTAGC	60.055	23	100	100	CCATCGTCAGTCCACAACCA	59.965	20	N/A	N/A	139	82	220
CPSSR_175	GGAGAATGCTGCTTGCTGTG	59.829	20	100	100	NCCCGCAATTTACCCAATCA	59.962	20	N/A	N/A	149	167	315	TGGAGAATGCTGCTTGCTGT	60.251	20	100	100	NCCCGCAATTTACCCAATCA	59.962	20	N/A	N/A	150	166	315	AATGCTGCTTGCTGTGTCAC	59.687	20	100	95	NCCCGCAATTTACCCAATCA	59.962	20	N/A	N/A	145	171	315
CPSSR_176	TGCATCTTTTGAGGAGGATTCCA	59.99	23	95.7	100	AGTGCCTAGCCAATCATGCT	59.45	20	100	100	182	108	289	TCCAAGACATACTTCAAGCCACA	59.928	23	100	100	AGTGCCTAGCCAATCATGCT	59.45	20	100	100	163	127	289	CCAAGACATACTTCAAGCCACAC	59.811	23	100	100	AGTGCCTAGCCAATCATGCT	59.45	20	100	100	162	128	289
CPSSR_177	GGCCAATCGCAAGTTGGTTT	59.967	20	100	100	ACTGAAGCGGCCAGAACTTT	60.179	20	100	100	101	107	207	GGCCAATCGCAAGTTGGTTT	59.967	20	100	100	TGTTACTGAAGCGGCCAGAA	59.605	20	100	100	105	107	211	CATCATTGTCGGCCAATCGC	60.317	20	100	100	ACTGAAGCGGCCAGAACTTT	60.179	20	100	100	111	97	207
CPSSR_178	TCCTGCCTTCCCAAGCAAAA	60.106	20	95	100	GGTGGGAAGAGATCATGTGCA	60.065	21	100	100	158	162	319	TTCCTGCCTTCCCAAGCAAA	60.106	20	95	100	GGTGGGAAGAGATCATGTGCA	60.065	21	100	100	159	161	319	TTTCCTGCCTTCCCAAGCAA	60.106	20	N/A	N/A	GGTGGGAAGAGATCATGTGCA	60.065	21	100	100	160	160	319
CPSSR_179	TCAGCTGTTTACGAAAAGCTTCC	59.75	23	95.7	100	TGAGCACCTCTGTCTCTTCG	59.115	20	100	100	191	144	334	CAGCTGTTTACGAAAAGCTTCCT	59.749	23	95.7	100	TGAGCACCTCTGTCTCTTCG	59.115	20	100	100	190	145	334	AGCTGTTTACGAAAAGCTTCCT	58.522	22	95.5	100	TGAGCACCTCTGTCTCTTCG	59.115	20	100	100	189	146	334
CPSSR_180	AGCGTCCTTTAAGGGTCGTC	59.754	20	100	100	ACTGATGTGAGCCCTCTATGG	58.954	21	100	100	194	73	266	CTAACAGAGGGAGCGCCAAG	60.461	20	100	65	ACTGATGTGAGCCCTCTATGG	58.954	21	100	100	167	100	266	CGTCCTTTAAGGGTCGTCGA	59.477	20	100	100	ACTGATGTGAGCCCTCTATGG	58.954	21	100	100	192	75	266
CPSSR_181	ATTGCTCACTGCCACCCTTT	60.179	20	100	100	GGGCACACCGCAAACAAATA	59.684	20	100	100	170	82	251	AATTGCTCACTGCCACCCTT	60.179	20	100	100	GGGCACACCGCAAACAAATA	59.684	20	100	100	171	81	251	TTGCTCACTGCCACCCTTTT	60.397	20	100	100	GGGCACACCGCAAACAAATA	59.684	20	100	100	169	83	251
CPSSR_182	GCAGAAGAGATGATGTCAACACC	59.627	23	100	100	TTAGGCGGGCATGCATAAGA	59.528	20	100	100	165	96	260	GCAGAAGAGATGATGTCAACACC	59.627	23	100	100	GGCATGCATAAGATGGCGTT	59.33	20	100	100	158	96	253	GCAGAAGAGATGATGTCAACACC	59.627	23	100	100	TAGGCGGGCATGCATAAGAT	59.308	20	100	100	164	96	259
CPSSR_183	CACACTAGCCTCTGCACACA	59.966	20	100	100	AGGAGGAAGACGACGGAGAA	59.962	20	100	100	129	180	308	CACACTAGCCTCTGCACACA	59.966	20	100	100	AAGGAGGAAGACGACGGAGA	59.962	20	100	100	130	180	309	ACACTAGCCTCTGCACACAC	59.966	20	100	100	AGGAGGAAGACGACGGAGAA	59.962	20	100	100	128	181	308
CPSSR_184	TGACGTATCTGGAGACAACGA	58.571	21	100	100	GGTTTCGGAGAAACCAACGC	60.041	20	95	100	154	56	209	TGACGTATCTGGAGACAACGA	58.571	21	100	100	TTCGGAGAAACCAACGCTGA	59.895	20	100	90	151	56	206	TGACGTATCTGGAGACAACGA	58.571	21	100	100	CGGAGAAACCAACGCTGAGA	60.32	20	100	100	149	56	204
CPSSR_185	AAAGCCAACGTGGGAACTTT	58.519	20	100	100	GTTAGCACAGCGTTGCACAA	59.971	20	100	100	131	149	279	AAAGCCAACGTGGGAACTTT	58.519	20	100	100	TGAGCTGTAGGGCAGTCTCT	59.96	20	100	100	180	149	328	AAAGCCAACGTGGGAACTTT	58.519	20	100	100	AGCTGATCTGCTTCCAGTGG	59.748	20	100	100	101	149	249
CPSSR_186	GGCCACCACGTGTATTCCTT	60.322	20	95	100	AGGGATGCCGTGAAAGTTGT	59.89	20	100	100	137	115	251	GGCCACCACGTGTATTCCTT	60.322	20	95	100	GGATGCCGTGAAAGTTGTGG	59.759	20	100	100	135	115	249	GGCCACCACGTGTATTCCTT	60.322	20	95	100	GGGATGCCGTGAAAGTTGTG	59.759	20	100	100	136	115	250
CPSSR_187	ACACGTGTCATTCCCACCAA	59.818	20	100	100	CCTCCGGCGTGTGAATAAGA	59.825	20	100	100	190	89	278	GACACGTGTCATTCCCACCA	60.25	20	100	100	CCTCCGGCGTGTGAATAAGA	59.825	20	100	100	191	88	278	ACACGTGTCATTCCCACCAA	59.818	20	100	100	CCGGCGTGTGAATAAGAAGC	59.626	20	100	100	187	89	275
CPSSR_188	TGGAGGGCAATAACGCTTCG	60.743	20	100	100	ACGGCCCTAATTGTTGGAGA	59.011	20	100	100	199	38	236	GGAGGGCAATAACGCTTCGT	60.743	20	100	100	ACGGCCCTAATTGTTGGAGA	59.011	20	100	100	198	39	236	TGGAGGGCAATAACGCTTCG	60.743	20	100	100	ACGGCCCTAATTGTTGGAGAG	60.065	21	100	100	199	38	236
CPSSR_189	TTGCGTCTCTCTCTCCCTGA	59.962	20	100	100	GGTTCGGTCGAAACAACAGC	60.042	20	100	100	181	99	279	AGCATTTCACCAGACAGCGA	59.965	20	95	100	AGACAATCGCAGTCGCTAGG	59.899	20	100	100	160	79	238	AGCATTTCACCAGACAGCGA	59.965	20	95	100	CCTAGACAATCGCAGTCGCT	59.899	20	100	100	163	79	241
CPSSR_190	CCTAGGCGGCCTCCTTTTAA	59.455	20	100	100	AGCTTCCGGAGAACCATTGG	60.035	20	95	100	169	101	269	CCTAGGCGGCCTCCTTTTAA	59.455	20	100	100	TTCCGGAGAACCATTGGCAA	59.889	20	100	85	166	101	266	CCTAGGCGGCCTCCTTTTAA	59.455	20	100	100	CTTCCGGAGAACCATTGGCA	60.322	20	100	80	167	101	267
CPSSR_191	GCTTCTACCCAGTCGCCATC	60.531	20	100	100	AGCATGGCCATCTGGGATTC	60.179	20	100	100	162	169	330	GCTTCTACCCAGTCGCCATC	60.531	20	100	100	GGATTCGCTGGACGCTAAGT	60.179	20	100	100	148	169	316	TTCTACCCAGTCGCCATCAC	59.465	20	100	100	AGCATGGCCATCTGGGATTC	60.179	20	100	100	160	171	330
CPSSR_192	GAATGGCTCGATGGCTCGTA	59.968	20	100	100	TCCAAAGTCACCTGGAAGCC	59.89	20	100	100	123	165	287	ATGGCTCGATGGCTCGTAAG	59.967	20	100	100	TCCAAAGTCACCTGGAAGCC	59.89	20	100	100	121	167	287	GAATGGCTCGATGGCTCGTA	59.968	20	100	100	CCAAAGTCACCTGGAAGCCT	59.889	20	100	100	122	165	286
CPSSR_193	GGGCTCTTGGCTCACTCTTT	59.963	20	100	90	TCCGTTGAAGTATCGTGCCT	59.107	20	100	100	167	141	307	TAGGGCTCTTGGCTCACTCT	59.958	20	100	80	TCCGTTGAAGTATCGTGCCT	59.107	20	100	100	169	139	307	GGGCTCTTGGCTCACTCTTT	59.963	20	100	90	ATCCGTTGAAGTATCGTGCCT	59.519	21	100	100	168	141	308
CPSSR_194	ATCTGTTTCGGCCCCTGAAG	60.035	20	100	100	AGAATGCGTGCTCTGATGGG	60.463	20	100	100	103	179	281	ACACAAAGCTGCAGAACCGA	60.464	20	100	100	AGAATGCGTGCTCTGATGGG	60.463	20	100	100	128	154	281	ACACAAAGCTGCAGAACCGA	60.464	20	100	100	GTGCTCTGATGGGGCTTACT	59.456	20	100	100	121	154	274
CPSSR_195	GACTCGAGCAAAGGTCAGGT	59.681	20	100	100	GGGTTCTGGACTTTCTTCTGC	58.845	21	100	100	200	37	236	GACTCGAGCAAAGGTCAGGT	59.681	20	100	100	GGGTTCTGGACTTTCTTCTGCT	60.225	22	100	100	200	37	236	TCGAGCAAAGGTCAGGTTGT	59.532	20	100	100	GGGTTCTGGACTTTCTTCTGC	58.845	21	100	100	197	40	236
CPSSR_196	TCTCCATTGCAGACCGTTGG	60.322	20	100	100	GGAGCTCGTCCACCAATGAA	60.036	20	100	100	152	46	197	GCAGACCGTTGGTGTGTTTT	59.546	20	100	100	GGAGCTCGTCCACCAATGAA	60.036	20	100	100	144	54	197	ATTGCAGACCGTTGGTGTGT	60.465	20	100	100	GGAGCTCGTCCACCAATGAA	60.036	20	100	100	147	51	197
CPSSR_197	TCACACCTCCTCCCCTACAG	59.959	20	N/A	N/A	CACTTTCAGCTTTGAGCACCA	59.322	21	100	100	149	134	282	TCACACCTCCTCCCCTACAG	59.959	20	N/A	N/A	TCATCCATCGTCTTCGGCTA	58.312	20	95	100	118	134	251	CACACCTCCTCCCCTACAGT	60.252	20	N/A	N/A	GGAACCCATGTCCGAAGTTTG	59.46	21	100	100	200	135	334
CPSSR_198	TGCGAAGATCAAATCACATTGGG	59.871	23	100	100	GCCTTGTCTGCAAACATGCA	59.968	20	100	100	129	144	272	TGCGAAGATCAAATCACATTGGG	59.871	23	100	100	TGCCTTGTCTGCAAACATGC	59.968	20	100	100	130	144	273	GCGAAGATCAAATCACATTGGGT	59.871	23	100	100	GCCTTGTCTGCAAACATGCA	59.968	20	100	100	128	145	272
CPSSR_199	AGAGAATCCCGCAAAACCTG	58.174	20	100	100	TCACAGGCCTATTTAATCCACA	57.147	22	100	86.36	172	171	342	AAGAGAATCCCGCAAAACCTG	58.837	21	100	100	TCACAGGCCTATTTAATCCACA	57.147	22	100	86.36	173	170	342	ACAAAGAGAATCCCGCAAAACC	59.704	22	100	100	TCACAGGCCTATTTAATCCACA	57.147	22	100	86.36	176	167	342
CPSSR_200	ACGAAGACGATGACGCCATT	60.109	20	100	100	TTGCGGCTGCTGAATTGTTG	60.319	20	100	100	104	146	249	ACGAAGACGATGACGCCATT	60.109	20	100	100	TTGTTGCGGCTGCTGAATTG	60.319	20	100	100	107	146	252	ACGAAGACGATGACGCCATT	60.109	20	100	100	GTTGCGGCTGCTGAATTGTT	60.319	20	100	100	105	146	250
CPSSR_201	CTGAGGCTGGAGCAAGGAAA	59.963	20	100	100	GAGGCCAACCAGAGTATCGG	59.895	20	94.4	90	189	146	334	CTGAGGCTGGAGCAAGGAAA	59.963	20	100	100	GGAGGCCAACCAGAGTATCG	59.895	20	94.7	95	190	146	335	CTGAGGCTGGAGCAAGGAAA	59.963	20	100	100	AGGCCAACCAGAGTATCGGA	60.325	20	94.1	85	188	146	333
CPSSR_202	GGGGCTCAGTGGGGTATCTA	60.105	20	100	100	TCAGCAACCATCAGGACTTCA	59.301	21	100	100	168	43	210	GGGGCTCAGTGGGGTATCTA	60.105	20	100	100	TCAGCAACCATCAGGACTTCAA	59.894	22	100	100	168	43	210	CTCTTACAGGGGCTCAGTGG	59.461	20	100	100	TCAGCAACCATCAGGACTTCA	59.301	21	100	100	176	35	210
CPSSR_203	TGGCCACACTGGTTAGTTCC	59.89	20	100	100	CAGAGTCCTGCGAAGACGAG	60.179	20	95	100	133	179	311	GCTTCTGGCGATTCATGCTC	59.693	20	100	85	CAGAGTCCTGCGAAGACGAG	60.179	20	95	100	189	123	311	TGGCCACACTGGTTAGTTCC	59.89	20	100	100	CCTGCGAAGACGAGGGTAAC	60.458	20	95	100	127	179	305
CPSSR_204	TCCTCCCACCTCTCTCTTCC	59.663	20	95	100	AGGGCATCTCTTATGGAGCTG	59.301	21	90.5	100	125	173	297	CCTCCCACCTCTCTCTTCCT	59.662	20	95	100	AGGGCATCTCTTATGGAGCTG	59.301	21	90.5	100	124	174	297	TCCTCCCACCTCTCTCTTCC	59.663	20	95	100	AGCAATCCACTAAGGGCATCT	59.151	21	100	95.24	137	173	309
CPSSR_205	TCATCTCGACTCTCGCTCCT	59.821	20	100	100	ACACCATGCTTCCTCCGTTT	59.89	20	100	100	169	64	232	TCCTCATCTCGACTCTCGCT	59.821	20	100	100	ACACCATGCTTCCTCCGTTT	59.89	20	100	100	172	61	232	TCATCTCGACTCTCGCTCCT	59.821	20	100	100	GCTTCCTCCGTTTTGTGTCG	59.765	20	100	80	162	64	225
CPSSR_206	ATGCACGTGCTCTGTTACCA	59.965	20	100	100	GGCTGCAGCTAGGGGATAAA	59.526	20	100	100	193	71	263	CATGCACGTGCTCTGTTACC	59.556	20	100	100	GGCTGCAGCTAGGGGATAAA	59.526	20	100	100	194	70	263	GCACGTGCTCTGTTACCACT	60.6	20	100	100	GGCTGCAGCTAGGGGATAAA	59.526	20	100	100	191	73	263
CPSSR_207	CATACCGGGCCCTGTACATA	58.656	20	100	100	AATGTCTGCACAAGCCCTGA	59.889	20	100	100	178	108	285	CATACCGGGCCCTGTACATA	58.656	20	100	100	ATGTCTGCACAAGCCCTGAT	59.669	20	100	100	177	108	284	CATACCGGGCCCTGTACATAT	59.093	21	100	100	AATGTCTGCACAAGCCCTGA	59.889	20	100	100	178	108	285
CPSSR_208	TCTTGAGAAGAGGGTGGTCT	57.296	20	100	100	AGGAACAAATACCCATGAGCTGT	59.989	23	100	100	196	79	274	CAGATCTTGAGAAGAGGGTGGT	59.163	22	100	100	AGGAACAAATACCCATGAGCTGT	59.989	23	100	100	200	75	274	TCTTGAGAAGAGGGTGGTCT	57.296	20	100	100	TCAGGAACAAATACCCATGAGCT	59.733	23	100	100	198	79	276
CPSSR_209	TCCAGCTGTCTTCATAAGTAGCA	59.231	23	100	100	GCATGCCCGAGGTATACGAT	59.753	20	100	100	148	159	306	CCAGCTGTCTTCATAAGTAGCA	57.871	22	100	100	GCATGCCCGAGGTATACGAT	59.753	20	100	100	147	160	306	TCCAGCTGTCTTCATAAGTAGC	57.607	22	100	100	GCATGCCCGAGGTATACGAT	59.753	20	100	100	148	159	306
CPSSR_210	ACAGCAACAACAACTGAACCA	58.833	21	100	100	GTCCAGGTGCTCTTGCTCTT	59.964	20	N/A	N/A	197	158	354	ACAGCAACAACAACTGAACCA	58.833	21	100	100	TCCAGGTGCTCTTGCTCTTC	59.677	20	N/A	N/A	196	158	353	ACAGCAACAACAACTGAACCA	58.833	21	100	100	CCAGGTGCTCTTGCTCTTCT	59.676	20	N/A	N/A	195	158	352
CPSSR_211	CCTCTGATGCCTTCGATCCC	59.965	20	100	100	ACCCAAGAGTCCAAGACACG	59.607	20	100	95	151	53	203	CCTCTGATGCCTTCGATCCC	59.965	20	100	100	AGGGTTCAGGGTTTGCGTTT	60.397	20	95	100	126	53	178	CCTCTGATGCCTTCGATCCC	59.965	20	100	100	GGGTTCAGGGTTTGCGTTTT	59.538	20	95	100	125	53	177
CPSSR_212	TGATCTCATGTTGTACTTCCCA	56.823	22	100	100	GTGCGTGCACGTGTGTATG	60.155	19	100	100	164	75	238	CATAACACTCTGGCACCAAA	55.949	20	100	100	TGCGTGCACGTGTGTATG	58.761	18	100	100	200	38	237	AGCTCCATTAAGTGATTCCA	54.006	20	100	100	TCTCGATCCTCGTGATGCTT	58.606	20	100	100	177	168	344
CPSSR_213	CCCACCAAAACCTCACCACT	60.106	20	100	100	ACAGACGTCCAAGAGAGAGAGA	59.961	22	95.5	100	179	167	345	CCCACCAAAACCTCACCACT	60.106	20	100	100	TGGGTTTCGAAGAAACAGACG	58.793	21	100	90.48	193	167	359	CCCACCAAAACCTCACCACT	60.106	20	100	100	GGGTTTCGAAGAAACAGACGT	58.792	21	100	95.24	192	167	358
CPSSR_214	TGCCTTAGGGTTCACAGTTCC	59.927	21	100	100	ATTGCTCCGTCAACTGTTCT	57.449	20	N/A	N/A	199	73	271	ACTTCCACTGTTCCACTTGCT	59.787	21	100	100	ATTGCTCCGTCAACTGTTCT	57.449	20	N/A	N/A	152	120	271	ACTTCCACTGTTCCACTTGCT	59.787	21	100	100	TTTGCTGTTCAATTGCTGCA	57.401	20	100	90	175	120	294
CPSSR_215	CCTCCGCACCTCTTCTTCTC	59.825	20	N/A	N/A	CTGCCCAGTGACATCTAGAGG	59.588	21	100	100	169	81	249	CCTCCGCACCTCTTCTTCTC	59.825	20	N/A	N/A	TGCCCAGTGACATCTAGAGG	58.511	20	100	100	168	81	248	CGGTAGCGTGCCCTTAAAAC	59.555	20	N/A	N/A	CTGCCCAGTGACATCTAGAGG	59.588	21	100	100	110	140	249
CPSSR_216	TGCGACATTTAGCCCTCTCG	60.179	20	100	80	ACTGAAAGAGGTGTCGAACCC	59.93	21	100	100	133	180	312	TGCGACATTTAGCCCTCTCG	60.179	20	100	80	TACTGAAAGAGGTGTCGAACCC	59.702	22	100	100	134	180	313	TGCGACATTTAGCCCTCTCG	60.179	20	100	80	ACTGAAAGAGGTGTCGAACC	57.472	20	100	100	133	180	312
CPSSR_217	TCGCTTCACCACCAAAAGGT	60.107	20	100	100	CCAAACCCCACCAAGCTTTG	59.893	20	100	95	179	171	349	CCACCAAAAGGTCAGCCTCT	59.889	20	95	100	CCAAACCCCACCAAGCTTTG	59.893	20	100	95	171	179	349	CGCTTCACCACCAAAAGGTC	59.689	20	100	95	CCAAACCCCACCAAGCTTTG	59.893	20	100	95	178	172	349
CPSSR_218	AAGTGGCTACCTCCATTGCC	60.034	20	100	100	ACCTCTCCAACCTGCATGAA	58.933	20	100	95	180	151	330	GGCTACCTCCATTGCCTCTG	60.179	20	100	100	ACCTCTCCAACCTGCATGAA	58.933	20	100	95	176	155	330	AAGTGGCTACCTCCATTGCC	60.034	20	100	100	CCAATACCTCTCCAACCTGCA	59.718	21	100	71.43	185	151	335
CPSSR_219	GCAGTTGCGTAAAATATGTGGCA	60.672	23	95.7	100	TCGACATATGCATCGACCTCT	58.769	21	100	100	165	121	285	TGGCAGTATGTTGTATGACCA	57.009	21	100	100	TCGACATATGCATCGACCTCT	58.769	21	100	100	137	149	285	TGGCAGTATGTTGTATGACCA	57.009	21	100	100	ACTTATCCCTACCCAACCGT	57.741	20	100	90	189	149	337
CPSSR_220	AGGGAGAAGTCATGGTCATGC	59.789	21	100	100	TCCAACGAATATCCGCCGTT	59.824	20	100	60	179	179	357	AGGGAGAAGTCATGGTCATGC	59.789	21	100	100	TGACACCTCCCCAACCCATA	60.179	20	100	100	131	179	309	AGGGAGAAGTCATGGTCATGC	59.789	21	100	100	TGGCTTCGGAAACACACGAT	60.25	20	100	100	153	179	331
CPSSR_221	TGAGATTGGCCTCACCCTTT	58.924	20	100	100	GTTGAGAGGGACATGTGCCA	59.963	20	100	100	154	76	229	TTGAGATTGGCCTCACCCTT	58.924	20	100	100	GTTGAGAGGGACATGTGCCA	59.963	20	100	100	155	75	229	GATTGAGATTGGCCTCACCCT	59.786	21	100	100	GTTGAGAGGGACATGTGCCA	59.963	20	100	100	157	73	229
CPSSR_222	AGAAGACGAACGGCACACAA	60.179	20	95	100	TGACTGGGAAACTATGCAAGCT	59.96	22	100	100	145	155	299	CGAACGGCACACAATTGTCA	59.694	20	100	85	TGACTGGGAAACTATGCAAGCT	59.96	22	100	100	139	161	299	ACGAACGGCACACAATTGTC	59.693	20	100	80	TGACTGGGAAACTATGCAAGCT	59.96	22	100	100	140	160	299
CPSSR_223	CCAGACAACCCCACCAAGAG	60.251	20	100	100	GCTAGTGTGGCATGGACCAT	60.107	20	100	100	147	169	315	CCAGACAACCCCACCAAGAG	60.251	20	100	100	TGGACGTATGTGTGTGCTGT	59.609	20	100	100	114	169	282	CCAGACAACCCCACCAAGAG	60.251	20	100	100	GTGGCATGGACCATTTTGGC	60.392	20	100	100	141	169	309
CPSSR_224	TGGTCAGTTCTACTCTTCTCACG	59.497	23	100	100	GTCAGAGAAAATGTCCACACACA	59.123	23	95.7	100	154	18	171	TGGTCAGTTCTACTCTTCTCACG	59.497	23	100	100	TGTCAGAGAAAATGTCCACACAC	59.123	23	95.7	100	155	18	172	TGGTCAGTTCTACTCTTCTCACG	59.497	23	100	100	TGTCCACACACATTCTCTTTCTCT	59.898	24	100	83.33	143	18	160
CPSSR_225	CCTCGTCTCTCCCATGCATC	59.967	20	100	100	GTCTGGGGAATAGCTAGCTGTC	59.963	22	100	100	190	107	296	CCTCGTCTCTCCCATGCATC	59.967	20	100	100	TGTCTGGGGAATAGCTAGCTG	58.958	21	100	100	191	107	297	CCTCGTCTCTCCCATGCATC	59.967	20	100	100	GTCTGGGGAATAGCTAGCTGT	58.957	21	100	100	190	107	296
CPSSR_226	ACACGCACACACATGGATCA	60.25	20	100	100	CAGCCCCTCTCCATTCAGTC	59.82	20	100	85	195	108	302	TGTGAATACAGCAGCTCGGT	59.392	20	100	100	CAGCCCCTCTCCATTCAGTC	59.82	20	100	85	148	155	302	CACGCACACACATGGATCAA	59.126	20	100	100	CAGCCCCTCTCCATTCAGTC	59.82	20	100	85	194	109	302
CPSSR_227	CAGCTCGCCTGTGCTAAAAC	59.833	20	100	100	AGCCGATGTGTGTGTGAGAG	60.038	20	100	100	177	21	197	CAGCTCGCCTGTGCTAAAAC	59.833	20	100	100	GCCGATGTGTGTGTGAGAGA	60.038	20	100	100	176	21	196	CTTCATTCCAGCTCGCCTGT	60.392	20	100	100	AGCCGATGTGTGTGTGAGAG	60.038	20	100	100	185	13	197
CPSSR_228	CGACGGAGCTCTGTTAGGT	58.818	19	100	78.95	CAAACCCTAGAAAATGTGCA	54.075	20	95	100	168	23	190	CGACGGAGCTCTGTTAGGT	58.818	19	100	78.95	ACAAACCCTAGAAAATGTGC	54.071	20	100	80	169	23	191	GACGGAGCTCTGTTAGGTTT	57.254	20	100	85	CAAACCCTAGAAAATGTGCA	54.075	20	95	100	167	24	190
CPSSR_229	TGTTCGCAAAAGGGAGGGAA	59.816	20	100	100	AGAAACCCACCATGAAAATCGA	58.238	22	95.5	100	200	141	340	TGTTCGCAAAAGGGAGGGAA	59.816	20	100	100	GAAACCCACCATGAAAATCGA	56.791	21	95.2	100	199	141	339	TTGTTCGCAAAAGGGAGGGA	59.816	20	100	100	GAAACCCACCATGAAAATCGA	56.791	21	95.2	100	200	140	339
CPSSR_230	ACAGCTGCACAATCTCTCTCC	60.066	21	100	95.24	TTGTGAGTGGCGGATTGGAA	59.89	20	95	100	159	179	337	ACAGCTGCACAATCTCTCTCC	60.066	21	100	95.24	GTGAGTGGCGGATTGGAACT	60.322	20	N/A	N/A	157	179	335	ACAGCTGCACAATCTCTCTCC	60.066	21	100	95.24	CAGTTGTGAGTGGCGGATTG	59.481	20	95	100	162	179	340
CPSSR_231	GTTTCAAAGGTGTGTGATTGCA	58.22	22	90.9	100	TCCCCTATGTTCCAAACCATCC	59.756	22	95.5	100	175	106	280	GTTTCAAAGGTGTGTGATTGCA	58.22	22	90.9	100	CCCTATGTTCCAAACCATCCCT	59.755	22	100	86.36	173	106	278	TCTATGCAGATGAGTCCTCA	55.053	20	100	90	CAAACACCCCAAAGCACTGA	58.89	20	N/A	N/A	189	146	334
CPSSR_232	TCTCATTAGCCAGTGCCATCC	59.858	21	95.2	100	ATCAGCACCCACAACCAACA	60.106	20	100	100	194	170	363	CTCATTAGCCAGTGCCATCCT	59.858	21	95.2	100	ATCAGCACCCACAACCAACA	60.106	20	100	100	193	171	363	TCTCATTAGCCAGTGCCATCC	59.858	21	95.2	100	CAGCACCCACAACCAACAAC	60.179	20	100	100	192	170	361
CPSSR_233	TTCGGCTTTTGCTCTCTGTT	58.033	20	100	100	CACCACACAGGCAAATGCAT	59.681	20	N/A	N/A	188	101	288	GCTATTCGGCTTTTGCTCTCTG	59.969	22	100	100	CACCACACAGGCAAATGCAT	59.681	20	N/A	N/A	192	97	288	TTCGGCTTTTGCTCTCTGTT	58.033	20	100	100	TTCACCACACAGGCAAATGC	59.611	20	95	100	190	101	290
CPSSR_234	ACATTCGGTCTAAGGGACGA	58.157	20	100	100	GAAGGATTGCCAGCAGTTGC	60.109	20	100	85	171	71	241	ACATTCGGTCTAAGGGACGAA	58.826	21	100	100	GAAGGATTGCCAGCAGTTGC	60.109	20	100	85	171	71	241	AACATTCGGTCTAAGGGACGA	58.826	21	100	100	GAAGGATTGCCAGCAGTTGC	60.109	20	100	85	172	70	241
CPSSR_235	TCCGAGGTTGAGAAGGTTCT	57.989	20	100	100	CTCACCACAAGACTTGACAGGA	59.897	22	100	100	199	45	243	TCCGAGGTTGAGAAGGTTCT	57.989	20	100	100	TCTCACCACAAGACTTGACAGG	59.897	22	100	100	200	45	244	TCCGAGGTTGAGAAGGTTCT	57.989	20	100	100	TCACCACAAGACTTGACAGGA	58.885	21	100	100	198	45	242
CPSSR_236	GCCACCCTCCTCTGATCCTA	60.105	20	100	100	GTGAGGCATGAGTTGGGCTA	59.747	20	95	100	150	68	217	TCCTCCTCCTCTACCACACC	59.665	20	100	100	TGAGGCAACGATTTCCACGA	59.966	20	100	100	172	140	311	CTACTGCCACCCTCCTCTGA	60.325	20	95	100	GTGAGGCATGAGTTGGGCTA	59.747	20	95	100	155	63	217
CPSSR_237	GCGACTTTCCCACCACTTCT	60.25	20	100	100	AGGCTCGTCTTCAGAGTCCT	59.961	20	100	100	154	91	244	GCGACTTTCCCACCACTTCT	60.25	20	100	100	CCACAGGCTCGTCTTCAGAG	60.109	20	100	100	158	91	248	GCGACTTTCCCACCACTTCT	60.25	20	100	100	CAGGCTCGTCTTCAGAGTCC	59.828	20	100	100	155	91	245
CPSSR_238	AGCTCTCATGTCGTATCTGGT	58.339	21	100	100	CTGCTCAACCGTCGTTCTCT	60.039	20	100	100	131	172	302	ACGCTTCTTCTTCCACTGTT	57.378	20	100	100	TTCGGATCGACCACAGCATT	59.751	20	100	100	188	60	247	ACGCTTCTTCTTCCACTGTT	57.378	20	100	100	TTTCGGATCGACCACAGCAT	59.751	20	100	100	189	60	248
CPSSR_239	TCTGAACATGCGGCAGAGAA	59.679	20	100	60	AAGGAATGCGAGGTCTGCTC	60.108	20	100	100	183	177	359	TCTGAACATGCGGCAGAGAA	59.679	20	100	60	ATGCGAGGTCTGCTCTCTTG	59.825	20	100	100	178	177	354	TCTGAACATGCGGCAGAGAA	59.679	20	100	60	GCGAGGTCTGCTCTCTTGAA	59.755	20	100	100	176	177	352
CPSSR_240	TGGAATCGAAGGTGTTTTGGC	59.389	21	100	100	GGCGGGGATTTTCTGACAGA	60.035	20	100	85	157	21	177	TGGAATCGAAGGTGTTTTGGC	59.389	21	100	100	GCCATGTCGTGAGCTAGGTT	60.108	20	100	100	200	21	220	TCGAAGGTGTTTTGGCCTAAGA	59.895	22	100	100	GGCGGGGATTTTCTGACAGA	60.035	20	100	85	152	26	177
CPSSR_241	AGAGGTGTAATTAGCTGCCATCA	59.544	23	100	100	GAGAGTTTCCTGGAGCTGGT	59.02	20	100	100	137	94	230	AGAGGTGTAATTAGCTGCCA	56.229	20	100	100	GAGAGTTTCCTGGAGCTGGT	59.02	20	100	100	137	94	230	GAGGTGTAATTAGCTGCCATCA	58.191	22	100	100	GAGAGTTTCCTGGAGCTGGT	59.02	20	100	100	136	95	230
CPSSR_242	CACCCGTGTCTCTCCAAACA	59.894	20	100	100	ACTTGACCATGGGAGGGAGA	59.881	20	N/A	N/A	154	108	261	CACACCCGTGTCTCTCCAAA	59.894	20	100	100	ACTTGACCATGGGAGGGAGA	59.881	20	N/A	N/A	156	106	261	ACACCCGTGTCTCTCCAAAC	59.894	20	100	100	ACTTGACCATGGGAGGGAGA	59.881	20	N/A	N/A	155	107	261
CPSSR_243	ATCAGAGCACCACCGCAAAT	60.323	20	100	100	GTAATGCTGTGTGGCCTCCA	60.322	20	100	100	175	134	308	GATCAGAGCACCACCGCAAA	60.955	20	100	100	GTAATGCTGTGTGGCCTCCA	60.322	20	100	100	176	133	308	TCAGAGCACCACCGCAAAT	59.927	19	100	100	GTAATGCTGTGTGGCCTCCA	60.322	20	100	100	174	135	308
CPSSR_244	ACCACGAAATCCGACTCGAC	60.109	20	100	100	CCACCCTCCCCAACTGTAAC	59.962	20	100	100	193	96	288	TGACCACGAAATCCGACTCG	60.109	20	100	100	CCACCCTCCCCAACTGTAAC	59.962	20	100	100	195	94	288	ACCACGAAATCCGACTCGAC	60.109	20	100	100	CCTCATCTGCCCAAACCCTT	59.96	20	100	85	152	96	247
CPSSR_245	AGCTTGTGAGAGGAGAAGCA	58.654	20	100	100	TGGTTGGTAGAACTGTCAACTGT	59.801	23	100	100	143	135	277	AGCTTGTGAGAGGAGAAGCAA	59.304	21	100	100	TGGTTGGTAGAACTGTCAACTGT	59.801	23	100	100	143	135	277	AAGCTTGTGAGAGGAGAAGCA	59.304	21	100	100	TGGTTGGTAGAACTGTCAACTGT	59.801	23	100	100	144	134	277
CPSSR_246	TGAGCAGGTGGAGGAATAGC	59.167	20	100	100	ACACTGTGACTAAGAGAGGTAGGT	60.203	24	100	75	199	94	292	TGAGCAGGTGGAGGAATAGC	59.167	20	100	100	CACTGTGACTAAGAGAGGTAGGT	58.663	23	100	78.26	198	94	291	TGAGCAGGTGGAGGAATAGC	59.167	20	100	100	ACACTGTGACTAAGAGAGGTAGG	58.663	23	100	73.91	199	94	292
CPSSR_247	AAGCTGGGAACTGGTTGTGG	60.468	20	100	100	GGTCTGCCTTCCAAGCTCTT	59.963	20	95	100	145	181	325	AAGCTGGGAACTGGTTGTGG	60.468	20	100	100	CCATAGTGACACCCAACCGT	59.676	20	100	90	118	181	298	AAGCTGGGAACTGGTTGTGG	60.468	20	100	100	AATTTGCGTGGTCTGCCTTC	59.402	20	100	85	154	181	334
CPSSR_248	TGTGAGTCACGTGTGTTGCT	60.108	20	100	100	TTGTCGTGAAAACCCGCATG	59.691	20	100	100	114	136	249	TGTGAGTCACGTGTGTTGCT	60.108	20	100	100	TCGCATTGTCGTGAAAACCC	59.411	20	100	100	119	136	254	TGTGAGTCACGTGTGTTGCT	60.108	20	100	100	TGTCGTGAAAACCCGCATGT	60.816	20	100	100	113	136	248
CPSSR_249	TGTACTCCGCAGACAAGTTT	57.097	20	100	100	TGGCTCTTTGTTCTTCCTCTCT	59.025	22	100	100	174	91	264	TTGTACTCCGCAGACAAGTT	57.097	20	100	100	TGGCTCTTTGTTCTTCCTCTCT	59.025	22	100	100	175	90	264	TTTGTACTCCGCAGACAAGT	57.097	20	100	100	TGGCTCTTTGTTCTTCCTCTCT	59.025	22	100	100	176	89	264
CPSSR_250	ATCACCAGCACCACCAACAA	60.106	20	100	100	GGGCTTACAAGACGTCCTCA	59.393	20	100	100	165	119	283	ATCACCAGCACCACCAACAA	60.106	20	100	100	GCGAAGGGCTTACAAGACGT	60.67	20	100	100	170	119	288	ACCACCAACAAGCCTGGTAC	60.179	20	100	100	GGGCTTACAAGACGTCCTCA	59.393	20	100	100	156	128	283
CPSSR_251	CACATGTAGGGGTCGCTGTG	60.741	20	95	100	ATCTGTTCCCATCGCTCACC	59.821	20	100	100	131	87	217	TCACGTCTCCAACCACATGT	59.244	20	100	100	ATCTGTTCCCATCGCTCACC	59.821	20	100	100	144	74	217	CACATGTAGGGGTCGCTGTG	60.741	20	95	100	CTGTTCCCATCGCTCACCTC	60.461	20	100	100	129	87	215
CPSSR_252	TCCTTACAAATGGGCGGGAA	59.301	20	N/A	N/A	TGGCTTGTCATCTTCTTTGTGG	59.113	22	100	100	190	56	245	CCTTACAAATGGGCGGGAAC	59.185	20	N/A	N/A	TGGCTTGTCATCTTCTTTGTGG	59.113	22	100	100	189	57	245	TCCTTACAAATGGGCGGGAA	59.301	20	N/A	N/A	GGCTTGTCATCTTCTTTGTGGA	58.851	22	100	100	189	56	244
CPSSR_253	AGAGAGAGAATGGCAAGCGA	58.81	20	100	100	CACAGACAACAAACTCTTCCCA	58.721	22	100	100	106	142	247	AGAGAGAGAATGGCAAGCGA	58.81	20	100	100	ACACAGACAACAAACTCTTCCC	58.721	22	100	100	107	142	248	AGAGAGAGAATGGCAAGCGA	58.81	20	100	100	ACACAGACAACAAACTCTTCCCA	60.308	23	100	100	107	142	248
CPSSR_254	TCCCTCTTCCACAATTCGCT	59.016	20	100	100	CACACCAGATTCACCCACCA	59.89	20	100	100	133	110	242	CTCCCTCTTCCACAATTCGCT	60.066	21	100	100	CACACCAGATTCACCCACCA	59.89	20	100	100	134	109	242	TCTCCCTCTTCCACAATTCGC	60.066	21	100	100	CACACCAGATTCACCCACCA	59.89	20	100	100	135	108	242
CPSSR_255	GACCATATCACTTTGCACTTTGTG	58.844	24	100	100	CCTTCTGCTCTGTCTCTGACC	59.796	21	N/A	N/A	200	177	376	CCATATCACTTTGCACTTTGTG	56.238	22	100	100	CCTTCTGCTCTGTCTCTGACC	59.796	21	N/A	N/A	198	179	376	GACCATATCACTTTGCACTTTG	55.977	22	100	100	CCTTCTGCTCTGTCTCTGACC	59.796	21	N/A	N/A	200	177	376
CPSSR_256	ACACAAGCATAAACCCATCA	55.223	20	95	100	TGCATCTTTCGGTCAACTGC	59.126	20	100	100	162	57	218	ACACAAGCATAAACCCATCAAG	57.211	22	95.5	100	TGCATCTTTCGGTCAACTGC	59.126	20	100	100	162	57	218	CACAAGCATAAACCCATCAAGA	56.948	22	95.5	100	TGCATCTTTCGGTCAACTGC	59.126	20	100	100	161	58	218
CPSSR_257	TCCCTCCATTCTCCACTGACT	59.921	21	100	100	GAGGTCGGCTTGGATCTGAG	59.896	20	100	100	186	61	246	CCCTCCATTCTCCACTGACTG	59.791	21	100	100	GAGGTCGGCTTGGATCTGAG	59.896	20	100	100	185	62	246	TCCCTCCATTCTCCACTGACT	59.921	21	100	100	TCGGCTTGGATCTGAGCAAA	59.675	20	100	100	182	61	242
CPSSR_258	CCGGGCCCGTTTACAAAATG	60.109	20	100	100	GGTGCCTAAGTGCTTCTGGT	59.963	20	N/A	N/A	186	96	281	TAAACCGGGCCCGTTTACAA	59.891	20	100	100	GGTGCCTAAGTGCTTCTGGT	59.963	20	N/A	N/A	190	92	281	CCGGGCCCGTTTACAAAATG	60.109	20	100	100	GCAACCAAACGGTGCCTAAG	60.04	20	N/A	N/A	196	96	291
CPSSR_259	GACGATGGGGTAGTGACACA	59.107	20	N/A	N/A	ATGAAGTGTGTTGTTTGCTG	55.014	20	95	100	182	51	232	TGACGATGGGGTAGTGACAC	59.107	20	N/A	N/A	ATGAAGTGTGTTGTTTGCTG	55.014	20	95	100	183	50	232	GACGATGGGGTAGTGACACAT	59.519	21	N/A	N/A	ATGAAGTGTGTTGTTTGCTG	55.014	20	95	100	182	51	232
CPSSR_260	GTGTGTGCGAATGAGTGCAA	59.693	20	100	100	ACGGTGTCAACTGTAAACCA	57.305	20	100	100	105	150	254	TTGTGTGTGCGAATGAGTGC	59.693	20	100	100	ACGGTGTCAACTGTAAACCA	57.305	20	100	100	107	148	254	ACTGTGCATGCTTGTGTGTG	59.617	20	100	100	ACGGTGTCAACTGTAAACCA	57.305	20	100	100	118	137	254
CPSSR_261	GCCTTCCACTATCGGCTTCA	59.822	20	100	100	CGATTACGTCTGGGGTTTGC	59.275	20	100	100	156	124	279	GGCCTTCCACTATCGGCTTC	60.533	20	100	100	CGATTACGTCTGGGGTTTGC	59.275	20	100	100	157	123	279	GCCTTCCACTATCGGCTTCA	59.822	20	100	100	CAGTCGATTACGTCTGGGGTT	59.796	21	100	100	160	124	283
CPSSR_262	GCAGCAAGACGAATGGTACG	59.63	20	100	100	CCTCTGAAGTGGGTGTGTGG	60.25	20	100	100	157	76	232	GCAGCAAGACGAATGGTACG	59.63	20	100	100	GAACCTGGGCCTCTGAAGTG	60.322	20	100	100	166	76	241	GCAGCAAGACGAATGGTACG	59.63	20	100	100	CAATGAACCTGGGCCTCTGA	59.671	20	100	100	170	76	245
CPSSR_263	TTGTATGAATGGGTGAGGGA	55.808	20	100	100	CAGTTCACAGCTGTGGAGGT	59.893	20	100	100	154	179	332	TTGTATGAATGGGTGAGGGA	55.808	20	100	100	GGAGATGTGGAGTGCTGGTG	60.392	20	100	100	130	179	308	ACACTCATCGACTGTAGTTGT	56.713	21	100	100	GCCTTCCCGCTTCTTCTTGA	60.322	20	100	100	135	116	250
CPSSR_264	TGTGAAGTTGGCATCGTCAA	58.04	20	95	100	ACGGAAGTTGGCTTTCACCA	60.107	20	94.1	85	178	76	253	ATGTGAAGTTGGCATCGTCA	57.817	20	100	80	ACGGAAGTTGGCTTTCACCA	60.107	20	94.1	85	179	75	253	TGTGAAGTTGGCATCGTCAAA	58.707	21	95.2	100	ACGGAAGTTGGCTTTCACCA	60.107	20	94.1	85	178	76	253
CPSSR_265	TCCAATGGAAACCATGACGTG	58.841	21	N/A	N/A	ACCGGCATGCTAAACGAGAA	60.037	20	N/A	N/A	160	95	254	TCCAATGGAAACCATGACGTG	58.841	21	N/A	N/A	TGCAGTTATGTGGCACCAGA	59.6	20	N/A	N/A	190	95	284	TTCCAATGGAAACCATGACGTG	59.444	22	95.5	100	ACCGGCATGCTAAACGAGAA	60.037	20	N/A	N/A	161	94	254
CPSSR_266	GCTTCAGTCTCCATCTCCAACT	59.764	22	100	100	AGCAAGAGGTAAGTCCCTTGA	58.379	21	100	100	171	66	236	AGCTTCAGTCTCCATCTCCAAC	59.764	22	100	100	AGCAAGAGGTAAGTCCCTTGA	58.379	21	100	100	172	65	236	AGCTTCAGTCTCCATCTCCA	57.756	20	100	100	AGCAAGAGGTAAGTCCCTTGA	58.379	21	100	100	172	65	236
CPSSR_267	CACGAGTACGCCCTCTTTAGA	59.258	21	N/A	N/A	TGGATACCTTTTCTTTGGGAGTGT	59.894	24	100	100	194	0	193	ACGCCCTCTTTAGAAGTGTCA	59.032	21	N/A	N/A	TGGATACCTTTTCTTTGGGAGTGT	59.894	24	100	100	187	7	193	ACGCCCTCTTTAGAAGTGTCAG	60.029	22	N/A	N/A	TGGATACCTTTTCTTTGGGAGTGT	59.894	24	100	100	187	7	193
CPSSR_268	TGAAGAGCAGCCATGGAAGA	59.013	20	100	100	AGCCCAAGTCATCATTTACGC	58.983	21	100	100	161	138	298	CTGAAGAGCAGCCATGGAAGA	60.066	21	100	100	AGCCCAAGTCATCATTTACGC	58.983	21	100	100	162	137	298	CTGAAGAGCAGCCATGGAAG	58.619	20	100	100	AGCCCAAGTCATCATTTACGC	58.983	21	100	100	162	137	298
CPSSR_269	TGCTGTGAAGTGAGATGGCA	59.602	20	100	85	TTCAGCGAACCTTGGCATCT	59.963	20	100	100	171	105	275	TGCTGTGAAGTGAGATGGCA	59.602	20	100	85	TCAGCGAACCTTGGCATCTC	60.392	20	100	100	170	105	274	TGCTGTGAAGTGAGATGGCA	59.602	20	100	85	ACTTTCAGCGAACCTTGGCA	60.465	20	100	100	174	105	278
CPSSR_270	GGGACTGACCAATGTGTCACT	59.928	21	95.2	100	CACGCAAACTCCCTCTTCCT	59.965	20	100	80	118	121	238	AGGGACTGACCAATGTGTCAC	59.928	21	95.2	100	CACGCAAACTCCCTCTTCCT	59.965	20	100	80	119	120	238	GGGACTGACCAATGTGTCACT	59.928	21	95.2	100	ACACGCAAACTCCCTCTTCC	60.25	20	95	100	119	121	239
CPSSR_271	CCATCACAGTCGAACCACCA	59.965	20	100	100	CCGAGCTCCCACTTCGAAAT	60.108	20	100	100	146	99	244	CGTCATGACAGCAGACCAGT	60.038	20	100	100	CCGAGCTCCCACTTCGAAAT	60.108	20	100	100	192	53	244	CCATCACAGTCGAACCACCA	59.965	20	100	100	AACTTGCCTTGATGCCCAGA	59.887	20	100	100	184	99	282
CPSSR_272	GGGAGGTGCATGTGTAGGAG	59.821	20	100	90	TGCCATCTTCTGTTGCCACT	59.889	20	100	100	127	118	244	GAGGGAGGTGCATGTGTAGG	59.821	20	100	80	TGCCATCTTCTGTTGCCACT	59.889	20	100	100	129	116	244	AGGGAGGTGCATGTGTAGGA	60.253	20	100	85	TGCCATCTTCTGTTGCCACT	59.889	20	100	100	128	117	244
CPSSR_273	GTGTATGGATCGCACGCAAC	59.974	20	100	100	GCCAGACCATGAACGAAAAGG	59.8	21	100	100	129	109	237	ATGGATCGCACGCAACAATG	59.901	20	100	100	GCCAGACCATGAACGAAAAGG	59.8	21	100	100	125	113	237	GGATCGCACGCAACAATGAG	60.248	20	100	100	GCCAGACCATGAACGAAAAGG	59.8	21	100	100	123	115	237
CPSSR_274	GGAGTGAAGCCAGCTCCAAT	60.035	20	100	100	TGAGTCTGTCCGTCTCTGTCT	59.928	21	95.2	100	134	102	235	AGCCAGCTCCAATTCGTCAA	59.963	20	100	100	TGAGTCTGTCCGTCTCTGTCT	59.928	21	95.2	100	127	109	235	AAGCCAGCTCCAATTCGTCA	59.963	20	100	100	TGAGTCTGTCCGTCTCTGTCT	59.928	21	95.2	100	128	108	235
CPSSR_275	TGGTCCAAATACGTGGCCAA	59.889	20	100	100	TCCATGGATGCCGTCGATTT	59.82	20	100	100	172	67	238	TGGTCCAAATACGTGGCCAA	59.889	20	100	100	TTCCATGGATGCCGTCGATT	59.82	20	100	100	173	67	239	TCCCCACGTGTAACCTCTCA	60.179	20	100	95	TCCATGGATGCCGTCGATTT	59.82	20	100	100	124	115	238
CPSSR_276	GGCCGAAAACGTGAAATGGA	59.406	20	100	100	TCGTCACAACCAACGTCTCC	60.249	20	100	100	182	149	330	GGCCGAAAACGTGAAATGGA	59.406	20	100	100	CGTCACAACCAACGTCTCCT	60.249	20	100	100	181	149	329	AGGCCGAAAACGTGAAATGG	59.404	20	100	100	TCGTCACAACCAACGTCTCC	60.249	20	100	100	183	148	330
CPSSR_277	AGCATCACTCATCGCCATCG	60.599	20	100	100	GCCCACTTCGTTTTCTGCAG	60.04	20	100	100	112	107	218	AGCATCACTCATCGCCATCG	60.599	20	100	100	ATGCCCACTTCGTTTTCTGC	59.402	20	100	100	114	107	220	AGCATCACTCATCGCCATCG	60.599	20	100	100	GCTTCATGCCCACTTCGTTT	59.402	20	100	100	119	107	225
CPSSR_278	GCTCCAATCATATGCATGCACA	59.705	22	100	100	AGAGATTGGGCAGCATCACA	59.378	20	100	100	166	177	342	GCTCCAATCATATGCATGCACA	59.705	22	100	100	ACAGAGATTGGGCAGCATCA	59.378	20	100	100	168	177	344	TGCTCCAATCATATGCATGCAC	59.705	22	100	100	AGAGATTGGGCAGCATCACA	59.378	20	100	100	167	176	342
CPSSR_279	TTTGGCCGGAAGTCTGACTC	59.965	20	100	100	TGTGTTGATCCCAAGCTCAGT	59.579	21	100	100	189	107	295	TTTGGCCGGAAGTCTGACTC	59.965	20	100	100	GCAATGTGTTGATCCCAAGCT	59.453	21	100	100	193	107	299	TTTGGCCGGAAGTCTGACTC	59.965	20	100	100	AGCAATGTGTTGATCCCAAGC	59.453	21	100	100	194	107	300
CPSSR_280	AGTTGACTTGCTGAGCCAGT	59.528	20	95	100	GCCAGGTCGATAGGCTGAAG	60.25	20	100	100	137	143	279	AGTTGACTTGCTGAGCCAGT	59.528	20	95	100	TGAGTTGCACCCAGAGAAGG	59.602	20	100	100	101	143	243	AGTTGACTTGCTGAGCCAGT	59.528	20	95	100	GAGTTGCACCCAGAGAAGGT	59.602	20	100	100	100	143	242
CPSSR_281	AGAAGGAGGGTTTTAGCACTGA	59.02	22	100	100	TCCTGCCTCCCAAATCCAAC	59.96	20	100	65	200	149	348	AGAAGGAGGGTTTTAGCACTGA	59.02	22	100	100	CCTGCCTCCCAAATCCAACT	59.96	20	100	70	199	149	347	GAGAAGGAGGGTTTTAGCACTGA	59.992	23	100	100	CCTGCCTCCCAAATCCAACT	59.96	20	100	70	200	148	347
CPSSR_282	TTTCCGAAATCGCCACTGGA	59.964	20	95	100	TGTGCTCTATTGTCTCAGTGTCA	59.426	23	100	100	196	47	242	CCGAAATCGCCACTGGATCT	60.179	20	100	85	TGTGCTCTATTGTCTCAGTGTCA	59.426	23	100	100	193	50	242	TCCGAAATCGCCACTGGATC	60.179	20	100	80	TGTGCTCTATTGTCTCAGTGTCA	59.426	23	100	100	194	49	242
CPSSR_283	ACTGCAGAGCACTGACTTCC	59.965	20	N/A	N/A	AGCTTTGGATGATCCGCCAA	60.034	20	95	100	159	103	261	TCGGTCGGGCTTCTTCTAGA	60.035	20	N/A	N/A	AGCTTTGGATGATCCGCCAA	60.034	20	95	100	194	68	261	ACTGCAGAGCACTGACTTCC	59.965	20	N/A	N/A	TCTTGTCCTTGGGCAGCTTT	59.814	20	100	100	173	103	275
CPSSR_284	GAAAACATTGGTGGCGTGAGA	59.393	21	100	100	ATAACTCGCACACACCTGCA	59.965	20	100	100	146	172	317	AGAAAACATTGGTGGCGTGAG	59.391	21	100	100	ATAACTCGCACACACCTGCA	59.965	20	100	100	147	171	317	GAAAACATTGGTGGCGTGAGA	59.393	21	100	100	CCACCCGACGATATGAGCAA	59.896	20	100	70	181	172	352
CPSSR_285	AGACCCCTGCACAACACAAA	60.034	20	100	100	TTATGGCCCTTTCCCACCTG	59.665	20	100	100	113	170	282	AGACCCCTGCACAACACAAA	60.034	20	100	100	GCCCTTTCCCACCTGTTTGA	60.469	20	100	100	108	170	277	AGACCCCTGCACAACACAAA	60.034	20	100	100	TATGGCCCTTTCCCACCTGT	60.849	20	100	100	112	170	281
CPSSR_286	GCACCGCTTGAACATCAACA	59.689	20	100	100	CGCTACTTTCTCCGAACCCA	59.754	20	100	100	199	116	314	GGCACCGCTTGAACATCAAC	60.387	20	100	100	CGCTACTTTCTCCGAACCCA	59.754	20	100	100	200	115	314	GCACCGCTTGAACATCAACA	59.689	20	100	100	CCGCTACTTTCTCCGAACCC	60.46	20	100	100	200	116	315
CPSSR_287	TGTCTCAGACTAGGCCCTCT	58.996	20	95	100	AGGTTCGGAATGGCTTTCGT	59.964	20	100	100	184	180	363	TGTCTCAGACTAGGCCCTCT	58.996	20	95	100	GGCTAGGTTCGGAATGGCTT	60.107	20	100	100	188	180	367	TGTCTCAGACTAGGCCCTCT	58.996	20	95	100	TTGGGCTAGGTTCGGAATGG	59.745	20	100	100	191	180	370
CPSSR_288	CGATGATGGCTTGGAGGGAT	59.601	20	100	100	CCGTTAATGGCGGCTAGTGT	60.461	20	100	100	190	95	284	CGATGATGGCTTGGAGGGAT	59.601	20	100	100	TAATGGCGGCTAGTGTCCTG	59.536	20	100	100	186	95	280	ATGATGGCTTGGAGGGATGG	59.518	20	100	100	CCGTTAATGGCGGCTAGTGT	60.461	20	100	100	188	97	284
CPSSR_289	AGCAGTGCATTTTCTCACTCA	58.145	21	95.2	100	AGCTCGGTTGGGGTCATTTT	59.888	20	100	100	143	135	277	AGCAGTGCATTTTCTCACTCA	58.145	21	95.2	100	AAGCTCGGTTGGGGTCATTT	59.888	20	100	100	144	135	278	AGCAGTGCATTTTCTCACTCA	58.145	21	95.2	100	GTTTGGCTTGCTTGGGACAC	60.249	20	100	100	117	135	251
CPSSR_290	AGGAAGAGAGGTGCTTAGGT	57.367	20	100	100	CAAACGGCCCACTTGAACAC	60.249	20	100	100	114	178	291	AGGAAGAGAGGTGCTTAGGT	57.367	20	100	100	TCAAACGGCCCACTTGAACA	60.394	20	100	100	115	178	292	AGGAAGAGAGGTGCTTAGGT	57.367	20	100	100	AGATCAAACGGCCCACTTGA	59.6	20	100	100	118	178	295
CPSSR_291	TGCGAATTCGGTGATGGGAA	60.036	20	100	100	AGAGAGAGATGAGTGGGGAGT	59.071	21	100	100	166	161	326	ATGCGAATTCGGTGATGGGA	59.82	20	100	100	AGAGAGAGATGAGTGGGGAGT	59.071	21	100	100	167	160	326	GCCAATGCGAATTCGGTGAT	59.618	20	100	100	AGAGAGAGATGAGTGGGGAGT	59.071	21	100	100	171	156	326
CPSSR_292	CGGTGTGGGCTGTGTACATA	59.752	20	95	100	ACCAATGGGATCCAGTCAGT	58.326	20	100	100	100	161	260	CGGTGTGGGCTGTGTACATA	59.752	20	95	100	AGAGGTGGTGGTGATTCAGA	57.97	20	100	100	159	161	319	CGGTGTGGGCTGTGTACATA	59.752	20	95	100	GGTGGTGGTGATTCAGATCTGA	59.763	22	100	100	156	161	316
CPSSR_293	GCTCTTGTAGGATTGAAAGTGTGT	59.243	24	100	100	TGTGCCTTGCTGAAAACAGAC	59.595	21	N/A	N/A	199	73	271	AGCTCTTGTAGGATTGAAAGTGTG	59	24	100	100	TGTGCCTTGCTGAAAACAGAC	59.595	21	N/A	N/A	200	72	271	GCTCTTGTAGGATTGAAAGTGTGT	59.243	24	100	100	CTGTGCCTTGCTGAAAACAGA	59.322	21	N/A	N/A	200	73	272
CPSSR_294	ATCATGGTGGGGAAGTGGCT	61.217	20	100	100	GCTTGGTGGTGGCATGAAAG	60.038	20	100	100	143	144	286	ATCATGGTGGGGAAGTGGCT	61.217	20	100	100	AGGACAGTAAGGGGTTGGGT	60.104	20	100	100	116	144	259	ATCATGGTGGGGAAGTGGCT	61.217	20	100	100	GGGTTGGGTGTTTGGTGTTG	59.823	20	100	100	105	144	248
CPSSR_295	GGGTGGCCTGATCTTGCTAT	59.524	20	100	100	TCCATAGCAAGAGGCCTTACC	59.231	21	95.2	100	178	108	285	AATGGGTGGCCTGATCTTGC	60.685	20	100	100	TCCATAGCAAGAGGCCTTACC	59.231	21	95.2	100	181	105	285	GCAATGGGTGGCCTGATCTT	60.685	20	100	100	TCCATAGCAAGAGGCCTTACC	59.231	21	95.2	100	183	103	285
CPSSR_296	CCCCAAATCAGTCCTTGAAA	55.517	20	100	80	AATGGGCTGCTCAGGTTTCA	59.887	20	100	100	100	80	179	CCCCAAATCAGTCCTTGAAA	55.517	20	100	80	CCTTGCCGCCTTATCTCTCC	60.25	20	100	100	128	80	207	CCCCAAATCAGTCCTTGAAAA	56.318	21	100	76.19	AATGGGCTGCTCAGGTTTCA	59.887	20	100	100	100	80	179
CPSSR_297	TGGTGGTGATTGCTCATGCT	59.961	20	90	100	TCCCACCTTCCAAACGCATA	59.306	20	95	100	183	156	338	TGGTGGTGATTGCTCATGCT	59.961	20	90	100	GTCCCACCTTCCAAACGCAT	60.894	20	95	100	184	156	339	TGGTGGTGATTGCTCATGCT	59.961	20	90	100	TCCCACCTTCCAAACGCATAT	59.716	21	95.2	100	183	156	338
CPSSR_298	TGAGCTACAGAATCCCACTTTTGA	59.958	24	100	100	ATGCCTCACGTTTCCGGATT	60.035	20	100	100	184	175	358	TGAGCTACAGAATCCCACTT	55.851	20	100	100	ATGCCTCACGTTTCCGGATT	60.035	20	100	100	184	175	358	TGAGCTACAGAATCCCACTTTTG	58.673	23	100	100	ATGCCTCACGTTTCCGGATT	60.035	20	100	100	184	175	358
CPSSR_299	TACGCATGCACACCCATCAT	60.107	20	100	70	TCACCGAACGAAACGACTGG	60.596	20	100	100	194	54	247	TACGCATGCACACCCATCAT	60.107	20	100	70	TGTGTTCACCGAACGAAACG	59.354	20	100	100	199	54	252	TAGACCTACGCATGCACACC	59.825	20	N/A	N/A	TCACCGAACGAAACGACTGG	60.596	20	100	100	200	48	247
CPSSR_300	AGTGTGTGACAGTGTGTGTG	58.274	20	95	100	TTGCCGAGAAGGAACTGGTC	59.965	20	100	100	129	181	309	AGTGTGTGACAGTGTGTGTG	58.274	20	95	100	AGTTGCCGAGAAGGAACTGG	59.965	20	100	100	131	181	311	AGTGTGTGACAGTGTGTGTG	58.274	20	95	100	GCTCTGGAACCATTCGACGA	60.109	20	100	100	108	181	288
CPSSR_301	GTGGTTCGGAAGACTGCAGA	59.966	20	100	95	CAGCACCACTGTCCCTTTGA	60.179	20	100	100	111	126	236	AGTGGTTCGGAAGACTGCAG	59.966	20	100	90	CAGCACCACTGTCCCTTTGA	60.179	20	100	100	112	125	236	TGCTGCTCACTTTGTGCTTG	59.617	20	N/A	N/A	CAGCACCACTGTCCCTTTGA	60.179	20	100	100	154	83	236
CPSSR_302	TGTGTCAAATGGTGCTTGAACA	59.243	22	95.5	100	GGTTTGGAAAACCAAGTTTGTCC	59.064	23	100	100	183	119	301	CAATGGACCGCTTGATTGCC	60.179	20	100	100	GGGTTGTCAAGAAACTTTATCC	55.272	22	100	100	171	87	257	TGTGTCAAATGGTGCTTGAACA	59.243	22	95.5	100	GGTTTGGAAAACCAAGTTTGTCCT	60.323	24	100	100	183	119	301
CPSSR_303	TTTTGGCCTCAAACGCATCG	60.04	20	100	100	GAGTGGGACTGGTTGAGGTG	59.965	20	100	100	197	100	296	CCTCAAACGCATCGAAGCAG	59.904	20	100	100	GAGTGGGACTGGTTGAGGTG	59.965	20	100	100	191	106	296	TTTTGGCCTCAAACGCATCG	60.04	20	100	100	AGAGTGGGACTGGTTGAGGT	60.105	20	100	100	198	100	297
CPSSR_304	GGTGGTTCTGGTGTTCTTGG	58.681	20	100	100	GCCCTTCACGACATCCAAGA	60.036	20	N/A	N/A	145	121	265	GGTGGTTCTGGTGTTCTTGG	58.681	20	100	100	TTGCCCTTCACGACATCCAA	59.89	20	N/A	N/A	147	121	267	TGGTGGTTCTGGTGTTCTTGG	60.41	21	100	100	GCCCTTCACGACATCCAAGA	60.036	20	N/A	N/A	146	120	265
CPSSR_305	TGAATCGACATGCAGTGCCT	60.036	20	94.7	95	TTTCCTCACCTCCGACCAGA	60.179	20	95	100	189	88	276	GTTTGGTTTGAGCCCACTGC	60.249	20	100	100	TCTCAGTAAACCGCGACCAC	60.039	20	95	100	182	177	358	GTTTGGTTTGAGCCCACTGC	60.249	20	100	100	ATCTCCGATCCGAGTCACCA	60.107	20	100	100	158	177	334
CPSSR_306	TTTTGCAGCCTGATGAGCCT	60.251	20	100	100	TCCTAGACTCGGGCAGTGAA	59.961	20	100	60	149	165	313	TTTTGCAGCCTGATGAGCCT	60.251	20	100	100	ATCCTAGACTCGGGCAGTGA	59.741	20	100	55	150	165	314	GCAGCCTGATGAGCCTGTAG	60.532	20	100	100	TCCTAGACTCGGGCAGTGAA	59.961	20	100	60	145	169	313
CPSSR_307	ATGAATTCATCCAGGACGAGTCC	60.181	23	100	100	GCCACACAGGAGCAATTGTT	59.324	20	100	100	191	174	364	TGACATGAATTCATCCAGGACGA	59.802	23	100	100	GCCACACAGGAGCAATTGTT	59.324	20	100	100	195	170	364	ACATGAATTCATCCAGGACGAGT	59.801	23	100	100	GCCACACAGGAGCAATTGTT	59.324	20	100	100	193	172	364
CPSSR_308	ATCGATTCGCCGTCAGTCAA	59.827	20	100	100	GCCGAGAAACCAAAATCGCA	59.76	20	N/A	N/A	164	124	287	ATCGATTCGCCGTCAGTCAA	59.827	20	100	100	TGCCGAGAAACCAAAATCGC	59.76	20	95	100	165	124	288	AATCGATTCGCCGTCAGTCA	59.827	20	100	100	GCCGAGAAACCAAAATCGCA	59.76	20	N/A	N/A	165	123	287
CPSSR_309	GAGTCCTACATGCGCCTACC	59.968	20	100	100	GTGGGCACTGATGTAGCACT	60.036	20	100	100	188	57	244	GAGTCCTACATGCGCCTACC	59.968	20	100	100	CGTTTGTGATGTGGGCACTG	60.04	20	100	100	198	57	254	TGCAGCAGGGTTCTCAACAA	60.107	20	100	100	CTTGGCCCGTTTGTGATGTG	60.039	20	100	100	111	151	261
CPSSR_310	CGTTTGAGGAACCCACCTGT	60.179	20	100	100	ATGGCCGAGGGATTTGACTG	60.107	20	100	100	200	111	310	CGTTTGAGGAACCCACCTGT	60.179	20	100	100	GGCCGAGGGATTTGACTGAT	59.819	20	100	100	198	111	308	GCCAGTTTACACCCCTCCAG	60.323	20	100	100	TGCGCTACTCTGCTGAGATG	59.898	20	100	100	190	149	338
CPSSR_311	TTGGCCACAGGTCGGTTTTA	59.817	20	100	100	AACGCTCCATCCTTCCAACA	59.6	20	100	100	122	148	269	TGGCCACAGGTCGGTTTTAT	59.597	20	100	100	AACGCTCCATCCTTCCAACA	59.6	20	100	100	121	149	269	TTGGCCACAGGTCGGTTTTA	59.817	20	100	100	ACGCTCCATCCTTCCAACAT	59.379	20	100	100	121	148	268
CPSSR_312	GTTCGGAGGAGTCGGAGTTG	60.109	20	100	100	CTGTACACCACCCCTCCAAC	59.964	20	100	100	154	78	231	GGGAGGTCGTCTTCTTGGAC	59.753	20	N/A	N/A	CTGTACACCACCCCTCCAAC	59.964	20	100	100	197	35	231	ATTTGGGTTCGGAGGAGTCG	59.751	20	100	100	CTGTACACCACCCCTCCAAC	59.964	20	100	100	160	72	231
CPSSR_313	TCGCATGCTTCTCTGGTGTT	59.965	20	100	100	CGAATGGGGCCAAAACAACC	60.32	20	100	100	165	124	288	TCGCATGCTTCTCTGGTGTT	59.965	20	100	100	ACGAATGGGGCCAAAACAAC	59.609	20	100	100	166	124	289	TCGCATGCTTCTCTGGTGTT	59.965	20	100	100	TTCCGGCAACTACGAATGGG	60.392	20	100	100	177	124	300
CPSSR_314	CAGTGCTGTTTCTGCAAATGGA	59.965	22	100	100	TCTGCCCATGTATATCAACCT	56.19	21	100	100	119	169	287	CAGTGCTGTTTCTGCAAATGGA	59.965	22	100	100	TCTGCCCATGTATATCAACCTT	56.934	22	100	100	119	169	287	GTGCTGTTTCTGCAAATGGAGA	59.706	22	100	100	TCTGCCCATGTATATCAACCT	56.19	21	100	100	117	171	287
CPSSR_315	GCATCGTGCAGCATAGGTTG	59.971	20	100	100	CGAAGGTTCCCCTAGGTCGA	60.682	20	95	100	161	84	244	GCATCGTGCAGCATAGGTTG	59.971	20	100	100	CGGTCTCGAAGGTTCCCCTA	60.682	20	95	100	167	84	250	CCCATTGCAGCTCCCACTAA	60.034	20	100	100	CGAAGGTTCCCCTAGGTCGA	60.682	20	95	100	181	64	244
CPSSR_316	GGAATCAGCGAATTTTCATATCCG	58.614	24	95.8	100	CTCGCCGCATTACCTTGTCT	60.46	20	95	100	164	84	247	GGAATCAGCGAATTTTCATATCCG	58.614	24	95.8	100	CGCCGCATTACCTTGTCTGA	60.739	20	95	100	162	84	245	GGAATCAGCGAATTTTCATATCCG	58.614	24	95.8	100	TCGCCGCATTACCTTGTCTG	60.739	20	95	100	163	84	246
CPSSR_317	TCGGACGAATCAACAGCCAT	59.751	20	N/A	N/A	TCTCTCTACGACCACTCGCA	60.037	20	100	100	187	56	242	CTCGGACGAATCAACAGCCA	60.39	20	N/A	N/A	TCTCTCTACGACCACTCGCA	60.037	20	100	100	188	55	242	TCGGACGAATCAACAGCCAT	59.751	20	N/A	N/A	CGACCACTCGCATACTCTCA	59.267	20	100	100	179	56	234
CPSSR_318	GCTGAAACCCAAGTCTATGTGT	58.588	22	N/A	N/A	GTCACACGCATGCTAAGGC	59.575	19	100	100	200	65	264	GCTGAAACCCAAGTCTATGTG	56.889	21	N/A	N/A	GTCACACGCATGCTAAGGC	59.575	19	100	100	200	65	264	GCTGAAACCCAAGTCTATGTGTA	58.424	23	N/A	N/A	GTCACACGCATGCTAAGGC	59.575	19	100	100	200	65	264
CPSSR_319	ACCATGCGAGAACTCTGATGA	59.173	21	100	100	GGCAAGTTCAGCACCCTGA	60.228	19	100	94.74	184	159	342	ACCATGCGAGAACTCTGATGAA	59.765	22	100	100	GGCAAGTTCAGCACCCTGA	60.228	19	100	94.74	184	159	342	ACCATGCGAGAACTCTGATG	57.694	20	100	100	GGCAAGTTCAGCACCCTGA	60.228	19	100	94.74	184	159	342
CPSSR_320	CCATTTGGTACAGGCTGGGT	59.96	20	100	100	ACACTTCGTACGGGGAGAGA	59.963	20	100	80	146	101	246	CCATTTGGTACAGGCTGGGT	59.96	20	100	100	TTCGTACGGGGAGAGAGAGG	60.107	20	100	100	142	101	242	CAGGCTGGGTGCTCTAACAT	59.746	20	95	100	ACACTTCGTACGGGGAGAGA	59.963	20	100	80	136	111	246
CPSSR_321	ACCCATTCCATATGTCATCACA	57.206	22	100	63.64	GCATTCATCCAAACAAAGTACCTG	58.836	24	100	100	199	67	265	CCCATTCCATATGTCATCACA	55.417	21	100	66.67	GTGCATTCATCCAAACAAAGTACC	59.077	24	100	100	200	68	267	ACCCATTCCATATGTCATCACA	57.206	22	100	63.64	GCATTCATCCAAACAAAGTACC	56.222	22	100	100	199	67	265
CPSSR_322	AACCGGTGCAGCCCATTATT	60.324	20	100	100	ACTTCAAATGCATCAACCTGCT	59.105	22	100	100	175	100	274	CCGGTGCAGCCCATTATTGA	60.751	20	100	100	ACTTCAAATGCATCAACCTGCT	59.105	22	100	100	173	102	274	GAACCGGTGCAGCCCATTAT	60.752	20	100	95	ACTTCAAATGCATCAACCTGCT	59.105	22	100	100	176	99	274
CPSSR_323	AAACCCGAATTTGGCTGCAC	59.967	20	100	100	GGCTTCGTTTGGGCAATACC	59.827	20	95	100	191	30	220	CCGCCACTGTATCCCCAATT	60.107	20	100	100	AATCGGAGAGTTGGGCATGG	60.107	20	100	100	143	96	238	CCGCCACTGTATCCCCAATT	60.107	20	100	100	GGCTTCGTTTGGGCAATACC	59.827	20	95	100	125	96	220
CPSSR_324	ACCTCGGGCTGTGTTGAATT	59.89	20	100	100	ACCGACCCCTTTTCGATCAC	60.037	20	95	100	198	33	230	AACCTCGGGCTGTGTTGAAT	59.89	20	100	100	ACCGACCCCTTTTCGATCAC	60.037	20	95	100	199	32	230	ACCTCGGGCTGTGTTGAATT	59.89	20	100	100	CCGACCCCTTTTCGATCACT	59.751	20	N/A	N/A	197	33	229
CPSSR_325	TCTGTTGAGGATCTTGCACCT	59.019	21	100	100	GGCGACATCATTCACCCTGA	60.108	20	100	100	142	179	320	CCCTACCCAATTCTGAATGCCT	60.092	22	100	90.91	GGCGACATCATTCACCCTGA	60.108	20	100	100	199	122	320	TGGTTCTGTTGAGGATCTTGCA	59.894	22	100	100	GGCGACATCATTCACCCTGA	60.108	20	100	100	146	175	320
CPSSR_326	CACTGAACACGCTTCCAACG	60.042	20	100	100	TCCTCGAACTCCCTCGCTAA	60.035	20	100	100	149	112	260	CTTCCAACGCGGTTAACTGC	60.11	20	100	100	TCCTCGAACTCCCTCGCTAA	60.035	20	100	100	138	123	260	GCTTCCAACGCGGTTAACTG	60.11	20	100	100	TCCTCGAACTCCCTCGCTAA	60.035	20	100	100	139	122	260
CPSSR_327	ACCACCAGGAGCCATTTGTT	59.812	20	100	100	GCCTTCCATATTTTGTGTGGGT	59.168	22	100	100	149	89	237	CACCACCAGGAGCCATTTGT	60.54	20	100	100	GCCTTCCATATTTTGTGTGGGT	59.168	22	100	100	150	88	237	ACACCACCAGGAGCCATTTG	60.54	20	100	100	GCCTTCCATATTTTGTGTGGGT	59.168	22	100	100	151	87	237
CPSSR_328	TCATGCTCATGTTGGGACCA	59.302	20	100	100	GGTACATGGTGTTGCATACCC	58.979	21	100	100	192	110	301	TCATGCTCATGTTGGGACCA	59.302	20	100	100	GGGTACATGGTGTTGCATACC	58.979	21	100	95.24	193	110	302	TCATGCTCATGTTGGGACCA	59.302	20	100	100	CATGGTGTTGCATACCCATGT	58.898	21	100	100	188	110	297
CPSSR_329	CAACTTGCATACACACGCGAT	59.871	21	100	100	GCGTGTCTGATCTCATGGCT	60.179	20	100	100	176	69	244	TGTACCAGTGTTGCAACTTGC	59.596	21	100	100	GCGTGTCTGATCTCATGGCT	60.179	20	100	100	189	56	244	CAACTTGCATACACACGCGAT	59.871	21	100	100	TGCGTGTCTGATCTCATGGC	60.461	20	100	100	177	69	245
CPSSR_330	TAGCTATTTCCCAGCGCAAG	58.046	20	100	75	GGATCCACGAACCGTATGCA	60.179	20	100	100	176	61	236	TAGCTATTTCCCAGCGCAAG	58.046	20	100	75	GGGGATCCACGAACCGTATG	60.25	20	100	100	178	61	238	TAGCTATTTCCCAGCGCAAG	58.046	20	100	75	AAAAGGGGATCCACGAACCG	60.322	20	100	100	182	61	242
CPSSR_331	CGCCTACCGCCTAGCTATTT	59.683	20	100	100	ACTCAGAGTACCTCCTGTGT	57.018	20	100	100	180	115	294	CGCCTACCGCCTAGCTATTT	59.683	20	100	100	GCCATTACTCAGAGTACCTCCTG	59.931	23	100	100	186	115	300	CGCCTACCGCCTAGCTATTT	59.683	20	100	100	ACTCAGAGTACCTCCTGTGTT	57.754	21	100	100	180	115	294
CPSSR_332	GAAGAAGGTGTCCACGTGGA	59.608	20	100	100	GCCGCTGGTTCAAACTCAAC	60.318	20	100	100	145	85	229	CGGTGCCAAGTGTCCAAAGA	60.818	20	100	100	GCCGCTGGTTCAAACTCAAC	60.318	20	100	100	163	67	229	GAAGAAGGTGTCCACGTGGA	59.608	20	100	100	CCGCTGGTTCAAACTCAACA	58.979	20	100	100	144	85	228
CPSSR_333	CGAAAGCCTTCTTCGCATCC	59.625	20	100	90	AGTGGCGACATTCAATAGCA	57.598	20	100	100	187	63	249	AGCCTTCTTCGCATCCTCAA	59.385	20	100	80	AGTGGCGACATTCAATAGCA	57.598	20	100	100	183	67	249	AAGCCTTCTTCGCATCCTCA	59.385	20	100	85	AGTGGCGACATTCAATAGCA	57.598	20	100	100	184	66	249
CPSSR_334	ACCGGTGGTTGTAGACTTTGA	59.236	21	95.2	100	GGAGCCGCTCACCTAAAGTT	60.036	20	100	100	195	153	347	ACCGGTGGTTGTAGACTTTGA	59.236	21	95.2	100	CGGTTCGGATCAGGTTTGGA	60.037	20	100	80	110	153	262	ACCGGTGGTTGTAGACTTTGA	59.236	21	95.2	100	ACGGTTCGGATCAGGTTTGG	60.321	20	95	100	111	153	263
CPSSR_335	ATATGCGTCTGCTTGCACGT	60.741	20	100	100	TGTCAATCTAGCACATCGATCACT	59.901	24	100	100	183	114	296	ATATGCGTCTGCTTGCACGT	60.741	20	100	100	AGCACATCGATCACTAAAAGGT	57.792	22	100	100	174	114	287	GCACATGGAACCAACACAGA	58.682	20	100	100	ACTTTGGGACGATTTCAGAGT	57.228	21	100	100	200	140	339
CPSSR_336	CTGATGTTGAATGTTGTTGTCCTC	58.545	24	100	100	TGCCAATCAAGAATGCCATTGA	59.167	22	N/A	N/A	174	163	336	CTGATGTTGAATGTTGTTGTCC	56.175	22	100	100	TGCCAATCAAGAATGCCATTGA	59.167	22	N/A	N/A	174	163	336	CTGATGTTGAATGTTGTTGTCCTC	58.545	24	100	100	TGCCAATCAAGAATGCCATTG	57.746	21	N/A	N/A	174	163	336
CPSSR_337	ACCAGAGGGGCATATCTTCA	57.803	20	100	100	AACACACCCACGGTCTTTGT	60.035	20	100	100	197	131	327	TGAAATGTCTGCTGGAGCTGA	59.651	21	100	100	ACCCTACTCTTGTCGTCTTGC	59.727	21	100	100	138	98	235	ACCAGAGGGGCATATCTTCA	57.803	20	100	100	GGAAACACACCCACGGTCTT	60.465	20	100	100	200	131	330
CPSSR_338	TCCAATCTCCAACATCTTAGGA	56.251	22	100	100	CCCTCCCCGACATTTGTTCA	59.962	20	100	100	175	108	282	TCCAATCTCCAACATCTTAGGA	56.251	22	100	100	TCCCTCCCCGACATTTGTTC	59.673	20	100	100	176	108	283	TCCAATCTCCAACATCTTAGGA	56.251	22	100	100	CTCCCTCCCCGACATTTGTT	59.672	20	100	100	177	108	284
CPSSR_339	CATACCGGACACCCTTTGCT	60.035	20	100	100	AGGTCGTACGGATCAAACCA	58.74	20	100	100	179	96	274	GGTTTTGAGATGCGCCTTGG	60.109	20	N/A	N/A	AGGTCGTACGGATCAAACCA	58.74	20	100	100	118	157	274	TGCGCCTTGGTAAAACTGGT	60.467	20	100	80	AGGTCGTACGGATCAAACCA	58.74	20	100	100	108	167	274
CPSSR_340	GTGAGCGCAGGTGGCATATA	60.25	20	100	100	ACGTATCGGAATGCCCCAAA	59.746	20	95	100	138	130	267	ACATTTTGTGAGCGCAGGTG	59.688	20	100	100	ACGTATCGGAATGCCCCAAA	59.746	20	95	100	145	123	267	TGAGCGCAGGTGGCATATAA	59.532	20	100	100	ACGTATCGGAATGCCCCAAA	59.746	20	95	100	137	131	267
CPSSR_341	TGGTGGTCGCATTCTCCATT	59.672	20	100	100	TGATACTAGTATCAGCACATGC	55.526	22	100	100	159	44	202	GTTGTTTGTGGTGGTCGCAT	59.616	20	100	100	TGATACTAGTATCAGCACATGC	55.526	22	100	100	167	36	202	GTGGTGGTCGCATTCTCCAT	60.393	20	100	100	TGATACTAGTATCAGCACATGC	55.526	22	100	100	160	43	202
CPSSR_342	GACAAAACGGGCTCAAGCAC	60.318	20	100	100	CTCCACAAGCCACAAGAGGT	59.891	20	90	100	125	138	262	GACAAAACGGGCTCAAGCAC	60.318	20	100	100	CAAGCCACAAGAGGTTCCCT	59.889	20	100	80	120	138	257	CAGGGGCGGATCTAATGAGG	59.677	20	100	100	CTCCACAAGCCACAAGAGGT	59.891	20	90	100	145	118	262
CPSSR_343	TGCAGATAGATAGCACACCCA	58.602	21	95.2	100	TTCGAACTGCTGCCAGACTT	59.893	20	100	100	148	134	281	TGCAGATAGATAGCACACCCA	58.602	21	95.2	100	TGCTGCCAGACTTGTTGACT	59.819	20	95	100	141	134	274	TGCAGATAGATAGCACACCCA	58.602	21	95.2	100	ACTGCTGCCAGACTTGTTGA	59.819	20	95	100	143	134	276
CPSSR_344	GGATTGGGCTATCGGGCTTT	60.179	20	100	80	GCATTTCAGAGGCCTGCAAA	59.395	20	100	95	170	100	269	GGATTGGGCTATCGGGCTTT	60.179	20	100	80	GTACGCCTGACAGGTCATCT	59.182	20	100	100	198	100	297	GGATTGGGCTATCGGGCTTT	60.179	20	100	80	AGTACGCCTGACAGGTCATC	59.182	20	100	100	199	100	298
CPSSR_345	TCAAATACAAAACCGCAGTCCA	58.785	22	100	100	TGCTTGTCACATGCTTCACG	59.412	20	100	90	139	60	198	TCAAATACAAAACCGCAGTCCA	58.785	22	100	100	GCTTGTCACATGCTTCACGT	59.412	20	100	95	138	60	197	TCAAATACAAAACCGCAGTCCA	58.785	22	100	100	CTTCACGTGTGGAGGCTAGT	59.396	20	100	100	126	60	185
CPSSR_346	AGCCTTGATTTCCATTTTGGGA	58.48	22	100	100	GGCTTGCCACTTAGGATCGT	60.108	20	100	100	156	89	244	AGCCTTGATTTCCATTTTGGGA	58.48	22	100	100	AGGCTTGCCACTTAGGATCG	59.821	20	100	100	157	89	245	GCCTTGATTTCCATTTTGGGA	57.021	21	100	100	GGCTTGCCACTTAGGATCGT	60.108	20	100	100	155	90	244
CPSSR_347	GACACGATTGGCGATTGCTT	59.552	20	100	100	CATTCCGCAGCAGCTAAAGC	60.248	20	100	100	199	42	240	GACACGATTGGCGATTGCTT	59.552	20	100	100	CCATTCCGCAGCAGCTAAAG	59.62	20	100	100	200	42	241	TCGCATTTGTTGTCGGGAGA	59.966	20	100	100	AAACCCGATCGAGGTACACA	58.74	20	95	100	187	0	186
CPSSR_348	CTATGTCCAGGACCCCTCCA	60.031	20	N/A	N/A	CCCCTCTTGTTTTAGCTATGCTG	59.371	23	100	100	179	101	279	CACGTCACCAAAAGGAGGGT	60.179	20	100	80	CCCCTCTTGTTTTAGCTATGCTG	59.371	23	100	100	147	133	279	ATGTCCAGGACCCCTCCAAT	60.254	20	95	100	CCCCTCTTGTTTTAGCTATGCTG	59.371	23	100	100	177	103	279
CPSSR_349	TTCACCAACCAACTGGAGGA	58.782	20	100	95	CCCCAAAAGACCCAAATGAGG	59.098	21	100	100	196	97	292	TCACCAACCAACTGGAGGAT	58.555	20	100	90	CCCCAAAAGACCCAAATGAGG	59.098	21	100	100	195	98	292	TTTCACCAACCAACTGGAGGA	59.433	21	100	95.24	CCCCAAAAGACCCAAATGAGG	59.098	21	100	100	197	96	292
CPSSR_350	TGAAGAGCAACTGGGCTAACA	59.58	21	100	100	GTGTAATTGCGCACGGTTCT	59.484	20	100	100	144	169	312	TGAAGAGCAACTGGGCTAACA	59.58	21	100	100	AGTGTAATTGCGCACGGTTC	59.484	20	100	100	145	169	313	TGAAGAGCAACTGGGCTAACA	59.58	21	100	100	GAGTGTAATTGCGCACGGTT	59.484	20	100	100	146	169	314
CPSSR_351	CGAACTTAGCCCTCCACCTG	60.108	20	100	100	CCCGGGACCACTGCATAAAA	60.323	20	100	100	159	143	301	CGAACTTAGCCCTCCACCTG	60.108	20	100	100	ATTCCCCAACAACGGTAGCC	60.323	20	100	100	178	143	320	CGAACTTAGCCCTCCACCTG	60.108	20	100	100	GCAAATTCCCCAACAACGGT	59.609	20	100	100	182	143	324
CPSSR_352	GGCAAATGCAAAAGCTTTCAGC	60.35	22	100	100	TGGCAACATCTTGTAGGAGT	56.453	20	100	100	191	84	274	GGCAAATGCAAAAGCTTTCAGC	60.35	22	100	100	TGGCAACATCTTGTAGGAGTACT	59.162	23	100	100	191	84	274	TGGCAAATGCAAAAGCTTTCAG	59.127	22	100	100	TGGCAACATCTTGTAGGAGT	56.453	20	100	100	192	83	274
CPSSR_353	GGATGGGCGTTATTGGGTGA	60.107	20	100	100	CCACCGAGGAATGCTAGCTT	59.821	20	100	100	162	157	318	GAGGATGGGCGTTATTGGGT	59.817	20	100	100	CCACCGAGGAATGCTAGCTT	59.821	20	100	100	164	155	318	TTCCATTGTGAGTGCCGACT	59.604	20	100	100	CCACCGAGGAATGCTAGCTT	59.821	20	100	100	191	128	318
CPSSR_354	ACACCCTAAACACCCTACGT	58.279	20	100	85	TGCAGGCATGGAGATCAACA	59.671	20	95	100	177	94	270	ACACCCTAAACACCCTACGT	58.279	20	100	85	TGTGCAGGCATGGAGATCAA	59.671	20	N/A	N/A	179	94	272	ACACCCTAAACACCCTACGT	58.279	20	100	85	TTGTGCAGGCATGGAGATCA	59.671	20	N/A	N/A	180	94	273
CPSSR_355	GGAGGGGTAGACCTAAGAAAGC	59.565	22	100	100	CCAGACCCCACCATCTTCTG	59.746	20	100	100	200	120	319	GGGGTAGACCTAAGAAAGCTGT	59.161	22	100	100	TCCAGACCCCACCATCTTCT	59.881	20	100	100	198	123	320	GGGGTAGACCTAAGAAAGCTGT	59.161	22	100	100	CCAGACCCCACCATCTTCTG	59.746	20	100	100	197	123	319
CPSSR_356	GGTGTTTGCTCAACCTTCTGG	59.662	21	100	100	TGACCTATTCATGGGGCAAGA	58.796	21	100	100	186	17	202	GGTGTTTGCTCAACCTTCTGG	59.662	21	100	100	TGACCTATTCATGGGGCAAG	57.265	20	100	100	186	17	202	GGTGTTTGCTCAACCTTCTGG	59.662	21	100	100	TGACCTATTCATGGGGCAAGAT	59.215	22	100	100	186	17	202
CPSSR_357	GCCTCTGGCCACAGGTTAAT	60.034	20	95	100	CGCATGTCATTGCAATTCGC	59.431	20	100	95	166	181	346	GCCTCTGGCCACAGGTTAAT	60.034	20	95	100	GCGCATGTCATTGCAATTCG	59.431	20	100	90	167	181	347	TCTAAGACCTCGGCCTCTGG	60.396	20	100	85	CGCATGTCATTGCAATTCGC	59.431	20	100	95	178	169	346
CPSSR_358	CGGAGAAGATGGTGGTGGTT	59.675	20	100	100	AACCCATTGCTGGCTCTGTT	60.179	20	100	100	159	120	278	CGGAGAAGATGGTGGTGGTT	59.675	20	100	100	AAACCCATTGCTGGCTCTGT	60.179	20	100	100	160	120	279	CGGAGAAGATGGTGGTGGTT	59.675	20	100	100	TGGTGTTCGTCGATTTCGGA	59.685	20	100	100	133	120	252
CPSSR_359	GACTCAAACGCGCTCTCTCT	60.11	20	100	100	GACAAATGATCTAAAGCACCCA	56.682	22	100	100	178	100	277	AGACTCAAACGCGCTCTCTC	60.11	20	100	100	GACAAATGATCTAAAGCACCCA	56.682	22	100	100	179	99	277	AAGACTCAAACGCGCTCTCT	59.684	20	100	100	GACAAATGATCTAAAGCACCCA	56.682	22	100	100	180	98	277
CPSSR_360	TCACTGGCTTCTCTCCCCAT	60.253	20	100	60	TTCTCTCATTCCGGCAAGGT	59.016	20	100	100	163	91	253	TCACTGGCTTCTCTCCCCAT	60.253	20	100	60	TTTCTCTCATTCCGGCAAGGT	59.649	21	100	100	164	91	254	TCACTGGCTTCTCTCCCCAT	60.253	20	100	60	ACGGCGAGGAGATTCATTTCT	59.517	21	100	100	180	91	270
CPSSR_361	ACCATGTTTGGAGACGCGTT	60.534	20	100	100	TCACTCAAGCCTCACACAGC	60.25	20	95	100	130	144	273	ACCATGTTTGGAGACGCGTT	60.534	20	100	100	CACTCAAGCCTCACACAGCT	60.25	20	95	100	129	144	272	CCATGTTTGGAGACGCGTTT	59.409	20	100	100	TCACTCAAGCCTCACACAGC	60.25	20	95	100	129	145	273
CPSSR_362	GCTCCTCTCTGGCTCTCTCT	60.107	20	100	100	AGAAGCACCAACCTGCAGAA	59.817	20	N/A	N/A	186	79	264	AGCTCCTCTCTGGCTCTCTC	60.107	20	100	100	AGAAGCACCAACCTGCAGAA	59.817	20	N/A	N/A	187	78	264	GAGCTCCTCTCTGGCTCTCT	60.107	20	100	100	AGAAGCACCAACCTGCAGAA	59.817	20	N/A	N/A	188	77	264
CPSSR_363	TGCCAAAATGCTTGGTCGTC	59.686	20	100	100	TGGGCATAAATGGGGTATCTGT	59.211	22	100	81.82	172	155	326	TGCCAAAATGCTTGGTCGTC	59.686	20	100	100	AGACATGGGCATAAATGGGGTA	59.211	22	95.5	100	177	155	331	CCAAAATGCTTGGTCGTCGT	59.409	20	100	100	TGGGCATAAATGGGGTATCTGT	59.211	22	100	81.82	170	157	326
CPSSR_364	GAGGGGTCACGGCAGTATTC	60.179	20	100	100	ACGCTATCTTGGCTTCTTCACT	59.765	22	95.5	100	132	107	238	TCATGGGAGAGGTCACGACA	60.252	20	100	90	ACGCTATCTTGGCTTCTTCACT	59.765	22	95.5	100	108	131	238	GGGTCACGGCAGTATTCGTA	59.543	20	100	95	ACGCTATCTTGGCTTCTTCACT	59.765	22	95.5	100	129	110	238
CPSSR_365	CAACTTCACAGCCACGGTTG	59.971	20	N/A	N/A	GCCATGGCTTTACCTTAAAACCT	59.486	23	95	86.96	100	171	270	ATGTGACTCCGAACGGGTTC	60.038	20	100	100	GCCATGGCTTTACCTTAAAACCT	59.486	23	95	86.96	191	80	270	GATGTGACTCCGAACGGGTT	60.038	20	100	100	GCCATGGCTTTACCTTAAAACCT	59.486	23	95	86.96	192	79	270
CPSSR_366	ACTACACAACGCCCCAACAA	60.107	20	100	100	CGCCATGAGAGTGAGCTAGG	59.968	20	100	100	117	137	253	AACTACACAACGCCCCAACA	60.107	20	100	100	CGCCATGAGAGTGAGCTAGG	59.968	20	100	100	118	136	253	ACTACACAACGCCCCAACAA	60.107	20	100	100	GATTCTGAGAGCGGCCATCA	59.894	20	100	100	198	137	334
CPSSR_367	TCCCAAACGGACGTTAGTGT	59.248	20	100	100	GCTTCTCGACCCTCCATGAC	60.179	20	100	100	168	147	314	TCCCAAACGGACGTTAGTGT	59.248	20	100	100	CGACCCTCCATGACAAGCAA	60.322	20	100	100	162	147	308	TCCCAAACGGACGTTAGTGT	59.248	20	100	100	AGCTTCTCGACCCTCCATGA	60.325	20	100	100	169	147	315
CPSSR_368	GCTTTAGAATGGTTACCCCGTT	58.65	22	100	63.64	AGTGTGTGCTGTGGCTTGTA	59.82	20	100	95	198	14	211	GCTTTAGAATGGTTACCCCGTT	58.65	22	100	63.64	GTGTGTGCTGTGGCTTGTAC	59.692	20	100	100	197	14	210	GCTTTAGAATGGTTACCCCGTT	58.65	22	100	63.64	TGTGGCTTGTACGGACACAT	59.605	20	100	100	189	14	202
CPSSR_369	GCCTTAGGACTCTTCATCTGCA	59.831	22	95.5	100	CCGCCTCTTGTGCATTGAAT	59.187	20	100	95	199	137	335	AGCCTTAGGACTCTTCATCTGC	59.566	22	95.5	100	CCGCCTCTTGTGCATTGAAT	59.187	20	100	95	200	136	335	GCCTTAGGACTCTTCATCTGCA	59.831	22	95.5	100	GCCTCTTGTGCATTGAATCCC	59.864	21	100	100	197	137	333
CPSSR_370	TCCCATTCCCATCCTCTCTGA	59.705	21	100	100	TGTGCATCAACCGTTGCTTG	59.969	20	100	100	195	51	245	TCCCATTCCCATCCTCTCTGA	59.705	21	100	100	TCATGTGCATCAACCGTTGC	59.759	20	100	100	198	51	248	TCCCATTCCCATCCTCTCTGA	59.705	21	100	100	CATGTGCATCAACCGTTGCT	59.758	20	100	100	197	51	247
CPSSR_371	CCCCGGGGAGCATAGTTTTA	59.159	20	100	100	TCTGCCTTCCTTTGGTGCAT	59.887	20	100	100	175	90	264	CCGCGCTCTGAACCAATTAG	59.347	20	100	85	TGCTACTGCCTTCACTTCCC	59.675	20	100	75	195	47	241	TCCCCGGGGAGCATAGTTTT	60.917	20	100	100	TCTGCCTTCCTTTGGTGCAT	59.887	20	100	100	176	89	264
CPSSR_372	TGCTCTCCCTTGCTCGTTTT	59.891	20	100	100	GGCCCCACTAACAGTCAACA	59.89	20	100	100	133	181	313	ATGCTCTCCCTTGCTCGTTT	59.674	20	100	100	GGCCCCACTAACAGTCAACA	59.89	20	100	100	134	180	313	TGCTCTCCCTTGCTCGTTTT	59.891	20	100	100	AGGCCCCACTAACAGTCAAC	59.599	20	100	100	134	181	314
CPSSR_373	CCCCTTCTTCTATCATCTTCACCA	59.59	24	100	100	TCTCACCCAATATAACTTCCCCAA	59.209	24	100	100	178	48	225	TCCCCTTCTTCTATCATCTTCACC	59.344	24	100	100	TCTCACCCAATATAACTTCCCCAA	59.209	24	100	100	179	47	225	CCCCTTCTTCTATCATCTTCACCA	59.59	24	100	100	CTCACCCAATATAACTTCCCCAA	57.876	23	100	100	177	48	224
CPSSR_374	TATCCGGTTTTGGTGCGTGT	60.25	20	100	100	ACGAATGAGGCTGTGTGTATGT	60.028	22	100	100	119	137	255	TGTATCCGGTTTTGGTGCGT	60.25	20	100	100	ACGAATGAGGCTGTGTGTATGT	60.028	22	100	100	121	135	255	TATCCGGTTTTGGTGCGTGT	60.25	20	100	100	TGGGATGCAAGCTACTTGATGA	59.761	22	100	100	158	137	294
CPSSR_375	TCTAAAGTTGCCGCCAAGGT	59.89	20	100	100	TGTAGGTTTTCTCAGCTGCCA	59.58	21	100	85.71	127	180	306	TCTAAAGTTGCCGCCAAGGT	59.89	20	100	100	AGGTTTTCTCAGCTGCCAAG	58.386	20	100	100	124	180	303	CCAGTCTTCAGCTCAACCCA	59.602	20	100	100	TGTAGGTTTTCTCAGCTGCCA	59.58	21	100	85.71	158	149	306
CPSSR_376	CTTTCGCTGTCGAGGGTCTT	60.038	20	100	100	AAACCCAACCACTTGCATGC	59.893	20	100	100	174	100	273	CTTTCGCTGTCGAGGGTCTT	60.038	20	100	100	CAACCACTTGCATGCCCATT	59.678	20	100	100	169	100	268	TTTCGCTGTCGAGGGTCTTG	60.32	20	100	100	AAACCCAACCACTTGCATGC	59.893	20	100	100	173	101	273
CPSSR_377	ACGCTGAAATGAAATGCTCGA	58.924	21	100	100	ACCGAAAATCGAGACGTTTT	56.019	20	95	100	167	111	277	ACGCTGAAATGAAATGCTCGAC	60.16	22	100	100	ACCGAAAATCGAGACGTTTT	56.019	20	95	100	167	111	277	CGCTGAAATGAAATGCTCGACA	60.16	22	100	100	ACCGAAAATCGAGACGTTTT	56.019	20	95	100	166	112	277
CPSSR_378	GGGTTTCGCCATTTGACGAC	60.11	20	100	95	ATGAGCTCCTTTTCGGCGAA	60.036	20	95	100	159	137	295	GCCGTTCGATCGACTGGTTA	60.179	20	100	85	ATGAGCTCCTTTTCGGCGAA	60.036	20	95	100	124	172	295	TCGCCATTTGACGACGAGTT	60.319	20	100	100	ATGAGCTCCTTTTCGGCGAA	60.036	20	95	100	154	142	295
CPSSR_379	ACGTGAAGTTTGTTGCAACAG	58.137	21	100	85.71	ATGGACGGTCTATGGTAAAA	53.739	20	N/A	N/A	183	171	353	ACGTGAAGTTTGTTGCAACAG	58.137	21	100	85.71	AATGGACGGTCTATGGTAAA	53.739	20	N/A	N/A	184	171	354	ACGTGAAGTTTGTTGCAACAG	58.137	21	100	85.71	AAATGGACGGTCTATGGTAA	53.739	20	N/A	N/A	185	171	355
CPSSR_380	AGCAGCCTGCCTTTAGTTCT	59.305	20	100	100	CAGCTCGTTCCTTCCTCACA	59.682	20	100	100	190	83	272	AGCAGCCTGCCTTTAGTTCT	59.305	20	100	100	AGCTCGTTCCTTCCTCACAC	59.681	20	100	100	189	83	271	AGCAGCCTGCCTTTAGTTCT	59.305	20	100	100	CAAGTGCAGCTCGTTCCTTC	59.485	20	100	100	196	83	278
CPSSR_381	CCACAAGGCCCAATTTCATT	56.844	20	95	100	TGCTCCGATCAGTTGACTCG	59.829	20	100	65	189	104	292	CCACAAGGCCCAATTTCATT	56.844	20	95	100	CATCCCCTTGCTCCGATCAG	60.25	20	100	100	197	104	300	CCACAAGGCCCAATTTCATT	56.844	20	95	100	CCCTTGCTCCGATCAGTTGA	59.75	20	100	85	193	104	296
CPSSR_382	AGACCACAAGGCCCAATTTCA	60.133	21	N/A	N/A	GCTTCGATCAGTGGACGTGA	60.109	20	100	65	191	39	229	AGACCACAAGGCCCAATTTCA	60.133	21	N/A	N/A	CGTCACCACCACCTCCTTTT	60.179	20	100	95	139	39	177	AGACCACAAGGCCCAATTTCA	60.133	21	N/A	N/A	TTCGATCAGTGGACGTGACC	59.757	20	94.4	90	189	39	227
CPSSR_383	CTGGGGCGATTCTCCATTGT	60.107	20	100	100	AATCCACAACCGTCGCTCAT	60.036	20	100	100	195	80	274	ACTGGGGCGATTCTCCATTG	60.107	20	100	100	AATCCACAACCGTCGCTCAT	60.036	20	100	100	196	79	274	GGGGCGATTCTCCATTGTCA	60.107	20	100	100	AATCCACAACCGTCGCTCAT	60.036	20	100	100	193	82	274
CPSSR_384	CTCGAACACCGACCAAGGAA	59.967	20	N/A	N/A	AGGACTACTGCCAAGTTCAACT	59.294	22	100	100	175	75	249	GCGCCTATTGAGAACGAACG	59.702	20	N/A	N/A	AGGACTACTGCCAAGTTCAACT	59.294	22	100	100	200	50	249	CTCGAACACCGACCAAGGAA	59.967	20	N/A	N/A	GGACTACTGCCAAGTTCAACT	57.873	21	100	100	174	75	248
CPSSR_385	TCCCAAACGGACGTTAGTGT	59.248	20	100	100	GAGACCCTCCATGACAAGCA	59.385	20	100	90	160	149	308	CCAATTTCCCAAACGGACGT	59.044	20	100	100	GAGACCCTCCATGACAAGCA	59.385	20	100	90	166	143	308	TCCCAAACGGACGTTAGTGT	59.248	20	100	100	AGAGACCCTCCATGACAAGC	59.092	20	100	85	161	149	309
CPSSR_386	CCTAAGTGGCCATTATAAGAGT	55.032	22	100	100	TGGTGATACGAGATGATTTTGGG	58.549	23	100	100	169	11	179	CCTAAGTGGCCATTATAAGAGT	55.032	22	100	100	TGTAATTGTTTCCCTCCCAGA	56.538	21	100	100	193	11	203	CCTAAGTGGCCATTATAAGAGT	55.032	22	100	100	CTGTTTGTAATTGTTTCCCTCCCA	59.413	24	100	100	198	11	208
CPSSR_387	CGGAATCGGCGCTTCCTTAT	60.6	20	100	100	TCTTGCATTGTGGATGAGCCT	59.995	21	100	100	156	123	278	CGGAATCGGCGCTTCCTTAT	60.6	20	100	100	TGACTTGGTGAAGGCGTTTCT	60.134	21	100	90.48	131	123	253	CGGAATCGGCGCTTCCTTAT	60.6	20	100	100	TCTTGACTTGGTGAAGGCGTT	60.134	21	95.2	100	134	123	256
CPSSR_388	GCTTACTGTCTGCAGAGCCA	60.037	20	100	95	AACCAGCTTCTCTGCTTCCA	59.233	20	N/A	N/A	187	145	331	TGGTGCAGAGGTCTTGAAGG	59.602	20	100	100	CCCGTTCAGAAAATGCAGCA	59.402	20	N/A	N/A	195	180	374	GGTGCAGAGGTCTTGAAGGT	59.602	20	100	100	CCCGTTCAGAAAATGCAGCA	59.402	20	N/A	N/A	194	181	374
CPSSR_389	GCACAAAGCAATTTCCCTTCA	57.89	21	100	100	TGGCAAAGGAAATGCATGCA	59.314	20	100	100	171	132	302	GCACAAAGCAATTTCCCTTCAA	58.534	22	100	100	TGGCAAAGGAAATGCATGCA	59.314	20	100	100	171	132	302	GCACAAAGCAATTTCCCTTCA	57.89	21	100	100	TTGGCAAAGGAAATGCATGCA	59.928	21	100	100	172	132	303
CPSSR_390	AACATGGACTCTAGTACAGA	52.396	20	N/A	N/A	AGCTCTGATACCATGAACAA	54.047	20	94.7	95	200	37	236	AACATGGACTCTAGTACAGA	52.396	20	N/A	N/A	GCTCTGATACCATGAACAAT	53.05	20	95	100	199	37	235	AACATGGACTCTAGTACAGA	52.396	20	N/A	N/A	AGCTCTGATACCATGAACA	53.082	19	94.4	94.74	200	37	236
CPSSR_391	TCGAGTCATCAAGTAAACAGCCT	59.742	23	100	100	CTGCCTAACCTAACATGGCCTA	59.562	22	100	81.82	183	129	311	TCGAGTCATCAAGTAAACAGCCT	59.742	23	100	100	TGCCTAACCTAACATGGCCTA	58.516	21	100	80.95	182	129	310	TCGAGTCATCAAGTAAACAGCCT	59.742	23	100	100	TGGCCTAATTCAGAGAGGGA	57.431	20	100	80	168	129	296
CPSSR_392	TCGGGTACTACTGCTGGGAA	59.96	20	100	100	TCATCTGATGTTGCATCACCCA	60.026	22	100	100	153	85	237	GGCGACTGTTAGCAAAGCAC	60.11	20	100	90	TCATCTGATGTTGCATCACCCA	60.026	22	100	100	175	63	237	GGTACTACTGCTGGGAACGG	59.825	20	100	100	TCATCTGATGTTGCATCACCCA	60.026	22	100	100	150	88	237
CPSSR_393	CGAAGAGCGCACAAAAGTCC	60.111	20	100	100	ACGTCAATGCAACAACCAATGA	59.64	22	100	100	196	41	236	CCAGGCAGGACTTGGTCAAA	60.179	20	100	100	ACGTCAATGCAACAACCAATGA	59.64	22	100	100	178	59	236	CGAAGAGCGCACAAAAGTCC	60.111	20	100	100	ACGTCAATGCAACAACCAATG	58.258	21	100	100	196	41	236
CPSSR_394	CTACTCCTCAGGGCAGCTTG	59.822	20	100	100	CGGAAGAGAATCCAGCACCT	59.461	20	100	100	144	179	322	TACTCCTCAGGGCAGCTTGA	60.252	20	100	100	CGGAAGAGAATCCAGCACCT	59.461	20	100	100	143	180	322	CTACTCCTCAGGGCAGCTTG	59.822	20	100	100	CCCTCATCTTCCCAAGCAGA	59.085	20	100	100	181	179	359
CPSSR_395	CTGAACACGCTCCGGGTAAT	60.108	20	100	100	GGGACTGATCGGAGATGCAG	59.967	20	100	100	127	108	234	TGAACACGCTCCGGGTAATC	60.109	20	100	100	GGGACTGATCGGAGATGCAG	59.967	20	100	100	126	109	234	CTGAACACGCTCCGGGTAAT	60.108	20	100	100	TGGAAACACTGTCGGGACTG	59.894	20	100	100	140	108	247
CPSSR_396	CCCCTCAGTCCATTTCAACT	57.113	20	95	100	AAGACCTTCAGGACGCGAAG	60.038	20	100	100	130	40	169	CCCCTCAGTCCATTTCAACT	57.113	20	95	100	GAAGACCTTCAGGACGCGAA	60.039	20	100	100	131	40	170	ACGTGAGAGAAACTGGAACTACC	59.994	23	100	100	AAGACCTTCAGGACGCGAAG	60.038	20	100	100	170	0	169
CPSSR_397	GCGCATGGTTGAAGTGGAAC	60.387	20	100	100	TTTCTTCTTCCCAGCGCCAT	59.962	20	N/A	N/A	149	86	234	GGAACAGTCTGCAGTGAAGC	59.129	20	100	100	TTTCTTCTTCCCAGCGCCAT	59.962	20	N/A	N/A	134	101	234	CGCATGGTTGAAGTGGAACA	59.049	20	100	100	TTTCTTCTTCCCAGCGCCAT	59.962	20	N/A	N/A	148	87	234
CPSSR_398	CCTCATCCCACCTAATCCCA	58.18	20	100	100	GGCAAAACAAGATCATATCGTG	56.134	22	100	86.36	200	180	379	CCTCATCCCACCTAATCCCAT	58.648	21	100	100	GGCAAAACAAGATCATATCGTG	56.134	22	100	86.36	200	180	379	CTCATCCCACCTAATCCCAT	56.038	20	100	100	GGCAAAACAAGATCATATCGTG	56.134	22	100	86.36	199	181	379
CPSSR_399	TTCCCCGTCCACATCACATG	60.036	20	N/A	N/A	GCACCTCACATATAAGTGCGT	58.449	21	N/A	N/A	194	168	361	CCCGTCCACATCACATGTCA	60.036	20	N/A	N/A	GCACCTCACATATAAGTGCGT	58.449	21	N/A	N/A	191	171	361	CTTCCCCGTCCACATCACAT	59.747	20	N/A	N/A	GCACCTCACATATAAGTGCGT	58.449	21	N/A	N/A	195	167	361
CPSSR_400	TTTCCTACTCAGGCGGGTCT	60.252	20	100	80	CCTCGGGTCGAATCGAAGAG	59.97	20	100	100	103	169	271	GCCCGATCTACCCCGAATTC	60.321	20	100	100	CCTCGGGTCGAATCGAAGAG	59.97	20	100	100	178	94	271	TTTCCTACTCAGGCGGGTCT	60.252	20	100	80	CAACCTCGGGTCGAATCGAA	60.109	20	100	100	106	169	274
CPSSR_401	CTCTCTCGTCCCCATTTCCG	59.897	20	100	100	TGATTGCAGCACAGAGAGGA	59.021	20	100	100	102	65	166	GAGCCACCACCATTTTCAGC	59.755	20	100	100	TGATTGCAGCACAGAGAGGA	59.021	20	100	100	164	3	166	CTCTCGTCCCCATTTCCGTT	59.751	20	100	100	TGATTGCAGCACAGAGAGGA	59.021	20	100	100	100	67	166
CPSSR_402	TCTTGTTCTGTTGTTCCAGCCT	60.092	22	100	100	GCAACTCAGCCAGCTTTTCC	60.039	20	100	100	157	121	277	TCTTGTTCTGTTGTTCCAGCCT	60.092	22	100	100	GCCAGCTTTTCCCTCGGTAT	60.107	20	95	100	149	121	269	TCTGTTGTTCCAGCCTTTCAGA	59.827	22	100	100	GCAACTCAGCCAGCTTTTCC	60.039	20	100	100	151	127	277
CPSSR_403	CCTACTGGACTGTAAGCTTCCA	59.168	22	100	100	TGTAGCAACCTGTGGCTTGA	59.528	20	100	100	160	51	210	ACCTACTGGACTGTAAGCTTCC	59.167	22	100	100	TGTAGCAACCTGTGGCTTGA	59.528	20	100	100	161	50	210	CCTACTGGACTGTAAGCTTCCA	59.168	22	100	100	GGTTGTAGCAACCTGTGGCT	60.537	20	100	100	163	51	213
CPSSR_404	GGAATGACACAATCTCTCTCTCT	57.403	23	100	100	CGTTGAGTGAAGCTTCTAGGC	59.004	21	100	100	200	177	376	TGGAATGACACAATCTCTCTCTCT	58.978	24	100	100	AACCCAATTCTCGTCTTCGT	57.166	20	100	100	173	176	348	GGAATGACACAATCTCTCTCTCT	57.403	23	100	100	CGTTGAGTGAAGCTTCTAGGCT	60.353	22	100	100	200	177	376
CPSSR_405	CCCTTACCATCAAACAAACACA	57.072	22	100	100	TCAACCACACACAAAATCGA	55.821	20	100	100	200	164	363	CCCTTACCATCAAACAAACACA	57.072	22	100	100	CAACCACACACAAAATCGAAGA	57.714	22	100	100	199	164	362	CCCTTACCATCAAACAAACACA	57.072	22	100	100	TCAACCACACACAAAATCGAAG	57.714	22	100	100	200	164	363
CPSSR_406	CCCACCGTCACCTGTGATTT	60.251	20	100	100	AGTGCCAGTATCATTAGCAGCT	59.563	22	100	100	143	122	264	CTTCGTCATGGTCCACAGGT	59.678	20	100	100	AGTGCCAGTATCATTAGCAGCT	59.563	22	100	100	175	90	264	ACTTCGTCATGGTCCACAGG	59.678	20	100	100	AGTGCCAGTATCATTAGCAGCT	59.563	22	100	100	176	89	264
CPSSR_407	CCCCACCTTCTCTCTCTCCT	59.662	20	100	95	GGGAGCAACAGTTCCCCATT	60.252	20	100	100	196	172	367	CCCCACCTTCTCTCTCTCCT	59.662	20	100	95	GGAGCAACAGTTCCCCATTG	59.109	20	100	100	195	172	366	CCACCTTCTCTCTCTCCTCCT	59.712	21	100	80.95	GGGAGCAACAGTTCCCCATT	60.252	20	100	100	194	174	367
CPSSR_408	TCCTCTTATCAGTCCCTCAGGT	59.412	22	95.5	100	GGCGATGCCTTGGACATTTA	58.611	20	100	100	137	174	310	TCCTCTTATCAGTCCCTCAGGT	59.412	22	95.5	100	GGCGATGCCTTGGACATTTAA	59.252	21	100	100	137	174	310	TCCTCTTATCAGTCCCTCAGGTT	59.987	23	95.7	100	GGCGATGCCTTGGACATTTA	58.611	20	100	100	137	174	310
CPSSR_409	AGCACCTCATTCGAGTGCTT	59.677	20	100	100	CCCATGTGCAGTACGGAGTT	60.036	20	100	100	168	101	268	AGCACCTCATTCGAGTGCTT	59.677	20	100	100	GAGACCCATGTGCAGTACGG	60.46	20	100	100	172	101	272	AGCACCTCATTCGAGTGCTT	59.677	20	100	100	AGAGACCCATGTGCAGTACG	59.467	20	100	100	173	101	273
CPSSR_410	TCCTTTGCATGGCCCATCAT	60.032	20	100	100	AGGAGAGTGGCAGCTTTGTT	59.524	20	100	100	129	65	193	TCCTTTGCATGGCCCATCAT	60.032	20	100	100	AAGGAGAGTGGCAGCTTTGT	59.524	20	100	100	130	65	194	TCCTTTGCATGGCCCATCAT	60.032	20	100	100	GAGAAGGAGAGTGGCAGCTT	59.387	20	100	100	133	65	197
CPSSR_411	TGCCAAGTGCTAGGGTTTTCT	59.855	21	100	100	GGACGATAGCGCCACTAACA	59.898	20	100	80	188	129	316	TGCCAAGTGCTAGGGTTTTCT	59.855	21	100	100	GCCACTAACACACACAGCAC	59.692	20	95	100	178	129	306	TGCCAAGTGCTAGGGTTTTCT	59.855	21	100	100	CGAAGTCCAGGACGATAGCG	60.317	20	100	100	197	129	325
CPSSR_412	GACACTTTAAGTAAGTCTCCCA	55.149	22	100	100	TCCCTACTTTTACTCATAGAGGCA	58.475	24	N/A	N/A	200	178	377	GACACTTTAAGTAAGTCTCCCA	55.149	22	100	100	CCCTACTTTTACTCATAGAGGCA	57.129	23	N/A	N/A	199	178	376	GACACTTTAAGTAAGTCTCCCA	55.149	22	100	100	CCCTACTTTTACTCATAGAGGCAA	57.765	24	N/A	N/A	199	178	376
CPSSR_413	AGGTTACCAAACAAGCCCAT	57.305	20	100	100	ATGAACGAACACGAGTTGGG	58.491	20	N/A	N/A	193	181	373	GAAGGTTACCAAACAAGCCCAT	59.103	22	100	100	ATGAACGAACACGAGTTGGG	58.491	20	N/A	N/A	195	179	373	AAGGTTACCAAACAAGCCCAT	58.029	21	100	100	ATGAACGAACACGAGTTGGG	58.491	20	N/A	N/A	194	180	373
CPSSR_414	GCCTCATTTTGTCGCTCCAC	59.831	20	95	100	CGGAGGAGCAGCATGATGAT	59.965	20	100	100	190	158	347	GCCTCATTTTGTCGCTCCAC	59.831	20	95	100	CATGATGATCGGGTGACGGT	59.895	20	100	100	122	158	279	GCCTCATTTTGTCGCTCCAC	59.831	20	95	100	GTGCCTCGTACGATGTTGGA	60.109	20	100	100	104	158	261
CPSSR_415	TCCGTGTTGCCTTCACTCTC	59.966	20	100	100	GCTCTAGCTATGGCACTGCA	59.894	20	100	100	191	41	231	TCCGTGTTGCCTTCACTCTC	59.966	20	100	100	TGCTCTAGCTATGGCACTGC	59.894	20	100	100	192	41	232	ATGTCCGTGTTGCCTTCACT	59.891	20	100	100	GCTCTAGCTATGGCACTGCA	59.894	20	100	100	194	38	231
CPSSR_416	GCAGGAACAGCGGTGATCTT	60.675	20	100	100	GCAAAGACGAGAGCAGCAGT	60.948	20	95	100	194	102	295	AGGAACAGCGGTGATCTTGT	59.313	20	100	100	GCAAAGACGAGAGCAGCAGT	60.948	20	95	100	192	104	295	AGGAACAGCGGTGATCTTGTT	59.928	21	100	100	GCAAAGACGAGAGCAGCAGT	60.948	20	95	100	192	104	295
CPSSR_417	AATGCACAATGCCCAACTGG	59.678	20	100	100	CATTCGGGAGCCCATTGTTG	59.543	20	100	100	182	116	297	AATGCACAATGCCCAACTGG	59.678	20	100	100	ATTCGGGAGCCCATTGTTGG	60.684	20	100	100	181	116	296	AATGCACAATGCCCAACTGG	59.678	20	100	100	CCATTCGGGAGCCCATTGTT	60.684	20	100	100	183	116	298
CPSSR_418	AGTGGTTATTGGCGGCTTCA	59.962	20	100	100	GCGATCATCGAAGACGGAGA	59.692	20	95	100	196	78	273	GGTTCGTCGGAGTCTCCATC	59.899	20	100	90	GTCGAGCCTCCCAAACAGTT	60.25	20	100	100	197	152	348	GGTTCGTCGGAGTCTCCATC	59.899	20	100	90	GCGATCATCGAAGACGGAGA	59.692	20	95	100	122	152	273
CPSSR_419	TCGGCAGCAGAGACGATTTT	60.037	20	100	90	CGCCGCGCTTAGACTATTCA	60.594	20	100	100	188	138	325	GTTGTTGTCATCGGCAGCAG	60.11	20	95	100	CGCCGCGCTTAGACTATTCA	60.594	20	100	100	198	128	325	ATCGGCAGCAGAGACGATTT	59.823	20	100	85	CGCCGCGCTTAGACTATTCA	60.594	20	100	100	189	137	325
CPSSR_420	AGCTCGCTCCAAAATGCTCA	60.322	20	100	100	CGGTGAGAGAGGGAGAGGAA	60.034	20	100	100	198	144	341	TCCTTCCCCTCTTCTCGCAT	60.326	20	100	100	CGGTGAGAGAGGGAGAGGAA	60.034	20	100	100	161	181	341	TCCTTCCCCTCTTCTCGCAT	60.326	20	100	100	TTAGCGCCCGAAGTTTGAGT	59.966	20	100	100	198	181	378
CPSSR_421	TGTTCCTCACTGCCGTATCG	59.827	20	100	100	TCGGCTAGGCTATCGACCAT	60.251	20	100	100	179	30	208	ACCACTACCCTCACCAGGTT	60.105	20	100	100	CTGTGTCTGACCACCCCAAT	59.598	20	95	100	185	119	303	AACCACTACCCTCACCAGGT	60.105	20	100	100	CTGTGTCTGACCACCCCAAT	59.598	20	95	100	186	118	303
CPSSR_422	TGGTTTTGGAGTTTCCTGAAGGA	60.053	23	100	91.3	ATCCCCTGCATGCCATCTTC	60.179	20	100	100	123	174	296	TGGTTTTGGAGTTTCCTGAAGGA	60.053	23	100	91.3	GATCCCCTGCATGCCATCTT	60.179	20	100	100	124	174	297	TGGTTTTGGAGTTTCCTGAAGGA	60.053	23	100	91.3	GTTAGATCCCCTGCATGCCA	59.817	20	100	100	128	174	301
CPSSR_423	CACCCACTCCAACGCTTAGA	59.68	20	100	100	GCATTCTGCATCCAAATAAGCCT	59.931	23	95.7	100	181	65	245	CACCCACTCCAACGCTTAGA	59.68	20	100	100	TGCATCTTTGGATCAGCATTCTG	59.62	23	100	100	196	65	260	CACCCACTCCAACGCTTAGA	59.68	20	100	100	GCATTCTGCATCCAAATAAGCC	58.613	22	95.5	100	181	65	245
CPSSR_424	GGAGCCACTTGTGATCAGCT	60.036	20	100	100	TTCACGAATCTCACCCAACA	57.079	20	100	100	196	76	271	AGGAGCCACTTGTGATCAGC	60.036	20	100	100	TTCACGAATCTCACCCAACA	57.079	20	100	100	197	75	271	GCATTCTGAGGTGGGTGTGA	59.963	20	95	100	TTCACGAATCTCACCCAACA	57.079	20	100	100	159	113	271
CPSSR_425	CTCACCGATGCATGGACCTT	60.108	20	100	100	TCATAATGGGGCACACTGATGT	59.758	22	100	100	142	105	246	TCACCGATGCATGGACCTTG	60.393	20	100	100	TCATAATGGGGCACACTGATGT	59.758	22	100	100	141	106	246	CTCACCGATGCATGGACCTT	60.108	20	100	100	CATAATGGGGCACACTGATGT	58.342	21	100	100	141	105	245
CPSSR_426	CATGAGAGGCGGGTTTGAGT	60.036	20	100	100	TACGGATACACGGGGTTGTG	59.468	20	N/A	N/A	124	120	243	GAGTCCAAAGAGCAGCGACT	60.038	20	95	100	TACGGATACACGGGGTTGTG	59.468	20	N/A	N/A	108	136	243	ATGAGAGGCGGGTTTGAGTC	59.749	20	100	100	TACGGATACACGGGGTTGTG	59.468	20	N/A	N/A	123	121	243
CPSSR_427	CCTCTTTTGGTGTGTTTTGTCT	57.281	22	N/A	N/A	TGCAAGCTTCCATTGGTCCT	59.887	20	100	100	200	39	238	CCTCTTTTGGTGTGTTTTGTC	55.824	21	N/A	N/A	TGCAAGCTTCCATTGGTCCT	59.887	20	100	100	200	39	238	ACCTCTTTTGGTGTGTTTTGTC	57.55	22	N/A	N/A	GCAAGCTTCCATTGGTCCTT	58.739	20	100	100	200	38	237
CPSSR_428	AGTAGGCACACAGCTGAACC	59.965	20	95	100	TTCCCAATGCAGGTTGTGTT	58.213	20	100	100	132	161	292	TAGGCACACAGCTGAACCAC	60.25	20	N/A	N/A	TTCCCAATGCAGGTTGTGTT	58.213	20	100	100	130	163	292	GTAGGCACACAGCTGAACCA	60.25	20	N/A	N/A	TTCCCAATGCAGGTTGTGTT	58.213	20	100	100	131	162	292
CPSSR_429	AGGTGGAATGTGCTTGGACT	59.226	20	100	100	TCCCAAGCTAGCTTCAAGCC	60.035	20	100	100	139	122	260	AGGTGGAATGTGCTTGGACT	59.226	20	100	100	TGCGGCTCAGATCGTTGTTA	59.755	20	100	100	184	122	305	AGGTGGAATGTGCTTGGACT	59.226	20	100	100	CCCAAGCTAGCTTCAAGCCA	60.323	20	100	100	138	122	259
CPSSR_430	CCACCGACGTTGTAGCGATA	59.901	20	100	100	TTCCACAACACGACGAGCTT	60.179	20	95	100	171	139	309	CCACCGACGTTGTAGCGATA	59.901	20	100	100	ACAACACGACGAGCTTCTCC	60.319	20	95	100	167	139	305	CCACCGACGTTGTAGCGATA	59.901	20	100	100	TCTCCCCGGCGAATCTTACT	60.397	20	100	100	152	139	290
CPSSR_431	GGCTATGGAAGTGTGGCTGT	60.035	20	100	100	TTTGAGATGGGTTCGTCCGA	59.029	20	100	100	141	104	244	TGTGGCTGTTCTCACTCCAC	59.893	20	100	100	TTTGAGATGGGTTCGTCCGA	59.029	20	100	100	130	115	244	GTGTGGCTGTTCTCACTCCA	59.893	20	100	100	TTTGAGATGGGTTCGTCCGA	59.029	20	100	100	131	114	244
CPSSR_432	TGGGGAAGACATTGGACTTCA	58.938	21	95.2	100	ACGTTTGTACTTGCCACATT	56.177	20	95	100	200	132	331	TGGGGAAGACATTGGACTTCAA	59.555	22	95.5	100	ACGTTTGTACTTGCCACATT	56.177	20	95	100	200	132	331	GGGGAAGACATTGGACTTCA	57.121	20	95	100	ACGTTTGTACTTGCCACATT	56.177	20	95	100	199	133	331
CPSSR_433	AAGCAGAAACCCTCGAGCAA	59.891	20	100	100	TCATTATGAGCCCAGCAAACTG	58.981	22	100	100	146	91	236	AGAAACCCTCGAGCAACAGT	59.241	20	100	100	CAGTGGGTCCAAGATGTAAGGA	59.428	22	100	100	198	95	292	AGAAACCCTCGAGCAACAGT	59.241	20	100	100	TCAGTGGGTCCAAGATGTAAGG	59.428	22	100	100	199	95	293
CPSSR_434	GTTGAGGGGAGCCTGAAAGT	59.598	20	100	100	GCAGGAAGTACTCAGCCTCA	59.102	20	100	100	174	65	238	GTTGAGGGGAGCCTGAAAGT	59.598	20	100	100	GCAGGAAGTACTCAGCCTCAG	60.135	21	100	100	174	65	238	CGTTGAGGGGAGCCTGAAAG	60.675	20	100	100	GCAGGAAGTACTCAGCCTCA	59.102	20	100	100	175	64	238
CPSSR_435	GCCTGGTTCAGTCTGAGCAT	60.036	20	100	90	TCAACCACCTCAGAGACCCA	60.105	20	95	100	153	85	237	AAGCCTGGTTCAGTCTGAGC	59.964	20	100	80	TCAACCACCTCAGAGACCCA	60.105	20	95	100	155	83	237	GCCTGGTTCAGTCTGAGCAT	60.036	20	100	90	CAACCACCTCAGAGACCCAA	59.235	20	N/A	N/A	152	85	236
CPSSR_436	TGGGGAAGTCATAAATGGCTGT	59.688	22	100	100	AATGCAGAAACCCCATCCGT	59.96	20	95	100	155	109	263	TGGGTCAGTTTCTCCTTTGTGA	59.492	22	100	100	AATGCAGAAACCCCATCCGT	59.96	20	95	100	111	153	263	ACTCTCATGGGTCAGTTTCTCC	59.431	22	100	100	AATGCAGAAACCCCATCCGT	59.96	20	95	100	118	146	263
CPSSR_437	TCAAGGTTTTGGGGCTTGGT	60.032	20	100	100	CCCTGTTCAGAAAGCCTCCA	59.598	20	100	100	117	144	260	CAAGGTTTTGGGGCTTGGTG	59.893	20	100	100	CCCTGTTCAGAAAGCCTCCA	59.598	20	100	100	116	145	260	AGGTTTTGGGGCTTGGTGTT	60.326	20	100	100	CCCTGTTCAGAAAGCCTCCA	59.598	20	100	100	114	147	260
CPSSR_438	CCTCCAGGCCTTGACAGTTT	59.889	20	95	100	CCCCAAGAACAAACACTCACC	59.319	21	100	95.24	137	112	248	CGCTTATCGGAAACCCTCCA	59.823	20	100	100	CCCCAAGAACAAACACTCACC	59.319	21	100	95.24	151	98	248	CCTCCAGGCCTTGACAGTTT	59.889	20	95	100	CCCAAGAACAAACACTCACCAC	59.901	22	100	100	136	112	247
CPSSR_439	ATGAAGGGTCGCTTTCGGTT	59.964	20	100	100	GAGCCAAAGCAGCAATGGTC	60.109	20	100	100	119	139	257	GTGGTGGAATTGGGTTTCGC	60.039	20	100	100	GAGCCAAAGCAGCAATGGTC	60.109	20	100	100	180	78	257	ATGAAGGGTCGCTTTCGGTT	59.964	20	100	100	AGAAAGGAGCCAAAGCAGCA	60.179	20	100	100	125	139	263
CPSSR_440	TGCCTCCTCTTAATTTGCCAGA	59.691	22	100	100	ACAAGCAAGTATAAGGGAGGCA	59.424	22	100	100	135	113	247	TCTGCCTCCTCTTAATTTGCCA	59.691	22	100	100	ACAAGCAAGTATAAGGGAGGCA	59.424	22	100	100	137	111	247	GCCTCCTCTTAATTTGCCAGAC	59.315	22	100	100	ACAAGCAAGTATAAGGGAGGCA	59.424	22	100	100	134	114	247
CPSSR_441	TCAGCGCGTTTAACTGGAGT	59.967	20	100	100	ATCCGGACTCCCATCATCCA	60.105	20	100	100	129	153	281	TCAGCGCGTTTAACTGGAGT	59.967	20	100	100	TCCATCCGGACTCCCATCAT	60.105	20	100	100	132	153	284	TCAGCGCGTTTAACTGGAGT	59.967	20	100	100	GTTCCATCCGGACTCCCATC	59.893	20	100	100	134	153	286
CPSSR_442	GGTGATGGTGTATCGGAGCT	59.247	20	100	100	GAGGTGCAGGAACTCACACA	59.893	20	100	100	138	81	218	GGTGATGGTGTATCGGAGCT	59.247	20	100	100	TGTCGCCAACTTCAACAAGC	59.62	20	100	100	114	81	194	GGTGATGGTGTATCGGAGCT	59.247	20	100	100	AGAGGTGCAGGAACTCACAC	59.605	20	100	100	139	81	219
CPSSR_443	GGTATGTTACCTTTGTCATGCT	56.416	22	100	100	TGGGACGAGCTACTATTGTACG	59.385	22	100	100	200	61	260	GGTATGTTACCTTTGTCATGCT	56.416	22	100	100	GGGACGAGCTACTATTGTACGA	59.125	22	100	100	199	61	259	GGTATGTTACCTTTGTCATGC	54.927	21	100	100	TGGGACGAGCTACTATTGTACG	59.385	22	100	100	200	61	260
CPSSR_444	CTGCAGTCCAAGACCCTGAA	59.602	20	100	100	CTCCTAGCAGCAATAGAGGCA	59.309	21	100	100	193	83	275	TCTGCAGTCCAAGACCCTGA	60.472	20	100	100	CTCCTAGCAGCAATAGAGGCA	59.309	21	100	100	194	82	275	CTGCAGTCCAAGACCCTGAA	59.602	20	100	100	TCCTAGCAGCAATAGAGGCA	58.207	20	100	100	192	83	274
CPSSR_445	TCTTCTTCGTCCTCCACCTCT	59.924	21	100	100	TGGAACCAACAGTGCCTTGT	60.034	20	N/A	N/A	172	180	351	ACTCTTCTTCGTCCTCCACCT	60.203	21	100	100	TGGAACCAACAGTGCCTTGT	60.034	20	N/A	N/A	174	178	351	TCTTCTTCGTCCTCCACCTCT	59.924	21	100	100	AGTGGAACCAACAGTGCCTT	59.741	20	N/A	N/A	174	180	353
CPSSR_446	CTGAGCAGCTTTGGATCCGA	60.108	20	100	100	TGAGAAATTAGACAGCGGCCTA	59.236	22	100	100	174	95	268	CTGAGCAGCTTTGGATCCGA	60.108	20	100	100	AGAAATTAGACAGCGGCCTAGT	59.233	22	100	100	172	95	266	TCCTGAGCAGCTTTGGATCC	59.746	20	100	100	TGAGAAATTAGACAGCGGCCTA	59.236	22	100	100	176	93	268
CPSSR_447	GGTTGGCCTGAGAGAAATTTCC	59.506	22	100	100	ATCTACCATCGCGGCAGATG	60.038	20	100	100	183	169	351	TGGCCTGAGAGAAATTTCCTCA	59.356	22	100	100	ATCTACCATCGCGGCAGATG	60.038	20	100	100	180	172	351	TTTGGTTGGCCTGAGAGAAA	57.254	20	100	100	ATCTACCATCGCGGCAGATG	60.038	20	100	100	186	166	351
CPSSR_448	TTTCAAGCTTACCGGCGTCA	60.25	20	100	60	GCAGGTTCAATGGAGATGCC	59.257	20	100	100	100	150	249	TTTCAAGCTTACCGGCGTCA	60.25	20	100	60	GTGCAGGTTCAATGGAGATGC	59.866	21	100	100	102	150	251	TTTCAAGCTTACCGGCGTCA	60.25	20	100	60	TGCAGGTTCAATGGAGATGC	58.533	20	100	100	101	150	250
CPSSR_449	TCCCTTCAGAAATGCTTTGAGGA	59.926	23	100	100	GCAAAAGGCTACAAGGAGACT	58.216	21	100	90.48	180	111	290	CCCTTCAGAAATGCTTTGAGGA	58.575	22	100	100	GCAAAAGGCTACAAGGAGACT	58.216	21	100	90.48	179	112	290	TCCCTTCAGAAATGCTTTGAGG	58.575	22	100	100	GCAAAAGGCTACAAGGAGACT	58.216	21	100	90.48	180	111	290
CPSSR_450	GTAGCCGTTATCACCGCCAT	60.25	20	100	100	GAGCGCAGTTCACAATCGTC	59.906	20	100	100	190	181	370	TCGTGTCTCCTCAGTAGGCA	59.962	20	95	100	TACTATATCGGGGCCCCACA	59.512	20	95	100	149	124	272	TCGTGTCTCCTCAGTAGGCA	59.962	20	95	100	GCTACAACCCCACCACAGAC	60.606	20	100	100	122	124	245
CPSSR_451	TTGAGCCCATGATCGAAGCA	59.747	20	100	100	CCAACAGCGACATGGATGGA	60.393	20	100	100	159	162	320	AGCCCATGATCGAAGCATCA	59.529	20	100	95	CCAACAGCGACATGGATGGA	60.393	20	100	100	156	165	320	TGAGCCCATGATCGAAGCAT	59.529	20	100	100	CCAACAGCGACATGGATGGA	60.393	20	100	100	158	163	320
CPSSR_452	CTGTGTAACGTTTGAAACATGC	57.071	22	100	100	GCACATGAGTTTGGCATGCA	60.038	20	100	100	172	156	327	CTGTGTAACGTTTGAAACATGC	57.071	22	100	100	TGCACATGAGTTTGGCATGC	60.038	20	100	100	173	156	328	CTGTGTAACGTTTGAAACATGC	57.071	22	100	100	TCCTGCACATGAGTTTGGCA	60.179	20	100	100	176	156	331
